# Supplementary material for: A high-density genetic map reveals variation in recombination rate across the genome of Daphnia magna
Source: BMC Genet. 2016 Oct 13;17:137. doi: 10.1186/s12863-016-0445-7 (PMC5064971; doi:10.1186/s12863-016-0445-7)
Supplement: Additional file 2: — The framework and composite map of Daphnia magna. Listed information include the names of RAD markers; marker alignment position to D. magna genome assembly v2.4; marker assignment as a representative of a segregation pattern (“FRAME” marker), significance level of the segregation ratio distortion (SRD) for each marker based on the p-value of Chi-square test for a difference between the observed and the expected Mendelian ratio (p < 0.1 *, p < 0.05 **, p < 0.01 ***, p < 0.005 ****, p < 0.001 *****, p < 0.0005 ******, p < 0.0001 *******); the number of the linkage group; the position of the marker within the linkage group (in cM, Kosambi corrected); genotype data used for the construction of genetic map. (XLSX 1401 kb) [file 12863_2016_445_MOESM2_ESM.xlsx]

## Sheet: Framework map
	alignment to D. magna genome draft v2.4					GENOTYPES OF F2 LINES: "A"= homozygote, allele originating from German father clone; "B" = homozygote, allele originating from Finnish mother clone; "H" = heterozygote; "-" = a missing value
Marker ID	scaffold	position	MarkerFlag	LG	Kosambi (cM)	F2_103	F2_142	F2_144	F2_151	F2_17	F2_174	F2_200	F2_249	F2_302	F2_322	F2_331	F2_349	F2_356	F2_363	F2_51	F2_68	F2_82	F2_85	F2_92	F2_124	F2_14	F2_140	F2_155	F2_166	F2_169	F2_170	F2_187	F2_192	F2_196	F2_205	F2_218	F2_220	F2_223	F2_226	F2_237	F2_261	F2_288	F2_290	F2_30	F2_300	F2_301	F2_307	F2_41	F2_58
co09267_945	contig09267	945	FRAME	1	0	A	H	B	B	A	H	A	A	B	H	H	A	A	H	B	A	H	H	H	A	A	-	A	H	H	H	H	B	H	A	H	H	H	A	A	A	H	B	-	B	B	H	B	A
sc00763_165216	scaffold00763	165216	FRAME	1	0.986	A	H	B	B	A	H	A	A	B	H	A	A	A	H	B	A	H	H	H	A	A	H	A	H	H	H	H	B	H	A	H	H	H	A	A	A	H	B	H	B	B	H	B	A
sc03033_135787	scaffold03033	135787	FRAME	1	1.01	A	H	B	B	A	H	A	A	B	H	A	A	A	H	B	A	H	H	H	A	A	H	A	H	H	H	-	B	H	A	H	-	-	A	A	-	H	B	-	-	B	-	B	-
sc00568_32851	scaffold00568	32851	FRAME	1	3.854	A	H	B	B	A	H	A	A	B	H	A	A	A	H	B	A	H	H	H	A	A	H	A	H	H	H	H	B	B	A	H	H	H	A	-	A	H	B	H	B	B	H	B	A
sc00568_38772	scaffold00568	38772	FRAME	1	3.873	A	H	B	B	A	H	A	A	B	H	A	A	A	H	B	A	H	H	H	A	A	-	A	H	H	H	H	B	B	A	H	H	H	A	H	A	H	B	H	B	B	H	B	A
sc00568_82026	scaffold00568	82026	FRAME	1	4.196	A	H	B	B	A	H	A	A	B	H	A	A	A	H	B	A	H	H	H	A	A	H	A	H	H	-	H	B	B	A	H	H	-	A	H	-	H	B	H	B	B	H	B	A
sc00568_224139	scaffold00568	224139	FRAME	1	4.835	A	H	B	B	A	H	A	A	B	H	A	A	A	H	B	A	H	H	H	A	A	H	A	H	H	H	H	B	B	A	H	H	H	A	H	A	H	B	H	B	B	H	B	A
sc00568_250625	scaffold00568	250625	FRAME	1	6.769	A	H	B	B	A	H	A	A	B	H	A	A	A	H	H	A	H	H	H	A	A	H	A	H	-	H	H	B	B	A	H	H	H	A	H	A	B	B	H	B	B	H	B	A
sc01339_1940	scaffold01339	1940	FRAME	1	9.666	A	H	B	B	A	H	A	A	B	H	A	A	A	H	H	A	H	H	H	H	A	-	A	A	H	H	H	B	B	A	H	B	H	A	H	A	B	B	H	B	B	H	B	A
co52525_179	contig52525	179	FRAME	1	15.481	H	H	B	B	A	H	H	A	B	H	A	A	A	H	H	A	H	H	H	H	A	H	A	A	A	H	H	B	B	A	H	B	H	A	H	A	B	B	A	B	B	A	B	H
sc00568_555643	scaffold00568	555643	FRAME	1	16.442	H	H	-	B	A	H	H	A	B	H	A	A	A	H	H	A	H	H	H	H	-	H	A	A	A	-	H	B	B	A	H	B	-	A	H	A	B	B	A	B	B	A	B	H
sc00008_1590	scaffold00008	1590	FRAME	1	20.296	H	H	B	H	A	H	H	A	B	H	A	A	A	H	H	A	H	H	H	H	A	H	A	H	A	H	H	B	B	A	H	B	H	A	H	H	B	B	A	B	B	A	B	H
sc00568_692236	scaffold00568	692236	FRAME	1	21.258	H	H	B	H	A	H	H	A	B	H	A	A	A	B	H	A	H	H	H	H	A	H	A	H	A	H	H	B	B	A	H	B	H	A	H	H	B	B	A	B	B	A	B	H
sc01957_1458	scaffold01957	1458	FRAME	1	24.146	B	H	B	H	A	H	H	A	B	H	A	A	A	B	H	A	H	H	H	H	A	H	A	H	A	H	H	B	B	A	H	H	H	A	H	H	B	B	A	B	B	A	B	H
sc00568_820616	scaffold00568	820616	FRAME	1	25.107	B	H	B	H	A	H	H	A	B	H	A	A	A	B	H	A	H	H	H	H	A	H	A	H	A	H	H	B	H	A	H	H	H	A	H	H	B	B	A	B	B	A	B	H
sc00568_846381	scaffold00568	846381	FRAME	1	25.136	B	H	B	H	A	H	H	A	B	H	-	A	A	B	H	A	H	H	H	H	-	H	A	H	A	H	H	B	H	A	H	H	-	A	H	H	B	B	A	B	B	A	B	H
sc00568_880632	scaffold00568	880632	FRAME	1	27.108	B	H	B	H	A	H	H	A	B	H	A	A	A	B	H	A	H	H	H	H	A	H	A	H	A	H	H	B	H	A	H	H	H	H	H	H	B	B	A	B	B	A	B	H
co01753_537	contig01753	537	FRAME	1	28.965	B	H	B	H	A	H	H	A	B	H	A	A	A	B	H	A	H	H	H	H	A	H	A	H	A	H	H	B	H	A	H	H	H	H	H	H	B	B	A	B	B	A	B	H
sc00568_1103268	scaffold00568	1103268	FRAME	1	30.889	B	A	B	H	A	H	H	A	B	H	A	A	A	B	H	A	H	H	H	A	A	H	A	H	A	H	H	B	H	A	H	H	H	H	H	H	B	B	A	B	B	A	B	H
sc00568_1246496	scaffold00568	1246496	FRAME	1	33.497	B	A	B	H	A	H	H	A	B	B	-	A	A	B	H	A	H	H	H	A	A	H	A	-	A	-	H	B	-	A	H	H	-	H	H	H	B	B	A	B	-	A	B	H
sc00568_1256123	scaffold00568	1256123	FRAME	1	34.738	B	A	B	H	A	H	B	A	B	B	A	A	A	B	H	A	H	H	H	A	A	H	A	H	A	H	H	B	H	A	H	H	-	H	H	H	B	B	A	B	H	A	B	H
sc00568_1298929	scaffold00568	1298929	FRAME	1	35.699	B	A	B	H	A	H	B	A	B	B	A	A	A	B	H	A	H	H	H	A	A	H	A	H	A	H	H	B	H	-	H	H	H	H	H	B	B	B	A	B	H	A	B	H
sc00568_1303575	scaffold00568	1303575	FRAME	1	37.103	B	A	B	H	A	H	B	A	B	B	-	A	A	B	H	A	H	H	H	-	A	H	H	H	A	H	-	B	H	A	H	H	H	-	H	B	B	B	A	B	H	A	B	-
sc00568_1306122	scaffold00568	1306122	FRAME	1	38.594	B	A	B	H	A	A	B	A	B	B	A	A	A	B	H	A	H	H	H	A	A	H	H	H	A	H	H	B	H	A	H	H	H	H	H	B	B	B	A	B	H	A	B	H
sc00568_1322570	scaffold00568	1322570	FRAME	1	40.518	B	A	B	H	H	A	B	A	B	B	A	A	A	B	H	A	H	H	H	A	A	H	H	H	A	H	H	H	H	A	H	H	H	H	H	B	B	B	A	B	H	A	B	H
sc00568_1512930	scaffold00568	1512930	FRAME	1	44.372	B	A	B	H	H	A	B	A	B	B	A	A	A	B	H	A	H	H	H	A	A	H	H	H	H	H	H	H	H	A	H	H	H	H	H	B	B	H	A	B	H	H	B	H
sc00568_1586659	scaffold00568	1586659	FRAME	1	45.334	B	H	B	H	H	A	B	A	B	B	A	A	A	B	H	A	H	H	H	A	A	H	H	H	H	H	H	H	H	A	H	H	H	H	H	B	B	H	A	B	H	H	-	H
sc00568_1618621	scaffold00568	1618621	FRAME	1	46.295	B	H	B	H	H	A	B	A	B	B	A	A	A	B	H	A	H	A	H	A	A	H	H	H	H	H	H	H	H	A	H	H	H	H	H	B	B	H	A	B	H	H	B	H
sc00568_1698894	scaffold00568	1698894	FRAME	1	47.257	B	H	B	H	H	A	H	A	B	B	A	A	A	B	H	A	H	A	H	A	A	H	H	H	H	H	H	H	H	A	H	H	H	H	H	B	B	H	A	B	H	H	B	H
sc03311_121282	scaffold03311	121282	FRAME	1	48.219	B	H	H	H	H	A	H	A	B	B	A	A	A	B	H	A	H	A	H	A	A	H	H	H	H	H	H	H	H	A	H	H	H	H	H	B	B	H	A	B	H	H	B	H
sc00548_1501	scaffold00548	1501	FRAME	1	50.143	B	H	A	H	A	A	H	A	B	B	A	A	A	B	H	A	H	A	H	A	A	H	H	H	H	H	H	H	H	A	H	H	H	H	H	B	B	H	A	B	H	H	B	H
sc00704_71179	scaffold00704	71179	FRAME	1	51.104	B	H	A	H	A	A	H	A	B	B	A	A	A	B	H	A	H	A	H	A	A	H	H	H	H	H	H	H	H	A	H	H	H	-	H	-	B	H	H	B	H	H	B	H
sc00704_97152	scaffold00704	97152	FRAME	1	53.028	B	H	A	H	H	A	H	A	B	B	A	A	A	B	H	A	A	A	H	A	A	H	H	H	H	H	H	H	H	A	H	H	H	H	H	B	B	H	H	B	H	H	B	H
sc00704_165894	scaffold00704	165894	FRAME	1	53.99	B	H	A	H	H	A	H	A	B	B	A	A	A	B	H	A	A	A	H	A	A	H	H	H	B	H	H	H	H	A	H	H	H	H	H	B	-	H	H	B	H	H	B	H
sc00443_198606	scaffold00443	198606	FRAME	1	54.952	B	H	A	H	H	A	H	A	B	B	H	A	A	B	H	A	A	A	H	A	A	H	H	H	B	H	H	H	H	A	H	H	H	H	H	B	B	H	H	B	H	H	B	H
sc00443_143123	scaffold00443	143123	FRAME	1	55.913	B	H	A	H	H	A	H	A	B	B	H	A	H	B	H	A	A	A	H	A	A	H	H	H	B	H	H	H	H	A	H	H	H	H	H	B	B	H	H	B	H	H	B	H
sc00443_141026	scaffold00443	141026	FRAME	1	55.957	B	H	A	H	H	A	H	A	B	B	H	A	H	B	H	A	A	A	H	A	A	H	H	H	B	H	H	H	H	A	H	H	-	H	H	B	B	H	H	B	H	H	B	H
sc00443_63702	scaffold00443	63702	FRAME	1	57.837	B	H	A	H	H	A	H	A	B	H	H	A	H	B	H	A	A	A	H	A	A	H	H	H	B	H	H	H	H	A	H	H	B	H	H	B	B	H	H	B	H	H	B	H
sc03376_41184	scaffold03376	41184	FRAME	1	58.799	B	H	A	H	H	A	H	A	B	H	H	A	H	B	H	A	A	A	H	A	A	H	H	H	B	H	H	H	H	H	H	H	B	H	H	B	B	H	H	B	H	H	B	H
sc03376_145775	scaffold03376	145775	FRAME	1	61.687	B	H	A	H	H	A	A	A	B	H	H	A	H	B	H	A	A	A	H	A	A	H	H	H	B	H	H	B	H	H	H	H	B	H	H	B	B	H	H	B	H	H	H	H
sc03376_175409	scaffold03376	175409	FRAME	1	63.611	B	H	A	A	H	A	A	A	B	H	H	A	H	B	H	A	A	A	H	A	A	H	H	H	B	H	H	B	H	H	H	H	B	H	H	B	B	H	H	B	H	H	H	H
sc03376_287760	scaffold03376	287760	FRAME	1	66.499	B	H	A	A	H	A	A	A	B	H	H	A	H	B	H	A	H	A	H	A	A	H	H	H	B	H	H	B	H	H	H	H	B	H	H	B	B	H	H	B	H	H	H	H
co19414_1053	contig19414	1053	FRAME	1	67.46	B	H	A	A	H	A	A	A	B	H	H	A	B	B	H	A	H	A	H	A	A	H	H	H	B	H	H	B	H	H	H	H	-	H	-	B	B	H	H	B	H	H	H	H
sc03376_488886	scaffold03376	488886	FRAME	1	68.042	B	H	A	A	H	A	A	A	B	H	H	A	B	B	H	-	H	A	H	A	A	H	H	H	B	H	H	B	H	H	H	H	B	H	H	B	B	H	H	B	H	H	H	H
sc03376_496383	scaffold03376	496383	FRAME	1	68.422	B	H	A	A	H	A	A	A	B	H	H	A	B	B	H	H	H	A	H	A	A	H	H	H	B	H	H	B	H	H	H	H	B	-	H	B	B	H	H	B	H	H	H	H
sc03376_540433	scaffold03376	540433	FRAME	1	69.384	B	H	A	A	H	A	A	A	B	H	H	A	B	B	H	H	H	A	H	A	A	H	H	H	B	H	B	B	H	H	H	H	B	H	H	B	B	H	H	B	H	H	-	H
sc03376_578598	scaffold03376	578598	FRAME	1	70.345	B	H	A	A	H	A	A	A	B	H	H	A	B	B	H	H	H	A	H	A	A	H	H	H	B	H	B	B	H	H	H	H	B	H	B	B	B	H	H	B	H	H	H	H
sc03376_592271	scaffold03376	592271	FRAME	1	72.269	B	H	A	A	H	A	A	A	B	H	H	A	B	H	B	H	H	A	H	A	A	H	-	H	B	H	B	B	H	H	H	H	B	H	B	B	B	-	H	B	H	H	H	H
sc03376_631198	scaffold03376	631198	FRAME	1	74.193	B	H	A	A	H	A	A	A	H	H	H	A	B	H	B	H	H	A	H	A	A	H	H	H	B	H	B	B	H	H	H	H	B	H	B	B	B	H	A	B	H	H	H	H
sc03217_8546	scaffold03217	8546	FRAME	1	75.155	B	H	A	A	H	A	A	A	H	H	H	A	B	H	B	-	H	A	H	A	A	H	H	H	B	H	B	B	H	H	H	H	B	H	B	-	B	H	A	B	H	H	H	H
sc03217_119724	scaffold03217	119724	FRAME	1	77.079	B	H	A	A	H	A	A	A	H	H	H	A	B	H	B	H	H	A	H	A	A	H	H	H	H	H	B	B	H	H	H	H	B	H	B	B	B	B	A	B	H	H	H	H
sc03217_212465	scaffold03217	212465	FRAME	1	78.041	B	H	A	A	H	A	A	A	H	H	H	A	B	H	H	H	H	A	H	A	A	H	H	H	H	H	B	B	H	H	H	H	B	H	B	B	B	B	A	B	H	H	H	H
sc03217_247437	scaffold03217	247437	FRAME	1	79.002	B	H	A	A	H	A	A	A	H	H	H	A	B	H	H	H	H	A	H	A	A	H	H	H	H	H	B	B	H	A	H	H	B	H	B	B	B	B	A	B	H	H	H	H
sc00005_72467	scaffold00005	72467	FRAME	1	81.905	B	H	A	-	H	H	A	A	H	H	H	A	B	H	H	-	H	A	H	A	A	H	H	H	-	H	B	B	H	A	H	H	B	H	B	B	B	B	A	B	H	H	H	H
sc00005_102247	scaffold00005	102247	FRAME	1	83.843	B	B	A	A	H	H	A	A	H	H	H	A	B	H	H	H	H	A	H	A	A	H	H	B	H	H	B	B	H	A	H	-	B	H	B	B	B	B	A	B	H	H	H	H
sc00005_212856	scaffold00005	212856	FRAME	1	85.31	B	B	A	A	H	H	A	A	H	H	H	A	B	H	H	-	H	-	H	A	A	H	H	B	-	H	B	H	H	A	H	H	B	H	B	B	B	B	A	B	H	H	H	H
sc03271_328	scaffold03271	328	FRAME	1	86.738	B	B	A	A	H	H	A	A	H	H	H	A	B	H	H	H	H	A	H	A	A	H	H	B	A	-	-	-	H	A	H	H	-	H	B	B	B	B	A	B	H	A	H	-
sc00005_327963	scaffold00005	327963	FRAME	1	87.7	B	B	A	A	H	H	A	A	H	H	H	A	B	H	H	H	H	A	H	A	A	H	H	B	A	H	B	H	H	A	H	H	B	H	B	H	B	B	A	B	H	A	H	H
sc03232_125354	scaffold03232	125354	FRAME	1	88.661	B	B	A	A	H	H	A	A	H	H	H	A	B	H	H	H	H	A	H	A	A	H	H	B	A	H	H	H	H	A	H	H	B	H	B	H	B	B	A	B	H	A	H	H
sc03130_288856	scaffold03130	288856	FRAME	1	90.436	B	B	A	A	H	H	A	A	H	H	H	A	B	H	H	H	H	A	H	A	-	H	H	B	A	-	H	H	H	A	H	-	B	H	-	-	B	B	A	B	H	A	-	-
sc01579_144408	scaffold01579	144408	FRAME	1	92.519	B	B	A	A	H	H	A	A	H	H	H	A	B	H	H	H	H	A	H	A	A	H	H	B	A	H	H	H	H	A	H	H	B	H	B	H	B	B	A	B	H	A	H	H
sc01549_1390	scaffold01549	1390	FRAME	1	92.615	B	B	A	A	H	H	A	A	H	H	H	A	B	H	H	H	H	A	H	A	A	H	H	B	-	-	H	H	H	A	-	H	B	H	B	H	B	B	A	B	H	-	H	H
sc00337_28769	scaffold00337	28769	FRAME	1	97.108	B	B	A	A	H	H	A	A	H	H	H	A	B	H	H	H	H	A	H	A	A	H	H	B	H	H	H	H	H	A	H	-	B	H	B	H	B	B	A	B	H	H	B	H
sc00337_104972	scaffold00337	104972	FRAME	1	98.301	B	B	A	A	H	H	A	H	H	H	H	A	B	H	H	H	H	A	H	A	A	H	H	B	-	H	H	H	H	A	H	B	B	H	B	H	B	B	A	B	H	H	B	H
sc00337_181411	scaffold00337	181411	FRAME	1	99.262	B	B	A	A	H	H	A	H	H	H	H	A	B	H	H	H	H	-	H	A	A	H	H	B	H	H	-	H	H	A	-	B	B	H	B	H	-	B	A	B	H	H	B	H
sc00337_217156	scaffold00337	217156	FRAME	1	102.15	B	B	A	A	H	H	A	H	H	H	H	A	B	H	H	H	H	A	H	A	A	H	H	B	B	H	H	H	H	A	H	B	B	H	B	H	H	B	A	B	H	H	B	H
sc00996_34454	scaffold00996	34454	FRAME	1	105.023	B	B	A	A	H	H	A	H	H	H	H	-	B	H	H	-	H	A	H	A	A	-	H	B	H	H	H	B	H	A	H	B	-	H	-	H	-	B	A	B	H	H	-	H
sc00996_41357	scaffold00996	41357	FRAME	1	105.028	B	B	A	A	H	H	A	H	H	H	H	A	B	H	H	H	H	A	H	A	A	H	H	B	H	H	H	B	H	A	H	B	B	-	B	H	H	B	A	B	H	H	B	H
sc00996_72518	scaffold00996	72518	FRAME	1	106	B	B	A	A	H	H	A	H	H	H	H	A	-	H	H	H	H	A	H	H	A	H	H	B	H	H	H	B	H	A	H	B	B	H	B	H	H	B	-	B	H	H	B	H
sc00996_220911	scaffold00996	220911	FRAME	1	106.961	B	B	A	A	H	H	A	H	H	H	H	A	B	H	H	H	H	A	H	H	A	H	H	B	H	H	H	B	H	A	H	B	B	H	B	H	H	B	A	B	H	H	H	H
sc02385_1100627	scaffold02385	1100627	FRAME	1	114.715	B	B	A	A	H	A	A	H	A	H	H	A	B	H	H	B	H	A	H	H	A	H	A	B	H	H	H	B	H	A	H	B	-	H	B	H	H	B	A	B	B	H	H	H
sc02385_1059201	scaffold02385	1059201	FRAME	1	115.677	B	B	A	A	H	A	A	H	A	H	H	A	B	H	H	B	H	A	H	H	H	H	A	B	H	H	H	B	H	A	H	B	H	H	B	H	H	B	A	B	B	H	H	H
sc02385_971986	scaffold02385	971986	FRAME	1	117.601	B	B	A	A	H	A	A	H	A	H	H	A	B	H	H	B	H	A	H	H	H	H	A	B	H	H	H	B	H	A	H	B	H	H	H	H	H	B	A	B	B	H	H	A
sc02385_952818	scaffold02385	952818	FRAME	1	118.562	B	B	A	A	H	A	A	H	A	H	H	A	B	H	H	B	H	A	H	H	H	H	A	B	H	H	B	B	H	A	H	B	H	H	H	H	H	B	A	B	B	H	H	A
sc02385_936954	scaffold02385	936954	FRAME	1	119.524	B	B	A	A	H	A	A	H	A	H	H	A	B	H	H	B	H	A	H	H	H	H	A	B	H	H	B	B	H	A	H	B	H	H	H	H	H	B	H	B	B	H	H	A
sc02385_867936	scaffold02385	867936	FRAME	1	120.486	B	B	A	A	H	A	A	H	A	H	H	A	B	H	H	B	H	A	H	H	H	H	A	B	H	H	B	B	H	A	H	B	H	A	H	H	H	B	H	B	B	H	H	A
co20294_26	contig20294	26	FRAME	1	121.625	B	B	A	A	H	A	A	H	A	H	H	A	B	H	H	B	H	A	H	H	H	H	A	B	H	H	B	B	H	A	H	B	H	A	H	H	H	B	H	B	B	H	H	A
sc02385_786934	scaffold02385	786934	FRAME	1	122.409	B	B	A	A	H	A	A	H	A	H	H	A	B	H	H	B	H	A	H	H	H	H	A	B	H	H	B	B	H	A	H	B	H	A	H	H	H	B	H	B	B	H	H	A
sc02385_612563	scaffold02385	612563	FRAME	1	123.371	B	B	A	A	H	A	A	H	A	H	H	A	B	H	H	B	H	A	H	H	H	H	A	B	H	H	B	B	H	A	H	B	-	A	H	H	H	B	H	H	B	H	H	A
sc02385_605426	scaffold02385	605426	FRAME	1	123.803	B	B	A	A	H	A	A	H	A	H	H	A	B	H	H	-	H	A	H	H	-	H	A	B	H	H	B	B	H	A	H	B	H	-	H	H	H	B	-	H	B	H	H	A
sc02385_508317	scaffold02385	508317	FRAME	1	124.332	B	B	A	A	H	A	A	H	A	H	H	A	B	H	H	B	H	A	H	H	A	H	A	B	H	H	B	B	H	A	H	B	H	A	H	-	H	B	H	H	B	H	H	A
sc02385_479476	scaffold02385	479476	FRAME	1	125.294	B	B	A	A	H	A	A	H	A	H	H	A	H	H	H	B	H	A	H	H	A	H	A	B	H	H	B	B	H	A	H	B	H	A	H	H	H	B	H	H	B	H	H	A
sc02385_293573	scaffold02385	293573	FRAME	1	126.256	B	H	A	A	H	A	A	H	A	H	H	A	H	H	H	B	H	A	H	H	A	H	A	B	H	H	B	B	H	A	H	B	H	A	H	H	H	B	H	H	B	H	H	A
sc02385_156871	scaffold02385	156871	FRAME	1	132.051	B	H	A	H	A	A	A	H	A	H	H	A	H	H	H	B	H	A	H	A	A	H	A	B	H	H	B	B	H	A	H	B	-	A	H	B	H	B	H	H	H	H	H	A
sc02385_101610	scaffold02385	101610	FRAME	1	133.012	B	H	A	H	A	A	A	H	A	H	H	-	H	H	H	B	H	A	H	A	A	H	A	B	H	H	B	B	H	A	H	B	H	A	H	B	H	B	H	H	H	H	H	A
sc02385_35738	scaffold02385	35738	FRAME	1	134.936	B	H	A	H	A	A	A	A	A	H	H	A	H	H	H	B	H	A	H	H	A	H	A	B	H	H	B	B	H	-	H	B	H	A	H	B	H	B	H	H	H	H	H	-
sc00512_3685656	scaffold00512	3685656	FRAME	1	135.898	B	H	A	H	A	A	A	A	A	H	H	A	H	H	H	B	H	A	H	H	A	H	A	H	H	H	B	B	H	A	H	B	H	A	H	B	H	B	H	H	H	H	H	A
sc00512_3580985	scaffold00512	3580985	FRAME	1	136.86	B	H	A	H	A	A	A	A	A	H	H	A	H	H	H	B	H	A	H	H	A	H	A	H	H	H	B	B	H	A	H	B	H	A	H	B	H	B	H	H	H	H	H	A
sc01489_4738	scaffold01489	4738	FRAME	1	138.784	B	H	A	H	A	A	A	A	H	B	H	A	H	H	H	B	H	A	H	H	A	H	A	H	H	-	B	B	H	A	H	B	H	A	H	B	H	B	H	H	H	H	H	A
sc00512_3430048	scaffold00512	3430048	FRAME	1	139.745	B	H	A	H	A	A	A	H	H	B	H	A	H	H	H	B	H	A	H	H	A	H	A	H	H	H	B	B	H	A	H	B	H	A	H	B	H	B	H	H	H	H	H	A
sc00512_3409989	scaffold00512	3409989	FRAME	1	140.707	B	H	A	H	A	A	A	H	H	B	H	A	H	H	H	-	H	A	H	H	A	H	A	H	H	H	B	B	H	A	H	B	A	-	H	B	H	B	H	H	H	H	H	A
co14614_424	contig14614	424	FRAME	1	142.631	B	H	A	H	A	A	H	H	H	B	H	A	H	H	H	H	H	A	H	H	A	H	A	H	H	H	B	B	H	A	H	B	A	A	H	B	H	B	H	H	H	H	H	A
sc00512_3353652	scaffold00512	3353652	FRAME	1	143.593	H	H	A	H	A	A	H	H	H	B	H	A	H	H	H	H	H	A	H	H	A	H	A	H	H	H	B	B	H	A	H	B	-	A	H	B	H	B	H	H	H	H	H	A
sc00512_3292000	scaffold00512	3292000	FRAME	1	144.554	H	H	A	H	A	A	H	H	H	B	H	A	H	H	H	A	H	A	H	H	A	H	A	H	H	H	B	B	H	A	H	B	A	A	H	B	-	B	H	H	H	H	-	-
sc00512_3238536	scaffold00512	3238536	FRAME	1	145.516	A	H	A	H	A	A	H	H	H	B	H	A	H	H	H	A	H	A	H	H	A	H	A	H	H	H	B	B	-	A	-	B	A	A	H	B	-	B	H	H	H	H	H	A
sc00512_3222491	scaffold00512	3222491	FRAME	1	146.478	A	H	A	H	A	H	H	H	H	B	H	A	H	H	H	A	H	A	H	H	A	H	A	H	H	H	B	B	H	-	H	B	A	A	H	B	H	B	H	H	H	H	H	A
sc00512_3180068	scaffold00512	3180068	FRAME	1	147.439	A	H	A	H	A	H	H	H	H	B	H	A	H	H	H	A	H	A	H	H	A	H	A	H	H	H	B	B	B	A	H	B	A	A	H	B	H	B	H	H	H	H	H	A
sc00512_3112131	scaffold00512	3112131	FRAME	1	148.401	A	H	A	H	A	H	H	H	H	B	A	A	H	H	H	A	H	A	H	H	A	H	A	H	H	H	B	B	B	A	H	B	A	A	H	B	H	B	H	H	H	H	H	A
sc00512_3021656	scaffold00512	3021656	FRAME	1	149.363	A	H	A	H	A	H	H	H	H	B	-	A	H	H	H	A	H	A	H	H	A	H	A	H	H	H	B	B	B	A	H	H	A	A	-	B	H	B	H	H	H	H	H	A
co26817_1081	contig26817	1081	FRAME	1	152.323	A	H	A	H	A	H	A	H	H	B	A	-	H	H	H	-	H	A	H	H	A	H	A	H	H	H	-	B	B	A	A	H	-	A	H	B	H	B	H	H	H	H	H	A
sc00512_2942148	scaffold00512	2942148	FRAME	1	153.289	A	H	A	H	A	H	A	H	H	B	A	A	H	H	H	-	H	A	H	H	A	H	-	H	H	H	B	B	B	A	A	H	A	A	H	B	H	B	H	B	H	-	H	A
sc00512_2840769	scaffold00512	2840769	FRAME	1	154.251	A	H	A	H	A	H	A	H	H	B	H	A	H	H	H	A	H	A	H	H	A	H	A	H	H	H	B	B	B	A	A	H	A	A	H	B	H	B	H	B	H	H	H	A
sc00512_2810109	scaffold00512	2810109	FRAME	1	155.213	A	H	A	H	A	H	A	H	H	B	H	A	H	H	H	A	H	A	H	H	A	H	A	H	H	H	B	B	B	A	A	H	A	A	H	B	H	B	H	B	H	H	A	A
sc00512_2779353	scaffold00512	2779353	FRAME	1	156.174	A	H	A	H	A	H	A	H	H	B	H	A	H	H	H	-	H	A	H	H	A	B	A	H	-	-	B	B	B	A	A	H	A	A	-	B	H	B	H	B	H	H	A	A
sc00512_2714863	scaffold00512	2714863	FRAME	1	157.136	A	H	A	H	A	H	A	H	H	B	H	A	H	H	H	A	H	A	H	B	A	B	A	H	H	H	B	B	B	A	A	H	A	A	H	B	H	B	H	B	H	H	A	A
sc00512_2637059	scaffold00512	2637059	FRAME	1	158.098	A	H	A	H	A	H	A	H	H	B	H	A	H	H	H	A	H	A	H	B	A	B	A	H	H	H	B	B	B	A	A	H	A	A	H	B	H	B	H	B	H	H	A	A
sc00512_2461571	scaffold00512	2461571	FRAME	1	164.053	A	A	A	H	A	-	B	H	H	B	H	A	A	H	H	A	H	A	H	B	A	B	A	H	-	-	B	B	B	A	A	H	A	A	H	B	H	B	H	B	H	H	A	A
sc00512_2232828	scaffold00512	2232828	FRAME	1	168.755	A	A	A	H	A	H	B	H	H	B	H	A	A	A	H	A	H	A	H	B	A	B	A	H	H	H	B	B	B	H	A	H	A	A	H	B	H	B	H	B	H	H	A	A
sc00512_2127940	scaffold00512	2127940	FRAME	1	169.716	A	A	A	H	A	H	B	H	H	B	H	A	A	A	H	A	H	A	H	B	A	B	A	H	H	H	B	B	B	H	A	H	A	A	H	B	H	H	H	B	H	H	A	A
sc00512_1994551	scaffold00512	1994551	FRAME	1	175.511	A	A	A	H	A	H	B	H	H	B	H	A	A	A	H	A	H	A	H	B	A	B	A	A	A	-	H	B	B	H	A	H	A	A	B	B	H	H	H	B	H	H	H	A
sc00512_1786338	scaffold00512	1786338	FRAME	1	176.555	A	A	A	H	A	H	B	H	H	B	H	A	A	A	H	A	H	A	H	B	A	B	A	A	A	H	-	B	B	-	A	H	A	A	B	B	-	H	H	B	H	H	-	-
sc00512_1661752	scaffold00512	1661752	FRAME	1	177.444	A	A	A	H	A	H	B	H	H	B	H	A	A	A	H	A	H	A	H	B	A	B	A	A	A	H	H	B	B	H	A	H	A	A	B	B	H	H	H	B	H	H	H	A
sc00512_1582749	scaffold00512	1582749	FRAME	1	178.406	A	A	H	H	A	H	B	H	H	B	H	A	A	A	H	-	H	A	H	B	A	B	A	A	A	H	-	B	B	-	A	H	A	A	B	B	H	H	H	B	H	H	H	A
sc00512_1472839	scaffold00512	1472839	FRAME	1	182.26	A	A	H	H	A	H	B	H	H	B	H	A	A	A	H	A	A	A	H	B	A	B	A	A	A	H	H	B	B	H	A	A	A	A	B	B	H	H	H	B	A	H	H	A
sc00512_1436042	scaffold00512	1436042	FRAME	1	183.221	A	A	H	H	A	H	B	H	H	B	H	A	A	A	H	A	A	A	H	B	A	B	A	A	A	H	H	B	B	H	A	A	A	A	B	B	H	H	H	B	A	H	H	A
sc00512_1189920	scaffold00512	1189920	FRAME	1	186.109	A	A	H	A	A	H	B	H	H	B	H	A	A	A	H	A	A	A	H	B	A	B	A	A	A	H	H	B	B	H	A	A	H	A	B	B	H	H	B	B	A	H	-	A
sc00512_1047673	scaffold00512	1047673	FRAME	1	188.997	A	A	H	A	A	H	B	H	H	H	H	A	A	A	B	A	A	A	H	B	A	B	A	H	A	H	H	B	B	H	A	A	H	A	B	B	H	H	B	B	A	H	H	A
sc00943_4134	scaffold00943	4134	FRAME	1	194.792	A	A	H	A	A	H	B	H	H	H	H	A	H	A	B	A	A	A	H	B	A	B	A	H	A	H	H	B	B	H	A	A	-	A	B	B	H	H	H	H	A	H	H	B
sc00512_867090	scaffold00512	867090	FRAME	1	195.754	A	A	H	A	A	H	B	H	H	H	H	A	H	A	B	H	A	A	H	B	A	B	A	H	A	H	H	B	B	H	A	A	H	A	B	B	H	H	H	H	A	H	H	B
sc00512_805051	scaffold00512	805051	FRAME	1	199.608	A	A	H	A	A	H	B	H	H	H	H	A	H	A	H	H	A	A	H	B	A	B	A	H	A	H	H	B	H	H	A	A	H	A	B	B	H	H	H	H	A	H	H	B
sc00512_759755	scaffold00512	759755	FRAME	1	201.532	A	A	H	A	A	H	B	H	H	H	H	A	H	A	H	H	A	A	H	B	A	B	A	H	B	H	H	B	H	H	A	A	H	A	B	B	H	H	H	H	A	-	H	B
sc00512_574817	scaffold00512	574817	FRAME	1	202.493	A	A	H	A	A	H	B	H	H	H	H	A	H	H	H	H	A	A	H	B	A	B	A	H	B	H	H	B	H	H	A	A	H	A	B	B	H	H	H	H	A	H	H	B
sc00512_480855	scaffold00512	480855	FRAME	1	203.455	A	A	B	A	A	H	B	H	H	H	H	A	H	H	H	H	A	A	H	B	A	B	A	H	B	H	H	B	H	H	A	A	H	A	B	B	-	H	H	H	A	H	H	B
sc00512_176249	scaffold00512	176249	FRAME	1	205.379	A	A	B	A	A	H	B	H	A	H	H	A	H	H	H	H	A	A	H	B	A	B	A	H	B	H	H	B	H	H	A	A	H	A	B	B	H	H	H	H	A	H	H	B
sc02581_12090	scaffold02581	12090	FRAME	2	0	A	A	A	B	A	H	A	H	B	B	B	H	H	A	H	B	H	A	A	B	H	H	A	H	B	-	H	H	H	B	H	H	A	H	H	B	H	A	H	A	H	B	A	A
sc02581_39941	scaffold02581	39941	FRAME	2	0.976	A	A	A	B	A	H	A	H	B	B	B	H	H	A	H	B	H	A	A	B	H	H	A	H	B	H	B	H	H	B	H	H	A	H	H	B	H	A	H	A	H	B	A	A
sc02581_102789	scaffold02581	102789	FRAME	2	1.938	A	A	A	B	A	H	A	A	B	B	B	H	H	A	H	B	H	A	A	B	H	H	A	H	B	H	B	H	H	B	H	H	-	H	H	B	-	A	H	A	H	-	A	A
sc02581_138001	scaffold02581	138001	FRAME	2	2.952	A	A	A	B	A	H	A	A	B	B	B	H	H	A	H	B	H	H	A	B	H	H	A	H	B	H	B	H	H	B	H	H	A	H	-	B	H	A	H	A	H	B	A	A
sc00462_1908	scaffold00462	1908	FRAME	2	7.392	A	A	A	-	A	H	A	A	B	B	B	H	H	H	H	-	H	H	A	B	H	H	A	H	B	A	B	H	H	-	A	H	A	H	H	B	H	A	H	A	H	B	A	H
sc02581_163985	scaffold02581	163985	FRAME	2	10.724	A	A	A	-	A	H	A	A	B	B	H	H	A	H	H	B	H	H	H	B	H	H	A	H	B	A	B	H	H	-	A	H	A	H	H	B	H	A	H	A	H	B	A	-
sc02581_208221	scaffold02581	208221	FRAME	2	16.519	A	A	A	B	A	H	A	A	B	B	H	H	A	H	H	B	B	H	H	B	H	B	A	H	B	A	B	A	H	B	A	H	H	-	H	H	H	A	H	A	H	B	A	H
sc02581_292652	scaffold02581	292652	FRAME	2	17.48	A	H	A	B	A	H	A	A	B	B	H	H	A	H	H	B	B	H	H	B	H	B	A	H	B	A	B	A	H	B	A	H	H	H	H	H	H	A	H	A	H	B	A	H
sc02581_353396	scaffold02581	353396	FRAME	2	25.264	H	H	A	B	A	A	H	A	B	B	H	H	A	B	H	B	B	H	H	H	H	B	A	B	B	-	B	A	H	B	A	H	H	H	H	H	H	A	H	A	H	B	H	H
sc02581_392044	scaffold02581	392044	FRAME	2	27.207	H	H	A	B	A	A	H	A	B	B	H	H	A	B	H	B	B	H	H	H	H	B	A	B	B	A	B	A	H	B	A	H	B	H	H	H	H	A	H	A	A	B	H	H
sc02581_429602	scaffold02581	429602	FRAME	2	30.109	H	H	A	B	A	A	H	H	B	B	H	A	A	B	H	B	B	H	H	H	H	B	A	H	B	-	B	A	H	B	A	H	B	H	H	H	H	A	H	A	A	B	H	-
sc02581_441600	scaffold02581	441600	FRAME	2	33.012	H	B	A	B	A	A	H	H	B	B	H	A	A	B	H	B	B	H	H	A	H	B	A	H	B	A	B	A	H	B	A	H	B	-	A	H	H	A	H	A	A	B	H	H
sc02581_462843	scaffold02581	462843	FRAME	2	35.899	H	B	A	B	A	A	-	H	B	B	H	A	A	B	H	B	B	H	H	A	H	B	A	H	H	A	B	A	H	B	A	H	B	H	A	H	B	A	H	A	A	H	H	H
sc02581_493210	scaffold02581	493210	FRAME	2	40.722	H	B	A	B	H	A	H	H	H	B	H	A	A	B	H	B	B	H	H	A	H	B	A	H	H	A	B	A	B	B	A	H	B	H	A	H	B	A	H	H	A	H	H	-
sc02581_507255	scaffold02581	507255	FRAME	2	43.61	H	B	A	B	H	A	H	H	H	B	H	A	A	B	H	B	B	H	H	A	H	-	A	H	H	A	B	A	B	B	A	H	B	H	A	A	B	A	B	B	A	H	H	H
sc02581_514420	scaffold02581	514420	FRAME	2	44.572	H	B	A	B	H	A	H	H	H	B	H	A	A	B	H	B	B	H	H	A	H	B	H	H	H	A	B	A	B	B	A	H	B	H	A	A	B	A	B	B	A	H	H	H
sc02581_518439	scaffold02581	518439	FRAME	2	45.533	H	B	A	B	H	A	H	H	H	B	H	A	A	B	H	B	B	H	H	A	H	B	H	H	H	A	B	A	B	B	A	H	B	H	A	A	B	A	H	B	A	H	H	H
sc02581_539044	scaffold02581	539044	FRAME	2	47.462	H	B	A	H	H	A	H	H	H	B	H	A	A	B	H	B	B	H	H	A	H	B	H	H	H	A	B	A	B	B	A	H	B	H	A	A	B	A	H	B	A	H	H	H
sc02581_616693	scaffold02581	616693	FRAME	2	47.837	H	B	A	H	H	A	H	H	H	B	H	A	A	B	H	B	B	H	H	-	H	B	H	-	H	A	B	-	B	B	A	H	B	H	A	A	B	-	H	B	A	-	H	H
sc02581_685772	scaffold02581	685772	FRAME	2	48.428	H	B	A	H	H	A	H	H	H	B	H	A	A	B	H	B	B	H	H	A	H	B	H	H	H	A	B	A	B	B	A	H	B	H	A	A	B	A	H	B	A	H	H	H
sc01274_245578	scaffold01274	245578	FRAME	2	52.277	H	B	A	A	H	A	H	H	H	B	H	A	A	-	H	B	B	H	H	A	H	B	H	A	H	A	B	A	B	-	A	H	B	H	A	A	B	A	-	B	A	H	H	H
sc01274_347580	scaffold01274	347580	FRAME	2	52.282	H	B	A	A	H	A	H	H	H	B	H	A	A	B	H	B	B	H	H	A	H	B	H	A	H	A	B	A	B	B	A	H	B	H	A	A	B	A	H	B	A	H	H	H
sc01274_412095	scaffold01274	412095	FRAME	2	55.17	H	B	A	A	H	A	H	H	H	B	H	H	A	H	H	B	B	H	H	A	H	B	H	A	H	A	B	A	B	H	A	H	B	H	A	A	B	A	H	B	A	H	H	H
sc02865_500685	scaffold02865	500685	FRAME	2	59.024	H	B	A	A	H	A	H	H	H	B	H	H	A	H	H	B	B	H	H	A	H	B	H	A	B	A	B	A	B	H	A	H	B	H	A	A	B	A	H	B	A	B	H	H
sc02865_461025	scaffold02865	461025	FRAME	2	59.986	H	B	A	A	H	A	H	H	H	B	H	H	A	H	H	B	B	H	H	A	H	B	H	A	B	H	B	A	B	H	A	H	B	H	A	A	B	A	H	B	A	B	H	H
sc02865_375148	scaffold02865	375148	FRAME	2	64.809	H	B	A	A	H	A	A	H	H	B	H	H	A	H	H	B	B	B	H	A	H	B	H	H	B	H	B	A	B	H	A	H	B	H	A	A	B	A	H	B	A	B	H	H
sc02865_239096	scaffold02865	239096	FRAME	2	66.733	A	B	A	A	H	A	A	H	H	B	H	H	A	H	H	B	B	B	H	A	H	B	H	H	B	H	B	A	B	H	A	H	B	H	A	H	B	A	H	B	A	B	H	H
sc02865_220499	scaffold02865	220499	FRAME	2	67.695	A	B	A	H	H	A	A	H	H	B	H	H	A	H	H	B	B	B	H	A	H	B	H	H	B	H	B	A	B	H	A	H	B	H	A	H	B	A	H	B	A	B	H	H
sc02455_173	scaffold02455	173	FRAME	2	68.262	A	B	A	-	H	A	A	H	H	B	H	H	A	H	H	B	B	-	H	A	H	B	H	H	B	H	B	A	B	-	A	H	B	H	A	H	B	A	H	B	A	B	H	H
sc02865_65868	scaffold02865	65868	FRAME	2	68.656	A	B	A	H	H	A	A	H	H	B	H	H	A	H	H	B	B	H	H	A	H	B	H	H	B	H	B	A	B	H	A	H	B	H	A	H	B	A	H	B	A	B	H	H
sc01473_197	scaffold01473	197	FRAME	2	69.618	A	B	A	H	A	A	A	H	H	B	H	H	A	H	H	B	B	H	H	A	H	B	H	H	B	H	B	A	B	H	A	H	B	H	A	H	B	A	H	B	A	B	H	H
sc02865_16209	scaffold02865	16209	FRAME	2	70.58	A	B	A	H	A	A	A	H	H	B	H	H	A	H	H	B	B	H	H	A	H	H	H	H	B	H	B	A	B	H	A	H	B	H	A	H	B	A	H	B	A	B	H	H
sc01186_102412	scaffold01186	102412	FRAME	2	76.224	A	B	A	H	A	A	A	H	H	B	H	H	A	H	H	B	B	H	H	A	H	H	H	H	B	H	B	A	-	H	A	H	B	H	B	H	B	A	H	B	H	B	B	H
sc00868_50252	scaffold00868	50252	FRAME	2	77.344	A	B	A	H	-	A	A	H	H	B	H	H	A	H	H	B	B	H	H	A	H	H	H	H	B	H	B	A	B	H	A	A	B	H	B	H	B	A	H	B	H	B	B	H
sc00868_64844	scaffold00868	64844	FRAME	2	78.84	A	B	A	H	A	-	A	H	H	B	H	H	A	H	H	B	B	H	H	A	H	H	H	H	B	-	B	A	B	H	A	A	B	-	B	-	B	A	-	B	H	B	B	H
sc00868_104118	scaffold00868	104118	FRAME	2	80.239	A	B	A	H	A	A	A	H	H	B	H	H	A	H	H	B	B	H	H	A	H	H	H	H	B	H	B	A	B	H	A	A	B	A	B	H	B	A	H	B	H	B	B	H
sc00868_299779	scaffold00868	299779	FRAME	2	81.201	A	B	A	H	A	A	A	H	H	B	H	H	A	H	H	H	B	H	H	A	H	H	H	H	B	H	B	A	B	H	A	A	B	A	B	H	B	A	H	B	H	B	B	H
sc00868_435931	scaffold00868	435931	FRAME	2	86.996	A	B	A	H	A	A	A	A	H	B	H	H	A	H	H	A	B	H	H	A	B	H	H	H	B	H	B	H	H	H	A	A	B	A	B	H	B	A	H	B	H	B	B	H
sc00868_509273	scaffold00868	509273	FRAME	2	87.958	A	B	A	H	-	A	A	A	H	B	H	H	A	H	H	A	B	H	H	A	B	H	H	H	B	H	B	H	H	-	H	A	B	A	B	H	B	A	H	B	H	B	B	H
sc01506_1771	scaffold01506	1771	FRAME	2	88.021	A	B	A	H	A	A	A	A	H	B	H	H	A	H	H	A	B	H	H	A	B	H	H	H	B	H	-	H	H	H	H	A	-	A	B	-	-	A	H	B	H	B	-	H
sc00868_690920	scaffold00868	690920	FRAME	2	91.812	A	B	A	H	A	A	A	A	H	B	H	H	A	H	H	A	B	H	H	A	B	H	H	H	B	H	H	H	H	H	H	A	B	A	B	H	B	A	H	B	H	B	H	A
sc00868_885847	scaffold00868	885847	FRAME	2	93.707	A	B	A	H	A	A	A	A	H	B	H	H	A	A	H	A	B	H	-	A	B	H	H	H	B	H	H	-	H	-	H	A	-	-	B	H	B	A	H	B	H	B	H	-
sc00868_903797	scaffold00868	903797	FRAME	2	93.736	A	B	A	H	A	A	A	A	H	B	H	H	A	A	H	A	B	H	A	A	B	H	H	H	B	H	H	H	H	H	H	A	B	A	B	H	B	A	H	B	H	B	H	A
sc00868_1024858	scaffold00868	1024858	FRAME	2	94.698	A	B	A	H	A	A	A	A	B	B	H	H	A	A	H	A	B	H	A	A	B	H	H	H	B	H	H	H	H	H	H	A	B	A	B	H	B	A	H	B	H	B	H	A
sc00868_1071392	scaffold00868	1071392	FRAME	2	95.66	A	B	A	H	A	A	A	A	B	B	H	H	A	A	H	A	B	H	A	A	B	A	H	H	B	H	H	H	H	H	H	A	B	A	B	H	B	A	H	B	H	B	H	A
sc00023_210	scaffold00023	210	FRAME	2	95.948	A	B	A	H	A	A	A	A	B	B	H	H	A	A	H	A	B	H	A	A	B	A	H	H	B	H	H	H	H	H	H	A	-	A	B	H	B	A	H	B	H	B	H	A
sc00868_1092111	scaffold00868	1092111	FRAME	2	96.246	A	B	A	H	A	A	A	A	B	B	H	H	A	A	H	A	B	H	A	A	B	A	H	H	B	H	H	H	-	-	H	A	-	A	B	H	B	A	-	B	H	B	H	A
sc00868_1142084	scaffold00868	1142084	FRAME	2	96.621	A	B	A	H	A	A	A	A	B	B	H	H	A	A	H	A	B	H	A	A	B	A	H	H	B	H	H	H	H	H	H	A	H	A	B	H	B	A	-	B	H	B	H	A
sc00868_1203470	scaffold00868	1203470	FRAME	2	97.044	A	B	A	H	A	A	A	A	B	B	H	H	A	A	H	A	B	H	A	A	B	A	H	H	B	H	-	H	-	H	H	A	H	A	B	-	-	A	-	B	-	B	-	-
sc00868_1274464	scaffold00868	1274464	FRAME	2	97.582	A	B	A	H	A	A	A	A	B	B	H	H	A	A	H	-	B	H	A	A	B	A	H	H	B	H	H	H	H	H	H	A	H	A	B	H	B	A	H	B	H	B	H	A
sc00868_1296600	scaffold00868	1296600	FRAME	2	98.544	A	B	A	H	A	A	A	A	B	H	H	H	A	A	H	-	B	H	A	A	B	A	H	H	B	H	H	H	H	H	H	A	H	A	B	H	B	A	H	B	H	B	H	A
sc00868_1355617	scaffold00868	1355617	FRAME	2	102.398	A	B	H	H	A	A	A	A	B	H	H	H	A	A	H	A	B	H	H	A	B	A	H	H	H	H	H	H	H	H	H	A	H	A	B	H	B	A	H	B	H	H	H	A
sc00868_1509459	scaffold00868	1509459	FRAME	2	103.36	A	B	H	H	A	A	A	A	B	H	H	H	A	A	H	A	B	H	H	A	B	A	H	H	H	H	H	H	H	B	H	A	H	A	B	H	B	A	H	B	H	H	H	A
sc00868_1601452	scaffold00868	1601452	FRAME	2	105.284	A	B	H	H	A	A	A	A	B	H	A	H	A	A	H	A	B	H	H	A	B	A	H	H	H	H	H	B	H	B	H	A	H	A	B	H	B	A	H	B	H	H	H	A
sc00868_1703667	scaffold00868	1703667	FRAME	2	106.265	A	B	H	H	A	A	A	A	B	H	A	H	A	A	H	A	B	H	H	A	B	A	H	H	H	H	H	B	H	B	H	A	-	A	B	H	H	A	H	B	H	H	H	A
sc00868_1737974	scaffold00868	1737974	FRAME	2	108.199	A	B	H	H	A	A	A	A	B	H	A	H	A	A	H	A	B	A	H	A	B	A	H	H	H	H	H	B	H	B	H	A	-	A	B	H	H	A	H	B	H	H	H	A
sc00868_1822432	scaffold00868	1822432	FRAME	2	109.161	A	B	H	H	A	A	A	A	B	H	A	H	H	A	H	A	B	A	H	A	B	A	H	H	H	H	H	B	H	B	H	A	H	A	B	H	H	A	H	B	H	H	H	A
sc00024_3536805	scaffold00024	3536805	FRAME	2	112.049	A	B	H	H	A	A	A	A	B	H	A	H	H	A	H	A	B	A	H	A	B	A	H	B	H	B	H	B	H	B	H	A	B	A	B	H	H	A	H	B	H	H	H	A
sc00024_3373364	scaffold00024	3373364	FRAME	2	113.011	A	B	H	H	A	A	A	A	B	H	A	H	H	A	H	A	B	A	H	A	B	A	H	B	H	B	H	B	A	B	H	A	B	A	B	H	H	A	-	B	H	H	H	A
sc01991_2205	scaffold01991	2205	FRAME	2	113.973	A	B	H	H	A	A	A	A	B	H	A	H	H	A	H	-	B	A	H	A	B	A	H	B	H	B	H	B	A	B	H	A	B	A	B	H	H	A	H	B	H	H	H	A
sc00024_3143213	scaffold00024	3143213	FRAME	2	115.897	A	B	H	A	A	A	A	A	B	H	A	H	H	A	H	A	B	A	H	A	B	A	B	B	H	B	H	B	A	B	H	A	B	A	B	H	H	A	H	B	H	H	H	A
sc00024_2960863	scaffold00024	2960863	FRAME	2	116.859	A	B	H	A	A	A	A	A	B	H	A	H	H	A	H	A	B	A	H	A	B	A	B	B	H	B	H	B	A	B	H	A	B	A	B	H	H	A	H	B	H	H	H	A
sc00024_2798623	scaffold00024	2798623	FRAME	2	117.821	A	B	H	A	A	A	A	A	B	H	A	H	H	A	B	A	B	A	H	A	B	A	B	B	H	B	H	B	A	B	H	A	B	A	B	H	H	A	H	B	H	H	H	A
sc00024_2718341	scaffold00024	2718341	FRAME	2	119.745	A	B	H	A	A	H	A	A	B	H	A	H	H	A	B	A	B	A	H	A	B	A	B	B	H	B	H	B	A	B	B	A	B	A	B	H	H	A	H	B	H	H	H	A
sc00024_2682449	scaffold00024	2682449	FRAME	2	120.707	A	B	H	A	A	H	A	A	B	H	A	H	H	A	B	A	B	A	H	A	B	A	B	B	H	B	H	B	A	B	B	A	B	A	B	H	H	H	H	B	H	H	H	A
sc00024_2588049	scaffold00024	2588049	FRAME	2	121.669	A	B	H	A	A	H	A	A	B	H	A	H	H	A	B	A	B	A	H	A	B	A	B	B	H	B	H	B	A	B	B	A	B	A	B	H	H	H	H	B	H	H	A	A
sc00024_2560258	scaffold00024	2560258	FRAME	2	121.76	A	B	H	A	A	H	A	A	B	H	A	H	H	-	B	A	B	A	H	A	B	A	B	B	H	B	-	B	A	B	B	A	B	A	-	H	H	H	H	B	H	H	A	A
sc00024_2506228	scaffold00024	2506228	FRAME	2	123.593	A	B	H	A	A	H	A	A	B	H	A	H	H	A	B	A	B	A	B	A	B	A	B	B	-	B	H	B	A	B	B	A	B	-	H	H	H	H	H	B	H	H	A	A
sc00024_2464463	scaffold00024	2464463	FRAME	2	124.555	A	B	H	A	A	H	A	A	H	H	A	H	H	A	B	A	B	A	B	A	B	A	B	B	H	B	H	B	A	B	B	A	B	A	-	H	H	H	H	B	H	H	A	A
sc00024_2330099	scaffold00024	2330099	FRAME	2	126.479	A	B	H	A	A	H	A	A	H	H	A	H	H	A	B	A	B	A	B	A	B	A	B	B	H	B	H	B	H	B	B	A	B	A	H	H	H	H	H	B	H	H	A	H
sc00024_2304882	scaffold00024	2304882	FRAME	2	127.441	A	B	H	A	A	H	A	A	H	H	A	H	H	A	B	A	B	A	B	A	B	A	B	B	H	H	H	B	H	B	B	A	B	A	H	H	H	H	H	B	H	H	A	H
sc00024_2068173	scaffold00024	2068173	FRAME	2	128.403	A	B	H	A	A	H	A	A	H	H	A	H	H	A	B	A	B	A	B	A	B	A	B	B	H	H	H	B	H	B	B	A	H	A	-	H	H	H	H	B	H	H	A	H
sc00024_2053195	scaffold00024	2053195	FRAME	2	129.365	A	B	H	A	A	H	A	A	H	H	A	H	H	A	B	A	B	A	B	A	B	A	B	B	H	H	H	B	H	B	B	A	H	A	H	H	H	H	H	B	H	H	A	H
sc00024_1943890	scaffold00024	1943890	FRAME	2	131.289	A	B	H	A	A	H	A	A	H	H	A	H	H	A	B	A	B	A	B	A	B	A	B	B	H	H	H	B	H	B	B	A	H	A	H	H	H	H	H	H	H	H	A	H
sc00024_1770935	scaffold00024	1770935	FRAME	2	132.251	A	B	H	A	A	H	A	A	H	H	A	H	H	A	B	A	B	A	B	A	B	A	B	B	H	H	H	B	H	B	B	A	H	A	H	H	H	H	H	H	H	H	A	H
sc02814_2107	scaffold02814	2107	FRAME	2	134.189	-	B	H	A	-	H	A	A	H	H	-	H	B	A	B	A	B	-	B	A	B	A	B	B	H	H	H	B	H	B	B	A	H	-	-	H	H	-	H	H	H	-	A	-
co01562_245	contig01562	245	FRAME	2	135.165	A	B	H	A	A	H	A	A	H	H	A	H	B	A	B	A	B	A	B	A	B	A	B	B	H	-	H	B	H	B	B	A	H	A	H	H	H	H	B	H	H	H	A	H
sc00024_1613686	scaffold00024	1613686	FRAME	2	138.053	A	B	H	A	H	H	A	A	H	H	A	H	B	A	H	H	B	A	B	A	B	A	B	B	-	H	H	B	H	B	B	A	H	A	H	H	H	H	B	H	H	H	A	H
sc00024_1534081	scaffold00024	1534081	FRAME	2	139.977	A	B	H	A	H	H	A	A	H	H	A	H	B	A	H	H	B	A	B	A	B	A	B	B	H	H	H	B	H	-	B	H	H	A	H	H	-	H	B	H	H	H	A	-
sc00024_1510023	scaffold00024	1510023	FRAME	2	140.939	A	B	H	A	H	H	A	A	H	H	-	H	B	A	H	H	B	H	B	A	B	A	B	B	H	H	H	B	H	B	B	H	H	A	H	H	H	H	B	H	H	H	A	H
sc00024_1385342	scaffold00024	1385342	FRAME	2	141.901	H	B	H	A	H	H	A	A	H	H	A	H	B	A	H	H	B	H	B	A	B	A	B	B	H	H	H	B	H	B	B	H	H	A	H	H	H	H	B	H	H	H	A	H
sc00024_1332234	scaffold00024	1332234	FRAME	2	142.863	H	B	H	A	H	H	A	H	H	H	A	H	B	A	H	H	B	H	-	A	B	A	B	B	H	H	H	B	H	B	B	H	H	A	-	H	H	H	B	H	H	H	A	H
sc00024_1238730	scaffold00024	1238730	FRAME	2	145.727	H	B	H	A	H	H	A	H	H	H	A	H	B	A	H	H	B	H	B	A	B	A	B	B	H	-	H	B	H	B	B	H	-	A	H	H	H	A	B	H	H	H	A	H
sc00024_1165063	scaffold00024	1165063	FRAME	2	145.751	H	B	H	A	H	H	A	H	H	H	A	H	B	A	H	H	B	H	B	A	B	A	B	B	H	H	H	B	H	B	B	H	A	A	-	H	H	A	B	H	H	H	A	H
sc00024_991196	scaffold00024	991196	FRAME	2	146.713	H	B	H	A	H	H	A	H	H	H	A	H	B	A	H	H	H	H	B	A	B	A	B	B	H	H	-	B	H	B	B	H	A	A	H	H	H	A	B	H	H	H	A	H
sc00024_943012	scaffold00024	943012	FRAME	2	147.675	H	B	H	A	H	H	A	H	H	H	A	H	B	A	H	H	H	B	B	A	B	A	B	B	H	H	-	B	H	B	B	H	A	A	H	H	H	A	B	H	H	H	A	H
sc00024_888184	scaffold00024	888184	FRAME	2	148.637	H	B	H	A	H	H	A	H	H	H	A	H	B	A	H	H	H	B	B	A	B	A	B	B	H	H	H	B	H	B	B	H	A	A	H	H	-	A	B	H	H	H	H	H
sc00024_788562	scaffold00024	788562	FRAME	2	149.599	H	B	H	H	H	H	A	H	H	H	A	H	B	A	H	H	H	B	B	A	B	A	B	B	-	H	H	B	H	B	B	H	A	A	H	H	H	A	B	H	H	H	H	H
sc00024_689368	scaffold00024	689368	FRAME	2	150.561	H	B	H	H	H	H	A	H	H	H	A	H	B	A	H	H	H	B	B	A	B	A	B	B	H	H	H	B	H	B	B	H	A	A	H	A	H	A	B	H	H	H	H	H
sc00024_673229	scaffold00024	673229	FRAME	2	151.523	H	H	H	H	H	H	A	H	H	H	A	H	B	A	H	H	H	B	B	A	B	A	B	B	H	H	H	B	H	B	B	H	A	A	H	A	H	A	B	H	H	H	H	H
sc00024_448368	scaffold00024	448368	FRAME	2	152.485	H	H	H	H	H	H	A	H	H	A	A	H	B	A	H	H	H	B	B	A	B	A	B	B	H	H	H	B	H	B	B	H	A	A	H	A	H	A	B	H	H	H	H	H
sc00024_406943	scaffold00024	406943	FRAME	2	152.975	H	H	H	H	H	H	A	H	H	A	A	H	B	A	H	H	H	B	B	A	B	A	B	-	H	H	H	B	H	B	B	-	A	A	H	A	H	A	B	H	H	H	H	H
sc00024_339019	scaffold00024	339019	FRAME	2	153.446	H	H	H	H	H	H	A	H	H	A	-	H	B	A	H	H	H	B	B	A	B	A	B	H	H	H	H	B	H	B	B	H	A	A	H	A	H	A	B	H	H	H	H	H
sc00024_251576	scaffold00024	251576	FRAME	2	155.37	H	H	H	B	H	H	A	H	H	A	A	H	B	A	H	H	H	B	B	A	B	A	B	-	H	H	H	B	H	B	B	H	-	A	H	H	H	A	B	H	H	H	H	H
sc00024_188940	scaffold00024	188940	FRAME	2	156.332	H	H	H	B	H	H	A	H	H	A	A	H	B	A	H	H	A	B	B	A	B	A	B	H	H	H	H	B	H	B	B	H	A	A	H	H	H	A	B	H	H	H	H	H
sc00024_127418	scaffold00024	127418	FRAME	2	157.298	H	H	H	B	H	H	A	H	H	H	A	H	B	A	H	H	A	B	B	A	B	A	B	H	-	H	H	B	H	B	B	H	A	A	H	H	H	A	B	H	H	H	H	H
sc02850_839811	scaffold02850	839811	FRAME	2	158.264	H	H	H	B	H	H	A	H	H	H	A	H	B	A	H	H	A	B	B	H	B	A	B	H	H	H	H	B	H	B	B	H	A	A	H	H	H	A	B	H	H	H	H	H
sc02850_813058	scaffold02850	813058	FRAME	2	161.152	H	A	H	B	H	H	A	H	H	H	A	H	B	A	H	H	A	B	B	H	B	A	B	H	-	H	H	B	H	B	B	H	A	A	H	H	H	H	B	H	H	H	H	H
sc00445_2337	scaffold00445	2337	FRAME	2	162.114	H	A	H	B	H	H	A	H	H	H	A	H	B	A	H	H	A	B	B	H	B	A	B	H	H	H	H	B	H	B	B	H	A	A	H	H	H	H	B	H	H	H	H	H
sc02850_682128	scaffold02850	682128	FRAME	2	163.076	H	A	H	B	H	H	A	H	H	H	A	H	B	A	H	H	A	B	B	H	B	A	B	H	H	H	H	B	H	B	B	H	A	A	H	H	H	B	B	H	H	H	H	H
sc02850_677193	scaffold02850	677193	FRAME	2	164.485	H	A	H	B	H	H	A	H	H	H	A	H	B	A	H	H	A	B	B	H	B	A	B	H	-	H	H	B	H	B	H	H	A	A	H	H	H	B	B	H	H	H	H	H
sc02850_630318	scaffold02850	630318	FRAME	2	165.961	H	A	H	B	H	H	A	H	H	H	A	H	B	A	H	-	A	B	B	H	B	A	B	H	A	H	H	B	H	B	H	H	A	A	H	H	H	B	B	H	H	A	H	H
sc02850_588615	scaffold02850	588615	FRAME	2	168.849	B	A	H	B	H	H	A	H	H	H	A	H	B	A	H	H	A	B	H	H	B	A	B	H	A	H	H	B	H	B	H	H	A	H	H	H	H	B	B	H	H	A	H	H
sc02850_565413	scaffold02850	565413	FRAME	2	169.811	B	A	H	B	H	H	A	H	B	H	A	H	B	A	H	H	A	B	H	H	B	A	B	H	A	H	H	B	H	B	H	H	A	H	H	H	H	B	B	H	H	A	H	H
sc02850_487101	scaffold02850	487101	FRAME	2	170.773	B	A	H	B	H	H	A	H	B	H	A	H	B	A	H	H	A	B	H	B	B	A	B	H	A	H	H	B	H	B	H	H	A	H	H	H	H	B	B	H	H	A	H	H
sc02850_440765	scaffold02850	440765	FRAME	2	172.659	B	A	H	B	H	H	A	H	B	H	A	H	B	A	H	H	A	B	H	B	B	A	B	H	A	H	H	B	H	B	H	A	A	H	H	H	H	B	B	H	H	A	H	H
sc02850_428532	scaffold02850	428532	FRAME	2	172.697	B	A	H	B	H	H	A	H	B	H	-	H	B	A	H	-	A	B	H	B	B	A	B	H	A	H	H	B	H	B	H	A	A	H	H	H	H	B	B	H	H	A	H	H
sc02850_318821	scaffold02850	318821	FRAME	2	173.659	B	A	H	B	H	H	A	B	B	H	A	H	B	A	H	H	A	B	H	B	B	A	B	H	A	H	H	B	H	B	H	A	A	H	H	H	H	B	B	H	H	A	H	H
sc02850_279229	scaffold02850	279229	FRAME	2	174.621	B	A	H	B	H	H	A	B	B	H	-	H	B	A	H	H	A	B	H	B	B	A	B	H	A	H	H	B	H	B	H	A	A	H	H	H	H	B	B	H	H	A	H	H
sc02850_249146	scaffold02850	249146	FRAME	2	175.583	B	A	H	B	H	H	A	B	B	H	-	H	B	A	H	B	A	B	H	B	B	A	B	H	A	H	H	B	H	B	H	A	A	H	H	H	H	B	B	H	H	A	H	H
sc02850_227764	scaffold02850	227764	FRAME	2	176.545	B	A	H	B	H	H	A	B	B	H	A	H	B	A	H	B	A	B	H	B	B	A	B	H	A	H	H	B	H	B	H	A	A	B	H	H	H	B	B	H	H	A	H	H
sc02850_13679	scaffold02850	13679	FRAME	2	177.507	B	A	H	B	H	H	A	B	B	H	A	H	B	A	H	B	A	B	H	B	B	A	B	H	A	H	H	B	B	B	H	A	A	B	H	H	H	B	B	H	H	A	H	H
sc00248_590269	scaffold00248	590269	FRAME	3	0	A	B	B	H	B	H	B	H	H	A	A	A	A	B	B	A	B	A	H	A	B	H	B	B	A	H	B	B	A	H	A	H	-	B	H	H	H	H	A	A	B	A	B	H
co65314_162	contig65314	162	FRAME	3	2.015	A	B	B	H	B	H	B	H	H	A	A	A	A	B	B	A	B	A	H	H	-	H	B	B	A	H	B	B	A	-	A	H	B	B	H	H	-	H	H	A	B	A	B	H
sc00248_550151	scaffold00248	550151	FRAME	3	3.015	A	B	B	H	B	H	B	H	H	A	A	A	A	B	B	A	B	A	H	H	B	H	B	B	A	H	H	B	A	H	A	H	B	B	H	H	H	H	H	A	B	A	B	H
sc00248_519183	scaffold00248	519183	FRAME	3	5.932	A	B	B	H	B	H	B	B	H	A	A	A	A	B	B	A	B	A	H	H	B	H	H	B	A	H	A	B	A	H	A	H	B	B	H	H	H	H	H	A	B	A	B	H
sc00248_505903	scaffold00248	505903	FRAME	3	8.015	A	B	B	H	B	H	B	B	H	A	-	A	A	B	B	A	B	A	H	H	B	A	H	B	A	H	A	B	A	-	A	H	B	B	H	H	H	H	H	A	B	A	B	H
sc00248_489288	scaffold00248	489288	FRAME	3	9.106	A	B	B	H	B	H	B	B	H	H	-	A	A	B	B	A	B	A	H	H	B	A	H	B	A	H	A	B	A	H	A	H	B	B	-	-	H	H	H	A	B	A	B	-
sc01487_1483	scaffold01487	1483	FRAME	3	23.658	A	B	B	H	B	B	B	B	B	H	H	A	A	B	B	A	B	A	H	H	H	A	H	B	A	-	A	H	H	A	A	H	A	B	-	H	-	H	H	A	B	A	B	H
sc00248_387772	scaffold00248	387772	FRAME	3	25.615	A	B	B	H	B	B	B	B	B	H	-	A	A	B	B	A	B	A	H	H	H	A	H	B	A	-	A	H	H	A	A	H	A	B	H	-	H	H	H	A	H	A	H	H
sc00248_362747	scaffold00248	362747	FRAME	3	26.601	A	B	B	H	B	B	B	B	B	H	-	A	A	B	B	A	B	A	H	H	-	A	H	B	A	H	A	H	H	A	A	H	A	B	H	H	-	H	H	A	-	A	H	-
sc00248_338655	scaffold00248	338655	FRAME	3	30.184	A	B	B	H	B	B	B	B	B	H	H	A	A	H	B	A	B	H	H	H	H	A	H	B	A	H	A	H	H	A	A	A	A	B	-	H	-	H	H	A	H	A	H	H
sc00248_318192	scaffold00248	318192	FRAME	3	34.847	A	B	B	H	B	B	B	B	B	H	H	A	A	H	B	A	B	H	H	-	H	-	-	B	A	-	A	H	H	A	A	-	-	B	H	H	H	H	H	H	H	A	H	-
sc00248_315144	scaffold00248	315144	FRAME	3	34.851	A	B	B	H	B	B	B	B	B	H	H	A	A	H	B	A	B	H	H	A	H	A	H	B	A	H	A	H	-	A	A	A	A	B	H	H	H	H	H	H	H	A	H	H
sc00248_243820	scaffold00248	243820	FRAME	3	37.739	A	B	B	H	B	B	A	B	B	H	H	A	A	H	B	A	B	H	H	A	H	A	H	B	A	H	A	H	H	A	A	A	A	B	H	H	H	H	H	H	H	A	H	H
sc00248_175797	scaffold00248	175797	FRAME	3	48.478	A	H	B	B	H	B	H	B	B	B	H	A	A	H	B	A	B	H	H	A	A	A	H	B	A	H	A	H	B	A	A	A	A	B	A	B	H	H	H	H	H	A	H	H
sc02121_647861	scaffold02121	647861	FRAME	3	62.28	A	H	H	B	H	B	H	H	B	B	H	H	H	H	B	H	B	H	A	H	A	A	H	B	A	H	A	H	B	A	H	A	A	H	A	B	H	B	B	H	H	A	H	H
sc01654_63468	scaffold01654	63468	FRAME	3	63.242	A	H	H	B	H	B	H	H	B	B	H	H	H	H	B	H	B	H	A	H	A	A	H	B	A	H	A	H	B	A	H	A	A	H	A	B	H	B	B	H	H	A	H	H
sc01654_112239	scaffold01654	112239	FRAME	3	66.13	A	H	H	B	H	B	B	H	B	B	A	H	H	H	B	H	B	H	A	H	A	A	H	B	A	H	A	A	B	A	H	A	A	H	A	B	H	B	B	H	H	A	H	-
sc01654_178567	scaffold01654	178567	FRAME	3	67.091	A	H	H	B	H	B	B	H	B	B	A	H	H	H	B	A	B	H	A	H	A	A	H	B	A	H	A	A	B	A	H	A	A	H	A	B	H	B	B	H	H	A	H	H
sc02000_22684	scaffold02000	22684	FRAME	3	69.015	A	H	H	B	H	B	B	H	B	H	A	H	H	H	B	A	B	H	A	H	A	A	H	B	A	H	A	A	B	A	H	A	A	H	A	B	H	B	B	H	H	A	H	H
sc02000_6338	scaffold02000	6338	FRAME	3	69.977	A	H	H	B	H	B	B	H	B	H	A	H	H	H	B	-	B	H	A	H	A	A	H	B	A	H	A	A	B	A	H	A	A	H	A	B	H	B	B	H	H	A	H	H
sc00848_29381	scaffold00848	29381	FRAME	3	70.939	A	B	H	B	H	B	B	H	B	H	A	H	H	H	B	A	B	H	A	H	A	A	H	B	A	H	A	A	B	A	H	A	A	H	A	B	H	B	B	H	H	A	H	H
sc00848_90346	scaffold00848	90346	FRAME	3	80.675	H	B	H	B	H	B	B	H	B	H	A	H	H	H	B	-	B	H	A	H	H	A	H	B	A	A	A	A	B	A	H	A	A	H	-	B	B	B	B	H	H	A	H	H
sc00848_110872	scaffold00848	110872	FRAME	3	81.637	H	B	H	B	H	B	B	H	B	H	A	H	H	H	B	A	B	H	A	H	H	A	H	B	A	A	A	A	B	A	H	A	A	H	H	H	B	B	B	H	-	A	H	H
sc00848_118073	scaffold00848	118073	FRAME	3	81.656	H	B	H	B	H	B	B	H	B	H	A	H	H	H	B	A	B	H	A	H	H	A	H	B	A	A	A	A	B	A	H	A	A	H	H	H	B	B	B	H	H	A	H	H
sc02569_309190	scaffold02569	309190	FRAME	3	86.459	H	B	H	H	H	B	B	H	B	H	A	H	H	H	B	A	B	B	A	H	H	A	H	H	A	A	A	A	B	A	H	A	A	H	H	H	B	B	B	H	H	A	H	H
sc01894_9499	scaffold01894	9499	FRAME	3	87.421	H	B	H	H	H	B	B	H	B	H	A	B	H	H	B	A	B	B	A	H	H	A	H	H	A	A	A	A	B	A	H	A	A	H	H	H	B	B	B	H	H	A	H	H
sc03151_69032	scaffold03151	69032	FRAME	3	89.345	H	B	H	H	H	B	B	H	B	H	A	H	H	H	B	A	B	B	A	H	H	A	H	H	A	A	A	A	B	A	H	A	A	H	H	H	B	B	B	H	H	A	H	H
co50388_184	contig50388	184	FRAME	3	90.307	H	B	H	H	H	B	B	H	B	H	A	H	H	H	B	A	B	B	A	H	H	A	H	H	A	A	A	A	B	A	H	H	A	H	H	H	B	B	B	H	H	A	H	H
sc01947_6950	scaffold01947	6950	FRAME	3	91.268	H	B	H	H	H	B	B	H	B	H	A	H	H	H	B	A	B	B	A	H	H	A	H	H	A	A	A	A	B	A	H	H	-	H	H	-	B	B	B	H	H	A	H	H
sc00966_101478	scaffold00966	101478	FRAME	3	92.23	H	B	H	H	H	B	B	H	B	H	A	H	H	H	B	A	B	B	A	H	H	A	A	H	A	A	A	A	B	A	H	H	A	H	H	H	B	B	B	H	H	A	H	H
sc00966_229225	scaffold00966	229225	FRAME	3	93.192	H	B	H	H	H	B	B	H	-	H	A	H	H	H	B	A	B	B	A	H	H	A	A	H	A	A	A	A	B	A	H	H	A	H	H	H	B	B	B	H	H	A	H	H
sc00966_276180	scaffold00966	276180	FRAME	3	94.153	H	B	H	H	H	B	B	H	B	H	A	H	H	H	B	A	B	B	A	H	H	A	A	H	A	H	A	A	B	A	H	H	A	H	H	H	B	B	B	H	H	A	H	-
sc00966_324165	scaffold00966	324165	FRAME	3	98.007	H	B	A	H	H	B	B	H	B	H	A	H	H	H	B	A	B	B	A	H	H	A	A	H	A	H	A	A	B	A	H	H	A	B	H	H	B	B	B	H	H	A	H	H
sc00966_373565	scaffold00966	373565	FRAME	3	99.931	H	B	A	H	H	B	H	H	B	H	A	H	H	H	B	A	B	B	A	H	H	A	A	H	A	H	A	A	B	H	H	H	A	B	H	H	B	B	B	H	H	A	H	H
sc00966_392256	scaffold00966	392256	FRAME	3	100.893	H	B	A	H	H	B	H	B	B	H	A	H	H	H	B	A	B	B	A	H	H	A	A	H	A	H	A	A	B	H	H	H	A	B	H	H	B	B	B	H	H	A	H	H
sc00966_411321	scaffold00966	411321	FRAME	3	101.854	H	B	A	H	H	B	H	B	B	H	A	H	H	H	B	A	B	B	A	H	H	A	A	H	A	H	A	A	B	H	H	H	A	B	H	H	H	B	B	H	H	A	H	H
sc00966_417776	scaffold00966	417776	FRAME	3	104.313	H	B	H	H	H	B	H	B	B	H	A	H	H	H	B	A	B	B	A	-	H	A	A	H	-	H	A	A	B	H	-	-	A	B	H	-	H	B	B	H	H	H	H	H
sc00243_574042	scaffold00243	574042	FRAME	3	115.653	H	B	H	H	H	B	H	B	B	H	A	H	H	H	B	A	H	B	A	H	A	A	A	H	H	H	A	A	B	H	H	H	A	B	H	A	A	H	B	B	H	H	A	-
sc00243_561476	scaffold00243	561476	FRAME	3	115.657	H	B	H	H	H	B	H	B	B	H	A	H	H	H	B	A	H	B	A	H	A	A	A	H	H	H	A	A	B	H	H	H	A	B	H	A	A	H	B	-	H	-	A	H
sc00243_546609	scaffold00243	546609	FRAME	3	118.535	H	B	H	H	H	B	H	B	B	H	A	H	H	H	B	A	H	B	A	H	A	H	A	H	H	H	A	A	B	H	H	H	A	B	H	A	A	H	B	-	H	H	A	H
sc00243_534238	scaffold00243	534238	FRAME	3	118.54	H	B	H	H	H	B	H	B	B	H	A	H	H	H	B	A	H	B	A	-	A	H	A	H	-	H	A	A	B	H	H	H	A	B	H	A	A	H	B	H	H	H	A	-
sc02009_2948	scaffold02009	2948	FRAME	3	125.312	H	B	H	H	H	B	H	B	B	H	A	H	H	H	B	A	A	B	A	H	B	H	A	H	-	H	A	H	B	H	H	H	A	H	H	A	A	H	H	H	H	H	A	H
sc00243_398867	scaffold00243	398867	FRAME	3	126.274	H	B	H	H	H	B	H	B	B	H	A	H	H	H	B	-	A	B	A	H	B	H	A	H	H	H	A	H	B	H	H	H	A	H	H	A	A	H	H	H	H	H	A	H
sc00243_364198	scaffold00243	364198	FRAME	3	129.162	H	B	H	H	H	B	H	B	B	H	A	A	H	H	B	A	A	B	A	H	B	H	A	B	H	H	A	H	B	H	H	H	A	H	H	A	A	H	H	H	H	H	A	H
sc00243_347626	scaffold00243	347626	FRAME	3	132.059	H	B	H	H	H	B	H	B	B	H	A	A	H	H	B	A	A	B	A	-	B	H	A	B	B	-	A	H	B	H	H	-	A	-	H	-	A	H	H	H	H	B	H	-
sc00243_345613	scaffold00243	345613	FRAME	3	133.035	H	B	H	H	H	B	H	B	B	H	A	A	H	B	B	A	A	B	A	H	B	H	A	B	B	-	A	H	-	H	H	H	A	H	H	A	A	H	H	H	-	B	H	H
sc00243_228039	scaffold00243	228039	FRAME	3	134.002	H	B	H	H	H	B	H	B	B	H	A	A	H	B	B	A	A	B	A	H	B	H	A	B	B	H	A	H	B	H	H	-	A	H	H	A	A	H	H	H	H	B	H	H
sc00243_151413	scaffold00243	151413	FRAME	3	136.89	H	B	H	H	H	B	H	B	B	H	A	A	H	B	B	A	A	B	A	H	B	H	A	B	B	H	A	H	B	H	H	H	H	H	-	A	A	H	H	H	H	B	-	H
sc00243_140440	scaffold00243	140440	FRAME	3	136.914	H	B	H	H	H	B	H	B	B	H	A	A	H	B	B	A	A	B	A	H	B	H	A	B	B	H	A	H	B	H	H	-	H	H	H	A	A	H	H	H	H	B	H	-
sc00243_470	scaffold00243	470	FRAME	3	141.712	H	B	H	H	H	B	H	B	B	H	H	A	H	B	B	H	A	B	A	H	B	H	A	B	B	H	A	H	B	H	H	B	H	H	H	A	H	H	H	H	H	B	H	H
sc00261_24795	scaffold00261	24795	FRAME	3	148.596	H	B	H	H	H	H	H	B	B	H	H	A	H	B	H	H	A	B	-	H	B	H	A	H	B	H	A	H	B	H	H	B	H	H	H	A	H	H	H	-	H	B	-	-
sc03023_952	scaffold03023	952	FRAME	3	149.63	H	B	H	H	H	H	H	B	B	A	H	A	H	B	H	H	A	B	-	H	B	H	A	H	B	H	A	H	B	H	H	B	H	H	H	A	H	H	H	H	H	B	H	H
sc01397_1595	scaffold01397	1595	FRAME	3	150.654	H	B	H	H	H	H	H	B	B	A	H	A	H	B	H	H	-	B	A	H	B	H	A	H	B	H	A	H	B	H	H	B	-	H	H	A	H	H	H	H	H	B	H	A
sc00261_58972	scaffold00261	58972	FRAME	3	154.421	H	B	H	H	H	H	A	B	B	A	H	A	H	B	H	H	A	B	A	H	B	H	A	H	H	H	A	H	B	H	H	B	H	H	H	A	H	H	H	H	H	-	H	A
sc00494_11727	scaffold00494	11727	FRAME	3	154.426	H	B	H	H	H	H	A	B	B	A	H	A	H	B	H	H	A	B	A	H	B	H	A	H	-	H	A	H	B	H	H	B	H	H	H	A	H	H	H	H	H	H	H	A
sc00494_81308	scaffold00494	81308	FRAME	3	156.36	H	B	H	H	H	H	A	B	B	A	H	A	H	B	A	H	A	B	A	H	B	H	A	H	-	H	A	H	B	-	H	B	H	H	-	A	H	H	H	H	H	H	H	A
sc00494_93496	scaffold00494	93496	FRAME	3	157.321	H	B	H	H	H	H	A	B	B	A	H	A	H	B	A	H	A	B	A	H	B	H	A	H	H	H	A	H	B	H	H	B	H	H	H	A	B	H	H	H	H	H	H	A
sc00494_130037	scaffold00494	130037	FRAME	3	161.175	A	B	H	H	H	H	A	B	B	A	H	A	H	B	A	H	A	B	A	H	B	H	A	H	H	H	A	H	H	H	H	B	H	H	H	A	B	H	H	H	A	H	H	A
sc00494_181788	scaffold00494	181788	FRAME	3	164.082	A	B	H	H	H	H	A	B	B	A	H	H	A	B	A	H	A	B	A	H	B	H	A	H	H	B	A	H	H	H	H	B	H	-	H	A	B	H	H	H	A	H	H	A
sc02902_29525	scaffold02902	29525	FRAME	3	173.849	A	B	H	H	H	A	A	B	H	A	H	H	A	B	A	H	A	B	A	-	B	H	H	H	H	B	H	H	A	H	-	B	H	H	A	A	B	A	H	H	H	H	H	-
sc02902_92440	scaffold02902	92440	FRAME	3	174.81	A	B	H	H	H	A	A	B	H	A	H	H	A	B	A	H	A	B	A	A	B	H	H	H	H	B	H	H	A	H	H	B	H	H	A	A	B	A	H	H	H	H	H	A
sc02902_110167	scaffold02902	110167	FRAME	3	175.772	A	B	H	H	H	A	A	B	H	A	H	H	A	B	A	H	A	B	A	A	B	H	H	H	H	B	H	H	A	H	H	B	H	H	A	H	B	A	H	H	H	H	H	A
co55974_101	contig55974	101	FRAME	4	0	B	B	B	-	H	-	A	B	H	A	H	B	B	B	A	H	B	B	B	B	-	H	A	H	A	H	A	H	A	A	H	B	A	H	H	A	H	A	H	H	A	A	A	H
sc00944_2113263	scaffold00944	2113263	FRAME	4	1.043	B	B	B	B	H	B	A	B	H	A	H	B	B	B	A	-	B	B	B	B	B	-	A	H	A	H	-	H	A	-	H	B	A	H	A	-	H	A	H	H	A	A	-	H
sc00944_2046083	scaffold00944	2046083	FRAME	4	2.005	B	B	B	B	H	B	A	B	H	A	H	B	B	B	A	H	B	B	B	B	B	H	A	H	A	H	A	H	A	A	H	B	A	H	A	A	H	A	H	H	A	A	A	H
sc00944_1913074	scaffold00944	1913074	FRAME	4	2.967	B	B	B	B	H	B	A	B	H	A	H	B	B	B	A	H	B	B	B	B	B	H	A	H	A	H	A	H	A	A	H	B	A	H	A	A	H	A	H	H	A	A	A	H
sc00944_1668245	scaffold00944	1668245	FRAME	4	3.928	B	B	B	B	H	B	A	B	H	A	H	B	B	B	A	H	B	B	B	H	B	H	A	H	A	H	A	H	A	A	H	B	A	H	A	A	H	A	H	H	A	A	A	H
sc00944_1636731	scaffold00944	1636731	FRAME	4	5.852	B	B	B	B	H	B	A	B	B	A	H	B	B	B	A	H	B	B	B	H	B	H	A	H	A	-	A	H	A	A	H	B	A	H	A	A	H	A	H	H	A	A	A	-
sc00944_1612118	scaffold00944	1612118	FRAME	4	6.814	B	B	B	B	H	B	A	B	B	A	H	B	B	B	A	H	B	B	B	H	B	H	A	H	A	H	A	B	A	A	-	B	A	H	-	A	H	A	H	H	A	A	A	H
sc00944_1590790	scaffold00944	1590790	FRAME	4	7.776	B	B	B	B	H	B	-	B	B	A	H	B	B	B	A	B	B	B	B	H	B	H	A	H	A	H	A	B	A	-	-	B	A	H	-	-	-	A	H	H	A	A	A	-
sc00944_1499746	scaffold00944	1499746	FRAME	4	9.7	B	B	B	B	H	B	B	B	B	A	H	B	B	B	A	B	B	B	B	H	B	H	A	H	A	H	A	B	A	A	H	B	A	H	A	A	H	A	H	H	A	A	A	H
sc00944_1331204	scaffold00944	1331204	FRAME	4	10.661	B	B	B	B	H	B	B	B	B	A	H	B	B	B	A	B	B	B	B	H	B	H	A	H	A	H	H	B	A	A	H	B	A	H	A	A	H	A	H	H	A	A	A	H
sc00944_1287868	scaffold00944	1287868	FRAME	4	11.623	B	B	B	B	H	B	B	B	B	A	H	B	B	B	A	B	B	B	B	H	B	H	A	H	A	H	H	B	A	A	H	B	A	H	A	A	H	A	H	H	A	A	A	H
sc00944_1273119	scaffold00944	1273119	FRAME	4	12.585	B	B	B	B	H	B	B	B	B	A	H	B	B	B	A	B	B	B	H	H	B	H	A	H	A	H	H	B	A	A	H	B	A	H	-	A	H	A	H	H	A	A	A	H
sc00944_1260378	scaffold00944	1260378	FRAME	4	13.72	B	B	B	B	H	B	B	B	B	A	H	B	B	B	A	-	B	H	H	H	B	H	A	H	A	H	-	B	A	A	H	B	A	H	A	-	H	A	H	H	A	A	A	H
sc00944_1256610	scaffold00944	1256610	FRAME	4	17.399	B	B	B	B	H	B	B	B	B	A	H	B	B	B	A	B	B	H	H	H	B	H	A	H	A	H	H	B	H	A	H	B	A	H	H	A	H	A	H	H	A	A	A	H
sc00944_1218893	scaffold00944	1218893	FRAME	4	19.323	B	B	B	B	A	B	B	B	B	A	H	B	B	H	A	B	B	H	H	H	B	H	A	H	A	H	H	B	H	A	H	B	A	H	H	A	H	A	H	H	A	A	A	H
sc00944_1186875	scaffold00944	1186875	FRAME	4	20.285	B	B	B	B	A	B	B	B	B	A	H	B	B	H	A	B	B	H	H	H	B	H	A	H	A	H	H	B	H	-	H	B	A	H	A	A	H	A	H	H	A	A	A	-
sc00377_1131	scaffold00377	1131	FRAME	4	21.247	B	B	B	B	A	B	B	B	B	A	H	B	B	H	A	H	B	H	H	H	B	H	A	H	A	H	H	B	H	A	H	B	A	H	A	A	H	A	H	H	A	A	A	H
sc00944_939609	scaffold00944	939609	FRAME	4	26.069	B	H	B	H	A	B	B	B	B	A	H	B	B	H	A	H	B	H	H	H	B	A	A	H	A	H	H	B	H	A	H	B	A	H	H	A	H	A	B	H	A	A	A	H
sc00944_701383	scaffold00944	701383	FRAME	4	30.892	B	H	B	H	A	B	B	B	B	H	H	B	B	H	A	H	H	H	H	H	B	A	H	H	A	H	H	B	H	H	H	B	A	H	H	A	H	A	B	H	A	A	A	A
sc00944_659458	scaffold00944	659458	FRAME	4	31.853	B	H	B	H	A	B	B	B	B	H	H	B	B	H	A	H	H	H	H	H	B	A	H	H	A	H	H	B	H	H	H	B	A	H	H	A	H	A	B	H	A	A	A	A
sc00944_634688	scaffold00944	634688	FRAME	4	31.858	B	H	B	H	A	B	B	B	B	H	H	B	B	H	A	H	H	H	H	H	B	A	H	H	A	-	-	B	H	-	H	B	A	H	H	-	H	A	B	H	-	A	A	A
sc00944_588363	scaffold00944	588363	FRAME	4	34.741	B	H	B	H	A	H	B	B	B	H	H	B	B	H	A	H	H	H	H	H	B	A	H	H	A	H	H	B	H	H	H	B	A	H	H	A	H	A	B	H	H	A	A	A
sc00944_558152	scaffold00944	558152	FRAME	4	36.67	B	H	B	H	A	H	B	B	B	H	H	H	B	H	A	H	H	H	H	H	B	A	H	H	A	H	H	B	H	H	H	B	A	B	H	A	H	A	-	H	H	A	A	A
sc00944_502403	scaffold00944	502403	FRAME	4	39.548	B	H	B	H	A	H	B	B	B	H	B	H	B	H	A	H	H	A	H	-	B	A	H	H	A	H	H	B	H	-	H	B	A	B	-	A	H	A	B	H	H	A	A	A
sc00944_484271	scaffold00944	484271	FRAME	4	39.563	B	H	B	H	A	H	B	B	B	H	B	H	B	H	A	H	H	A	H	H	B	A	H	H	A	H	H	B	H	H	H	B	A	B	H	A	H	A	B	H	H	A	A	A
sc00944_357327	scaffold00944	357327	FRAME	4	43.416	B	H	B	H	A	H	B	H	B	H	B	H	B	H	A	H	H	A	H	H	B	A	H	H	A	H	H	-	H	H	H	B	A	B	H	A	H	A	B	H	H	A	A	A
sc00944_216669	scaffold00944	216669	FRAME	4	47.217	B	H	B	H	A	H	B	H	B	H	-	H	B	A	A	H	H	A	H	H	H	A	H	A	A	H	H	B	H	-	-	B	A	B	H	A	H	A	-	H	H	A	-	A
sc00944_192385	scaffold00944	192385	FRAME	4	47.366	B	H	B	H	A	H	B	H	B	H	H	H	B	A	A	H	H	A	H	H	H	A	H	A	A	H	H	B	-	H	H	B	A	B	H	-	H	A	B	H	H	A	A	A
sc00944_160247	scaffold00944	160247	FRAME	4	49.194	B	A	B	H	A	H	B	H	B	H	H	H	B	A	A	H	H	A	H	H	H	A	H	A	A	H	H	B	H	H	H	B	A	B	H	H	H	A	B	H	H	A	A	A
sc00944_140611	scaffold00944	140611	FRAME	4	50.155	B	A	B	H	A	H	B	H	B	H	H	H	B	A	A	H	H	A	H	-	H	A	B	A	A	H	H	B	H	H	H	B	A	B	H	H	H	A	B	H	H	A	A	A
sc00944_132313	scaffold00944	132313	FRAME	4	51.117	B	A	B	H	A	H	B	H	B	H	H	H	B	A	A	H	H	A	A	H	H	A	B	A	A	H	H	B	H	-	H	B	A	B	H	H	H	A	B	H	H	A	A	A
sc02284_4217	scaffold02284	4217	FRAME	4	52.998	B	A	B	H	A	H	B	H	B	H	H	H	B	A	A	H	H	A	A	H	H	A	B	A	A	H	H	B	H	H	H	B	A	B	H	H	H	A	B	H	H	A	H	A
sc00944_76205	scaffold00944	76205	FRAME	4	53.041	B	A	B	H	A	H	B	H	B	H	H	H	B	A	A	H	H	A	A	H	H	A	B	A	A	H	H	B	H	H	H	B	A	B	H	H	H	A	B	H	H	A	H	A
sc00626_176564	scaffold00626	176564	FRAME	4	54.003	B	A	B	H	A	H	B	H	B	H	H	H	B	A	A	H	H	A	A	H	H	A	B	A	A	H	H	B	H	H	H	B	A	B	H	H	H	A	B	H	H	A	H	A
sc00626_304602	scaffold00626	304602	FRAME	4	54.964	B	A	B	H	A	H	B	H	B	B	H	H	B	A	A	H	H	A	A	H	H	A	B	A	A	H	H	B	H	H	H	B	A	B	H	H	H	A	B	H	H	A	H	A
sc00626_329879	scaffold00626	329879	FRAME	4	57.852	B	A	B	H	A	H	B	H	H	B	H	H	B	A	A	A	H	A	A	H	H	A	B	A	A	H	H	B	H	H	H	B	A	B	H	H	H	A	H	H	H	A	H	A
sc00626_352610	scaffold00626	352610	FRAME	4	59.776	B	A	B	H	A	H	B	H	H	B	H	H	B	A	A	A	H	A	A	H	H	A	B	A	A	H	H	B	H	H	H	B	A	B	H	H	H	A	H	H	H	A	H	A
sc00626_459717	scaffold00626	459717	FRAME	4	60.738	B	A	H	H	A	H	B	H	H	B	H	H	B	A	A	A	H	A	A	H	H	A	B	A	A	H	H	B	H	H	H	B	A	B	H	H	H	A	H	H	H	A	H	A
sc00626_709012	scaffold00626	709012	FRAME	4	62.662	B	A	H	H	A	H	B	H	H	B	H	H	B	A	A	A	H	A	A	B	H	A	B	A	A	-	H	-	H	H	B	B	A	B	H	H	H	A	H	H	H	A	H	A
sc00626_748501	scaffold00626	748501	FRAME	4	64.586	B	A	H	H	A	H	B	B	H	B	H	H	B	A	A	A	H	A	A	B	H	A	B	H	A	H	H	B	H	H	B	B	A	B	H	H	H	A	H	H	H	A	H	A
sc00626_850802	scaffold00626	850802	FRAME	4	67.474	B	A	H	H	A	H	A	B	H	B	H	H	B	A	A	A	H	A	A	B	H	A	B	H	A	H	H	B	H	H	B	B	A	B	H	H	H	A	H	H	H	A	H	H
sc00626_1026640	scaffold00626	1026640	FRAME	4	68.435	B	A	H	H	A	H	A	B	H	B	H	H	B	A	A	A	H	A	A	B	H	A	B	H	A	H	H	B	H	H	B	B	A	B	H	H	H	A	H	H	H	A	H	B
sc00626_1098166	scaffold00626	1098166	FRAME	4	70.359	B	A	H	H	A	H	A	B	H	B	H	H	B	A	H	-	H	A	A	B	H	A	B	H	A	-	A	B	-	H	B	B	A	B	H	H	H	A	H	H	H	A	H	B
sc00626_1141878	scaffold00626	1141878	FRAME	4	70.715	B	A	H	H	A	H	A	B	H	B	H	H	B	A	H	A	H	A	A	B	H	A	B	H	A	H	A	B	H	H	B	B	-	B	H	H	H	A	H	H	H	A	H	B
sc00626_1179441	scaffold00626	1179441	FRAME	4	71.321	B	A	H	H	A	H	A	B	H	B	H	H	B	A	H	A	H	A	A	B	H	A	B	H	A	H	A	B	H	H	B	B	H	B	H	H	H	A	H	H	H	A	H	B
sc00626_1214749	scaffold00626	1214749	FRAME	4	72.283	B	A	H	H	A	H	A	B	H	B	H	H	B	A	H	A	H	A	A	B	H	A	B	H	A	H	A	B	B	H	B	B	H	B	H	H	H	A	H	H	H	A	H	B
sc00626_1286762	scaffold00626	1286762	FRAME	4	74.342	B	A	H	H	A	A	A	B	H	B	H	H	B	A	H	A	H	A	A	B	H	H	B	H	A	-	A	B	B	H	B	B	H	B	H	H	-	A	H	H	H	-	H	B
sc00626_1357074	scaffold00626	1357074	FRAME	4	83.968	H	A	H	H	A	A	A	B	H	B	H	H	B	A	H	H	H	A	A	B	H	H	B	H	A	H	A	B	B	H	B	B	H	B	H	H	H	A	-	A	H	A	B	B
sc00311_73438	scaffold00311	73438	FRAME	4	84.93	H	A	H	H	A	A	A	B	H	B	H	H	B	A	H	H	H	A	A	B	H	H	B	H	A	H	A	B	B	-	H	B	H	B	H	H	H	A	H	A	H	A	B	B
sc00311_79490	scaffold00311	79490	FRAME	4	85.892	H	A	H	H	A	A	A	B	H	B	H	H	B	A	H	H	H	H	A	B	H	H	B	H	A	H	A	B	B	H	H	B	H	B	H	H	H	A	H	A	H	A	B	B
sc00311_202987	scaffold00311	202987	FRAME	4	87.816	H	A	H	H	A	A	A	B	H	B	H	H	B	A	H	H	H	H	A	B	H	H	B	H	H	H	A	B	B	H	H	B	H	B	H	H	H	A	H	A	H	H	B	B
sc00311_251706	scaffold00311	251706	FRAME	4	88.777	H	A	H	H	A	A	A	B	H	B	H	H	B	A	H	H	H	H	A	B	H	H	B	H	H	H	A	B	B	H	H	B	H	H	H	H	H	A	H	A	H	H	B	B
sc00311_348534	scaffold00311	348534	FRAME	4	89.739	H	A	H	H	A	A	A	B	H	B	H	H	B	A	H	H	H	H	A	B	H	H	B	H	H	H	A	H	B	H	H	B	-	H	H	H	H	A	H	A	H	H	B	B
sc03265_1163	scaffold03265	1163	FRAME	4	93.593	H	A	H	H	H	A	A	B	H	B	H	H	B	H	H	H	H	H	A	B	H	H	B	H	H	H	A	H	B	H	H	B	H	H	H	H	H	A	H	A	B	H	H	B
sc02283_1298	scaffold02283	1298	FRAME	4	94.554	H	A	H	H	H	A	A	B	-	B	H	H	B	H	H	H	H	H	H	B	H	H	B	H	H	H	A	-	-	H	H	B	H	H	-	H	H	A	H	A	B	H	H	-
sc00311_550334	scaffold00311	550334	FRAME	4	95.516	H	A	H	H	H	A	A	B	H	B	H	H	B	H	H	H	H	H	H	B	H	H	B	H	H	-	A	H	B	H	H	B	H	H	H	H	H	H	H	A	B	H	H	B
sc00311_656649	scaffold00311	656649	FRAME	4	96.478	H	A	H	H	H	A	A	B	H	B	H	H	B	H	H	H	H	H	H	B	H	H	B	H	H	H	A	H	B	H	H	B	H	H	H	B	H	H	H	A	B	H	H	B
sc03276_277609	scaffold03276	277609	FRAME	4	97.44	H	A	H	H	H	A	A	B	A	B	H	H	B	H	H	H	H	H	H	B	H	H	B	H	H	-	A	H	B	H	H	B	H	H	H	B	H	H	H	A	B	H	H	B
sc03276_378398	scaffold03276	378398	FRAME	4	100.328	H	A	H	H	H	A	A	B	A	B	H	H	B	H	H	H	H	H	H	B	H	H	B	H	H	H	H	H	B	H	H	B	-	H	H	H	H	A	H	A	B	H	H	B
sc01581_36996	scaffold01581	36996	FRAME	4	103.216	H	A	H	H	H	A	A	B	A	B	H	H	B	H	H	H	H	H	H	B	H	H	B	H	H	H	H	H	B	H	H	B	H	B	H	H	-	A	H	A	B	H	H	B
sc01581_126538	scaffold01581	126538	FRAME	4	106.104	H	A	H	H	H	A	A	B	A	B	H	H	B	H	H	H	H	H	H	B	H	H	B	H	H	H	H	H	B	-	H	B	H	B	H	H	H	A	H	A	B	H	H	B
sc01581_247081	scaffold01581	247081	FRAME	4	107.066	H	A	H	H	H	A	A	B	A	B	H	H	B	H	H	H	H	H	H	B	H	H	B	H	H	H	H	H	B	H	H	B	H	B	H	H	H	A	H	A	B	H	H	B
sc01581_396465	scaffold01581	396465	FRAME	4	111.889	H	A	H	H	H	A	H	B	A	B	H	H	B	H	H	H	H	H	H	B	H	H	H	H	H	H	H	H	B	H	A	B	H	B	H	H	H	A	H	H	B	H	H	B
sc01581_479065	scaffold01581	479065	FRAME	4	115.743	H	A	H	H	H	A	H	B	A	B	A	H	B	H	A	H	H	H	A	B	H	H	H	H	H	H	H	H	-	H	A	B	H	B	H	H	-	A	H	H	H	H	H	B
sc01581_593417	scaffold01581	593417	FRAME	4	116.705	H	A	H	H	H	A	H	B	A	B	-	H	B	H	A	H	H	H	A	B	H	H	H	B	-	H	H	H	B	H	A	B	H	B	H	H	H	A	H	H	H	H	H	B
sc01581_620150	scaffold01581	620150	FRAME	4	119.116	H	A	H	H	H	-	H	B	A	B	A	H	B	H	A	-	H	H	A	B	H	H	H	B	H	H	H	A	B	-	A	B	H	-	H	H	-	A	-	H	H	H	H	B
sc01581_666304	scaffold01581	666304	FRAME	4	121.536	H	A	H	H	H	A	B	B	A	B	A	H	B	H	A	A	H	H	A	B	H	H	H	B	H	H	H	A	B	H	A	B	H	B	H	H	H	A	H	H	H	H	H	B
sc00878_2080	scaffold00878	2080	FRAME	4	122.498	H	A	H	B	H	A	B	B	A	B	A	H	B	H	A	A	H	H	A	B	H	H	H	B	-	-	H	A	B	H	A	B	H	B	H	H	H	A	H	H	H	H	H	B
sc00878_445	scaffold00878	445	FRAME	4	123.46	H	A	H	B	H	A	B	B	A	B	A	H	B	H	A	A	H	H	A	B	H	H	H	B	H	-	H	A	B	H	A	B	H	B	H	H	H	H	H	H	H	H	H	B
sc01581_761693	scaffold01581	761693	FRAME	4	125.384	H	H	H	B	H	A	B	B	A	B	H	H	B	H	A	A	H	H	A	B	H	H	H	B	H	-	-	A	B	H	A	B	-	B	H	H	-	H	H	H	H	H	H	B
sc01581_775510	scaffold01581	775510	FRAME	4	126.346	H	B	H	B	H	A	B	B	A	B	H	H	B	H	A	A	H	H	A	B	H	H	H	B	H	H	H	A	B	-	A	B	H	B	H	H	H	H	H	H	H	H	H	B
sc01581_856502	scaffold01581	856502	FRAME	4	127.308	H	B	H	B	H	A	B	B	A	B	H	H	B	H	A	A	H	H	A	B	H	H	A	B	H	H	H	A	B	H	A	B	H	B	H	H	H	H	H	H	H	H	H	B
sc01581_974157	scaffold01581	974157	FRAME	4	133.103	H	B	H	B	H	A	B	B	A	B	H	H	B	H	A	A	A	H	A	B	A	H	A	B	H	H	H	A	B	H	H	B	H	B	H	A	H	H	B	H	H	H	B	B
sc01581_992954	scaffold01581	992954	FRAME	4	134.065	H	B	H	B	H	A	B	B	A	B	H	H	B	H	A	A	A	H	A	B	A	H	A	B	H	H	H	A	B	H	H	B	H	B	H	A	H	H	B	H	H	H	B	B
sc01581_1127011	scaffold01581	1127011	FRAME	4	135.027	H	B	H	B	H	A	B	B	A	B	H	B	B	H	A	A	A	H	A	B	A	H	A	B	H	-	H	A	B	H	H	B	H	B	H	A	H	H	B	H	H	H	B	B
sc01581_1246898	scaffold01581	1246898	FRAME	4	135.503	H	B	H	B	H	A	B	B	A	B	H	B	B	H	A	A	A	H	A	B	A	-	A	B	H	H	H	A	B	H	H	B	H	B	H	A	H	H	B	H	H	H	B	B
sc01581_1251139	scaffold01581	1251139	FRAME	4	135.989	H	B	H	-	H	A	B	B	A	B	H	B	B	H	A	A	A	H	A	-	A	B	A	B	H	-	H	A	B	H	H	B	H	B	H	A	H	H	B	H	H	H	B	B
co27902_266	contig27902	266	FRAME	4	140.821	H	B	H	B	H	A	A	B	A	B	H	B	B	H	A	A	A	H	A	B	A	B	A	B	A	H	H	A	B	-	H	B	H	B	H	A	H	H	B	H	A	A	B	B
sc01581_1348178	scaffold01581	1348178	FRAME	4	143.718	H	B	H	B	H	A	A	B	A	B	H	B	B	H	A	A	A	H	A	B	A	B	A	B	A	H	H	A	B	H	H	B	H	B	A	A	H	H	B	H	A	A	B	B
sc01581_1370889	scaffold01581	1370889	FRAME	4	145.642	H	B	H	B	H	A	A	B	A	B	H	B	B	B	A	A	A	H	A	B	A	B	A	B	A	H	H	A	B	H	H	B	H	B	A	A	H	H	B	H	A	A	H	B
sc01581_1474104	scaffold01581	1474104	FRAME	4	146.604	H	B	H	B	H	A	A	B	A	B	H	B	B	B	A	A	A	H	A	B	A	B	A	B	A	H	H	A	B	B	H	B	H	B	A	A	H	H	B	H	A	A	H	B
sc01581_1516096	scaffold01581	1516096	FRAME	4	147.566	H	B	H	B	H	A	A	H	A	B	H	B	B	B	A	A	A	H	A	B	A	B	A	B	A	H	H	A	B	B	H	B	H	B	A	A	H	H	B	H	A	A	H	B
sc02436_2135	scaffold02436	2135	FRAME	4	147.691	H	B	H	B	H	A	A	H	A	B	H	B	B	B	A	-	A	H	A	B	A	B	A	B	A	H	H	A	B	B	H	B	-	B	A	-	-	H	B	-	A	A	H	B
sc02337_1379	scaffold02337	1379	FRAME	4	149.49	H	B	H	B	H	A	A	H	A	B	H	B	B	B	A	A	A	H	A	B	A	B	A	B	A	H	H	A	B	B	H	H	A	B	A	A	H	H	B	H	A	A	H	B
sc01581_1675000	scaffold01581	1675000	FRAME	4	152.378	H	B	H	B	H	A	A	H	A	B	H	B	B	B	A	A	A	H	A	B	A	B	A	B	H	H	H	A	B	B	H	H	A	B	A	A	H	H	B	H	A	H	A	B
sc01581_1693698	scaffold01581	1693698	FRAME	4	153.34	H	B	A	B	H	A	A	H	A	B	H	B	B	B	A	-	A	H	A	B	A	B	A	B	H	H	H	A	B	B	H	H	A	B	A	A	H	H	B	H	A	H	A	B
sc01550_6002	scaffold01550	6002	FRAME	4	155.264	H	B	A	B	H	H	A	H	A	B	H	B	B	B	A	A	A	H	A	B	A	B	A	B	H	H	H	A	B	B	B	H	A	B	A	A	H	-	B	H	A	H	A	B
sc01581_1862982	scaffold01581	1862982	FRAME	4	156.226	H	B	A	B	H	H	A	H	A	B	H	B	B	B	A	A	A	H	A	B	A	B	A	B	H	H	H	A	B	B	B	H	A	H	A	A	H	H	B	H	A	H	A	B
sc01581_1984207	scaffold01581	1984207	FRAME	4	158.15	H	B	A	B	H	H	A	H	A	B	B	B	B	B	A	A	A	H	A	B	A	B	A	B	H	H	H	A	B	B	B	H	A	H	A	A	H	H	B	H	A	H	A	B
sc01581_2012882	scaffold01581	2012882	FRAME	4	159.112	H	B	A	B	H	H	A	H	A	B	B	B	B	B	A	A	A	H	A	B	A	H	A	B	H	H	H	A	B	B	B	H	A	H	A	-	H	H	B	H	A	H	A	B
sc01285_1230	scaffold01285	1230	FRAME	4	161.046	H	B	A	B	H	H	A	H	A	B	B	B	B	B	A	A	A	H	A	B	H	H	A	B	H	H	H	A	B	B	B	H	A	H	A	A	H	H	B	H	A	H	A	B
sc01581_2252825	scaffold01581	2252825	FRAME	4	162.97	H	B	A	H	H	H	A	H	A	B	B	B	B	B	A	A	A	H	A	B	H	H	A	B	H	H	H	A	B	B	B	H	A	A	A	A	H	H	B	H	A	H	A	B
sc01581_2289336	scaffold01581	2289336	FRAME	4	163.932	H	B	A	H	B	H	A	H	A	B	B	B	B	B	A	A	A	H	A	B	H	H	A	B	H	H	H	A	B	B	B	H	A	A	A	A	H	H	B	H	A	H	A	B
sc01581_2484816	scaffold01581	2484816	FRAME	4	166.82	H	B	H	H	B	H	A	B	A	B	B	B	B	B	A	A	A	H	A	B	H	H	A	B	H	H	H	A	H	B	B	H	A	A	A	A	H	H	B	H	A	H	A	B
sc01581_2562578	scaffold01581	2562578	FRAME	4	167.786	B	B	H	H	B	H	A	B	A	B	B	B	B	B	A	A	A	H	A	B	H	H	A	B	H	H	H	A	-	-	B	H	A	A	A	A	H	H	B	H	-	H	-	B
sc02081_108381	scaffold02081	108381	FRAME	4	169.715	B	B	H	H	B	H	A	B	A	B	B	B	B	B	A	A	A	H	A	B	A	H	A	B	H	H	H	A	H	B	B	H	A	A	H	A	H	H	B	H	A	H	A	B
sc02081_89472	scaffold02081	89472	FRAME	4	170.677	B	B	H	H	B	H	A	B	A	B	B	B	B	B	A	A	A	H	A	B	A	H	A	B	H	H	H	A	H	B	B	H	A	A	H	A	H	H	B	H	A	H	A	B
sc02444_84150	scaffold02444	84150	FRAME	5	0	H	A	A	H	A	H	A	B	H	B	B	A	A	H	A	H	A	H	H	-	H	H	A	A	A	H	B	H	A	B	A	H	A	A	B	A	B	H	A	A	H	H	A	H
sc02444_56394	scaffold02444	56394	FRAME	5	1.996	H	A	A	H	A	H	A	B	H	B	B	A	A	H	A	H	A	H	H	H	H	H	A	A	A	H	B	H	A	B	A	H	H	A	B	A	B	H	A	A	H	H	A	H
sc02444_7212	scaffold02444	7212	FRAME	5	4.884	H	A	A	H	A	H	B	B	H	B	B	A	A	H	A	H	A	H	H	H	H	H	A	A	A	H	B	B	A	B	A	H	H	A	B	A	B	H	A	A	H	H	A	H
sc02140_238619	scaffold02140	238619	FRAME	5	5.846	H	A	A	H	A	H	B	B	H	B	B	A	H	H	A	-	A	H	H	H	H	H	A	A	A	-	B	B	A	B	A	H	H	-	B	A	B	H	A	A	H	H	A	H
sc02140_233506	scaffold02140	233506	FRAME	5	6.807	H	A	A	H	A	H	B	B	H	H	B	A	H	H	A	H	A	H	H	H	H	H	A	A	A	H	B	B	A	B	A	H	-	A	B	-	B	H	A	A	H	H	A	-
sc02140_218549	scaffold02140	218549	FRAME	5	10.661	H	A	A	H	A	H	B	B	H	H	B	A	H	H	A	H	A	H	H	H	H	H	H	A	A	H	B	B	A	B	A	H	H	A	B	A	B	H	A	H	H	H	A	H
sc02140_211224	scaffold02140	211224	FRAME	5	11.623	H	A	A	H	A	H	B	B	H	H	B	A	H	H	A	H	A	H	H	H	H	H	H	A	H	H	B	B	A	B	A	H	H	A	B	A	B	H	A	H	H	H	A	H
sc02140_203805	scaffold02140	203805	FRAME	5	12.584	H	A	A	H	A	H	B	B	H	H	B	A	H	H	A	H	A	H	H	H	H	H	H	A	H	H	B	B	A	B	A	H	H	A	B	A	B	H	A	H	H	H	A	-
sc02140_126749	scaffold02140	126749	FRAME	5	13.546	H	A	A	H	A	H	B	B	H	H	-	A	H	H	A	H	A	H	H	H	H	H	H	A	H	H	B	B	A	B	A	B	H	A	B	A	B	H	A	H	H	H	A	H
sc02140_118342	scaffold02140	118342	FRAME	5	14.508	H	A	A	H	A	H	B	B	H	H	B	A	H	H	A	H	A	H	H	H	H	H	H	A	H	-	B	B	A	B	A	B	H	A	B	A	B	H	A	H	H	H	A	H
sc02140_111568	scaffold02140	111568	FRAME	5	15.469	H	A	A	H	A	H	B	B	H	H	B	A	H	H	A	H	A	H	H	H	H	H	H	A	H	H	B	B	H	B	A	B	H	A	B	A	B	H	A	H	H	H	A	H
co22903_337	contig22903	337	FRAME	5	16.893	H	-	A	H	A	H	B	B	H	H	B	A	H	H	A	H	A	H	H	H	B	H	H	A	H	H	B	B	H	B	A	B	H	A	B	A	B	H	A	H	H	H	A	H
sc02140_37530	scaffold02140	37530	FRAME	5	18.355	H	A	A	H	A	H	B	B	H	H	B	A	H	H	A	H	A	H	H	H	B	H	H	A	H	H	B	B	H	B	A	B	H	A	B	A	B	H	A	H	H	H	A	H
sc02167_344424	scaffold02167	344424	FRAME	5	21.238	H	A	A	H	A	H	B	B	H	H	B	A	H	H	A	H	A	H	H	H	B	H	H	A	H	-	B	H	H	B	A	B	-	H	B	A	-	H	A	H	H	H	A	H
sc02167_323574	scaffold02167	323574	FRAME	5	21.243	H	A	A	H	A	H	B	B	H	H	B	A	H	H	A	H	A	H	H	H	B	H	H	A	H	H	B	H	H	B	A	B	B	H	B	A	B	H	A	H	H	H	A	H
sc02167_283575	scaffold02167	283575	FRAME	5	22.204	H	A	A	H	A	H	B	B	H	H	B	A	H	H	A	A	A	H	H	H	B	H	H	A	-	-	B	H	H	B	A	B	B	H	B	A	B	H	A	H	H	-	A	H
sc01170_4639	scaffold01170	4639	FRAME	5	25.092	H	A	A	H	H	H	B	B	H	H	B	A	H	H	A	A	A	H	H	H	B	H	H	A	H	H	H	H	H	B	A	B	H	H	B	A	B	H	A	H	H	H	A	H
sc02167_223491	scaffold02167	223491	FRAME	5	27.021	H	A	A	H	H	H	B	-	H	H	-	A	H	A	A	A	A	H	H	H	B	H	H	H	H	H	H	H	H	B	A	B	H	H	B	A	B	H	A	H	H	H	A	H
sc02167_188962	scaffold02167	188962	FRAME	5	29.938	H	A	A	H	H	H	B	B	H	H	B	A	H	A	H	A	H	H	H	H	B	H	H	H	H	H	H	H	H	B	-	B	H	H	B	A	B	H	A	H	H	H	A	H
sc02167_176711	scaffold02167	176711	FRAME	5	31.867	H	A	A	H	H	H	B	B	H	H	H	A	H	A	H	A	H	H	H	H	B	H	H	H	H	H	H	H	H	B	A	B	H	H	B	A	B	H	A	H	H	H	A	H
sc02167_145468	scaffold02167	145468	FRAME	5	32.828	H	A	A	H	H	A	B	B	H	H	H	A	H	A	H	A	H	H	H	H	B	H	H	H	H	-	H	H	H	B	A	B	H	H	B	A	B	H	A	H	H	H	A	H
sc02167_129001	scaffold02167	129001	FRAME	5	35.716	H	A	A	H	H	A	B	B	H	H	H	A	H	A	H	A	H	H	H	H	B	H	H	H	H	H	H	B	H	B	A	B	H	H	B	A	B	H	H	H	H	H	H	H
sc02167_100662	scaffold02167	100662	FRAME	5	36.678	H	A	A	H	H	A	B	B	H	H	H	A	H	A	B	A	H	H	H	H	B	H	H	H	H	H	H	B	H	B	A	B	H	H	B	A	B	H	H	H	H	H	H	H
co05282_1352	contig05282	1352	FRAME	5	37.639	H	A	A	H	H	A	B	B	H	H	H	A	H	A	B	A	H	H	H	H	B	H	H	H	H	H	H	B	H	B	H	B	H	H	B	A	B	H	H	H	H	H	H	H
co17676_1276	contig17676	1276	FRAME	5	38.601	H	A	A	H	H	A	B	B	H	H	H	A	H	A	B	A	H	H	H	H	B	H	H	H	H	H	H	B	A	B	H	B	H	H	B	A	B	H	H	-	-	H	H	H
sc02207_22251	scaffold02207	22251	FRAME	5	40.525	H	A	A	H	H	A	B	B	H	H	H	A	H	A	B	A	H	H	H	H	B	H	H	A	H	H	H	B	A	B	H	B	H	H	B	A	H	H	H	H	H	H	H	-
sc00872_11166	scaffold00872	11166	FRAME	5	43.413	H	A	A	H	H	A	B	B	H	H	H	A	H	A	B	A	H	H	H	H	B	H	H	A	H	H	A	B	A	B	H	B	H	H	B	A	H	H	H	H	H	H	H	H
sc00872_69340	scaffold00872	69340	FRAME	5	46.301	H	H	A	H	H	A	B	B	H	H	H	A	H	A	B	A	H	H	A	H	B	H	H	A	H	H	A	B	A	B	H	B	H	A	B	A	H	H	H	H	H	H	H	H
sc00872_220442	scaffold00872	220442	FRAME	5	50.154	H	H	A	H	H	A	B	B	H	H	H	H	H	A	B	H	H	H	A	H	B	H	H	A	H	H	A	H	A	B	A	B	H	A	B	A	H	H	H	H	H	H	H	H
sc00872_263292	scaffold00872	263292	FRAME	5	51.116	H	H	A	H	H	A	B	B	H	H	H	H	H	A	B	H	H	H	A	H	B	H	H	A	H	H	A	H	A	B	A	B	H	A	B	A	H	H	H	H	H	H	H	H
co27344_295	contig27344	295	FRAME	5	52.078	H	H	A	H	H	A	B	B	H	H	H	H	H	A	B	H	H	H	A	H	B	H	H	A	H	H	A	H	A	B	A	B	H	A	B	A	H	H	H	H	H	H	H	H
sc02649_186848	scaffold02649	186848	FRAME	5	53.039	H	H	A	H	H	A	B	B	H	H	H	H	H	A	B	H	H	H	A	H	B	H	H	A	H	H	A	H	A	B	A	B	H	A	H	A	-	H	H	H	H	H	-	-
sc00600_1826	scaffold00600	1826	FRAME	5	56.893	-	H	A	H	H	A	B	B	H	H	H	H	H	A	B	-	H	H	A	H	A	H	H	A	H	H	A	H	A	B	A	B	H	A	H	A	H	H	H	H	H	H	H	H
sc02511_1594	scaffold02511	1594	FRAME	5	59.776	H	H	A	H	H	A	B	B	H	H	H	H	H	A	B	H	H	H	A	H	A	H	H	A	H	H	A	H	A	-	A	H	H	A	H	A	H	H	H	H	H	H	A	H
sc02649_87695	scaffold02649	87695	FRAME	5	59.781	H	H	A	H	H	A	B	B	H	H	H	H	H	A	B	H	H	H	A	H	A	H	H	A	H	H	A	H	A	H	A	H	H	A	H	A	H	H	H	H	H	H	A	H
sc00084_936318	scaffold00084	936318	FRAME	5	61.45	H	H	A	H	H	A	B	B	H	H	H	H	H	A	B	H	H	H	A	A	A	H	H	A	H	H	-	H	A	-	A	H	-	-	-	A	H	H	H	H	H	H	-	H
sc00326_2555	scaffold00326	2555	FRAME	5	62.527	H	H	A	H	H	A	B	B	H	H	H	H	H	A	B	-	H	H	A	A	A	-	H	A	H	H	A	H	-	H	A	H	-	A	-	A	H	H	H	H	H	H	A	-
sc00084_903233	scaffold00084	903233	FRAME	5	63.657	H	H	A	H	H	A	B	B	H	H	H	H	H	A	B	H	H	H	A	A	A	A	H	A	H	H	A	H	A	H	A	H	H	A	H	A	H	H	H	H	H	H	A	H
sc00084_857283	scaffold00084	857283	FRAME	5	65.581	H	H	A	H	H	A	B	H	H	H	H	H	H	H	B	H	H	H	A	A	A	A	H	A	H	H	A	H	A	H	A	H	H	A	H	A	H	H	H	H	H	H	A	H
sc00084_810891	scaffold00084	810891	FRAME	5	65.644	H	H	A	H	H	A	B	H	H	H	H	H	H	H	B	H	H	H	A	A	A	-	H	A	H	H	A	H	A	H	A	H	H	A	H	A	H	H	H	H	H	H	A	-
sc00084_758806	scaffold00084	758806	FRAME	5	69.434	H	H	H	H	H	A	B	H	H	H	H	H	H	H	B	H	H	H	A	A	A	A	H	A	H	H	A	H	A	H	A	H	H	A	H	A	H	H	A	H	H	H	A	H
sc00084_718967	scaffold00084	718967	FRAME	5	73.298	H	H	H	H	H	A	A	H	H	H	H	H	H	H	B	H	H	H	A	A	A	A	H	A	A	-	A	H	A	-	A	-	-	-	-	A	-	H	A	H	H	A	A	-
sc00084_717712	scaffold00084	717712	FRAME	5	74.269	H	H	H	H	H	A	A	H	H	H	H	H	H	H	B	H	H	H	A	A	A	A	H	A	A	H	A	H	A	H	A	H	H	A	H	A	H	H	A	H	H	A	A	H
co48882_711	contig48882	711	FRAME	5	75.231	H	H	H	H	H	A	A	H	H	H	H	H	H	H	B	H	H	H	A	H	A	A	H	A	A	H	-	H	A	H	A	H	H	A	H	-	H	H	A	H	H	A	A	H
co12326_419	contig12326	419	FRAME	5	76.192	H	H	H	H	H	A	A	H	H	H	H	H	H	H	B	H	H	H	A	H	A	A	H	A	A	H	A	H	A	H	A	H	H	A	H	A	H	H	A	H	H	A	A	H
sc00931_2036	scaffold00931	2036	FRAME	5	78.116	H	H	H	H	H	A	A	H	H	H	H	H	H	H	H	H	H	H	A	H	H	A	H	A	A	H	A	H	A	H	A	H	H	A	H	A	H	H	A	H	H	A	A	H
sc00084_233014	scaffold00084	233014	FRAME	5	79.078	H	B	H	H	H	A	A	H	H	H	H	H	H	H	H	-	H	H	A	H	H	A	H	A	A	H	-	H	A	H	A	H	-	A	-	A	H	H	A	H	H	A	A	H
sc00084_198632	scaffold00084	198632	FRAME	5	79.439	H	B	H	H	H	A	A	H	H	H	H	H	H	H	H	H	H	H	A	H	H	A	-	A	A	H	A	H	A	H	A	H	H	A	H	A	H	-	A	H	H	A	A	H
sc00084_194060	scaffold00084	194060	FRAME	5	79.737	H	B	H	H	H	A	A	H	H	H	H	H	H	H	H	H	H	H	A	-	-	A	H	A	A	H	-	H	A	H	A	H	H	A	-	A	-	H	A	H	H	A	A	H
sc00084_191722	scaffold00084	191722	FRAME	5	80.04	H	B	H	H	H	A	A	H	H	H	H	H	H	H	H	H	H	H	A	H	H	A	H	A	A	H	A	H	A	H	A	H	H	A	H	A	H	H	A	H	H	A	A	H
sc00084_47645	scaffold00084	47645	FRAME	5	81.964	H	B	H	H	H	A	A	H	H	H	H	H	H	H	H	H	H	H	A	H	H	A	H	A	A	H	A	H	A	H	A	H	H	A	H	A	H	H	A	H	H	A	A	B
sc00084_31652	scaffold00084	31652	FRAME	5	82.925	H	B	H	H	H	A	A	H	H	H	H	H	H	H	A	H	H	H	A	H	H	A	H	A	A	H	A	H	A	H	A	H	H	A	H	A	H	H	A	H	H	A	A	B
sc03147_25416	scaffold03147	25416	FRAME	5	82.969	H	B	H	H	-	-	A	H	H	H	H	H	H	H	A	H	H	H	A	H	H	A	H	A	A	-	A	H	A	H	A	-	H	A	H	A	H	H	A	H	H	A	A	B
sc03147_51962	scaffold03147	51962	FRAME	5	85.828	H	B	H	H	H	H	A	H	H	B	H	H	H	H	A	H	H	H	A	H	H	A	H	A	A	-	A	-	A	H	A	H	H	A	H	A	H	H	A	H	H	A	A	B
sc03147_113251	scaffold03147	113251	FRAME	5	89.696	H	H	H	H	H	H	A	H	H	B	H	H	H	H	A	H	H	H	A	H	H	A	H	A	A	H	A	H	A	H	A	H	A	A	H	A	H	B	A	B	H	A	A	B
sc03147_227897	scaffold03147	227897	FRAME	5	94.518	H	H	H	H	H	H	A	H	H	B	H	H	H	H	-	H	H	H	A	H	H	A	H	A	A	H	A	H	A	H	A	H	A	A	H	A	A	B	H	B	H	A	H	B
sc03147_271323	scaffold03147	271323	FRAME	5	96.442	H	H	A	H	H	H	A	H	H	B	B	H	H	H	A	H	H	H	A	H	H	A	H	A	A	H	A	H	A	H	A	H	A	A	-	A	A	B	H	B	H	A	H	B
sc03147_290131	scaffold03147	290131	FRAME	5	97.404	H	H	A	H	H	H	A	H	H	-	B	H	H	H	A	H	H	H	A	H	A	A	H	A	A	H	A	H	A	H	A	H	A	A	H	A	A	B	H	B	H	A	H	B
co12814_663	contig12814	663	FRAME	5	99.097	H	H	A	H	H	H	A	H	H	B	B	H	H	H	A	H	H	H	A	H	A	A	H	A	A	H	A	A	-	H	A	H	A	A	H	-	-	B	H	B	H	A	H	B
sc00340_58720	scaffold00340	58720	FRAME	5	99.91	H	H	A	H	H	-	A	H	H	B	-	H	H	H	A	H	H	H	A	H	-	A	-	-	A	H	A	A	-	H	A	H	A	A	H	A	H	B	-	B	H	A	H	B
sc00340_50880	scaffold00340	50880	FRAME	5	100.126	H	H	A	H	H	H	A	H	H	B	B	H	H	H	A	H	H	H	A	-	A	A	H	A	A	-	A	A	A	H	A	H	A	A	H	A	-	B	H	-	H	A	H	B
sc00340_49430	scaffold00340	49430	FRAME	5	100.299	H	H	A	H	H	H	A	H	H	B	B	H	H	H	A	H	H	H	A	H	A	A	H	A	A	H	A	A	A	H	A	H	A	A	H	A	H	B	H	B	H	A	H	B
sc00340_15422	scaffold00340	15422	FRAME	5	101.261	H	H	A	H	H	H	A	A	H	B	-	H	H	H	A	H	H	H	A	H	A	A	H	A	A	H	A	A	A	H	A	H	A	A	H	A	H	B	H	B	H	A	H	B
co25230_578	contig25230	578	FRAME	5	102.222	H	H	A	H	H	H	A	A	H	B	B	H	H	H	A	H	H	H	A	H	A	A	H	A	A	H	A	A	A	H	A	H	A	A	H	A	H	B	H	B	H	A	H	H
sc00007_74744	scaffold00007	74744	FRAME	5	104.151	H	H	A	H	H	H	A	A	H	B	-	H	H	H	A	H	H	H	A	H	A	A	H	A	H	H	A	A	A	H	A	H	A	A	H	A	H	B	H	B	H	H	H	H
sc00007_119298	scaffold00007	119298	FRAME	5	105.113	H	H	H	H	H	H	A	A	H	B	-	H	H	H	A	-	H	H	A	H	A	A	H	A	-	-	A	A	A	H	A	H	A	-	H	A	-	B	-	B	H	H	H	H
sc00007_139551	scaffold00007	139551	FRAME	5	106.286	H	H	H	H	H	H	A	A	A	B	-	H	H	H	A	H	H	H	A	H	A	A	H	A	H	H	A	A	A	H	A	H	A	A	-	A	-	-	H	-	H	-	H	H
sc00007_230023	scaffold00007	230023	FRAME	5	110.91	H	H	H	H	H	H	A	A	A	B	B	H	H	H	A	H	A	H	A	H	A	A	H	A	H	H	A	H	A	B	A	H	A	A	H	A	-	B	H	B	H	H	H	H
sc00007_254644	scaffold00007	254644	FRAME	5	111.871	H	H	H	H	H	H	A	A	A	B	B	H	H	H	A	H	A	H	A	H	A	A	H	A	H	H	A	H	A	B	A	H	A	A	H	A	H	B	H	B	H	H	H	A
sc00007_349063	scaffold00007	349063	FRAME	5	112.833	H	H	H	H	H	H	A	A	A	B	B	H	H	H	A	H	A	H	A	H	A	A	H	A	H	H	A	H	A	B	A	H	A	H	H	A	H	B	H	B	H	H	H	A
sc00007_447623	scaffold00007	447623	FRAME	5	113.795	H	H	H	H	H	H	A	A	A	H	-	H	H	H	A	H	A	H	A	H	A	A	H	A	H	H	A	H	A	B	A	H	A	H	H	A	H	-	H	B	H	H	H	A
sc00007_505900	scaffold00007	505900	FRAME	5	116.683	H	H	H	H	H	H	A	A	A	H	-	H	H	H	A	H	A	H	A	H	A	H	H	A	H	H	A	H	A	B	A	H	A	H	H	A	H	B	H	B	B	H	H	A
sc00007_576708	scaffold00007	576708	FRAME	5	117.644	H	H	H	H	H	H	A	A	A	H	B	H	H	H	A	H	A	H	A	H	A	H	H	A	H	H	A	H	A	B	H	H	A	H	H	A	H	B	H	B	B	H	H	A
sc00007_701563	scaffold00007	701563	FRAME	5	119.568	H	H	H	H	H	H	A	A	A	A	B	H	H	H	A	H	A	H	A	H	A	H	H	A	H	H	A	H	A	B	H	H	A	H	H	A	H	B	H	B	B	H	-	A
sc03164_81972	scaffold03164	81972	FRAME	5	120.53	H	H	H	H	H	H	H	A	A	A	-	H	H	H	A	H	A	H	A	H	A	H	H	A	H	H	A	H	A	B	H	H	A	H	-	A	H	B	H	B	B	H	H	A
sc03164_120079	scaffold03164	120079	FRAME	5	121.492	H	H	H	H	H	H	H	A	A	A	B	H	H	H	A	H	A	H	A	H	A	H	H	A	H	H	A	A	A	B	H	H	A	H	H	A	H	B	-	B	B	H	H	A
sc03164_145696	scaffold03164	145696	FRAME	5	123.372	H	H	H	H	H	H	H	A	A	A	B	H	H	H	A	-	A	H	A	H	A	H	H	A	H	H	A	A	A	B	H	H	A	H	A	A	H	B	H	B	B	H	H	A
sc03164_213398	scaffold03164	213398	FRAME	5	125.349	H	H	H	H	H	H	H	A	H	A	B	H	H	H	A	H	A	H	A	H	A	H	H	A	H	H	A	A	A	B	H	H	A	H	A	A	H	B	H	B	B	H	H	A
sc03164_305964	scaffold03164	305964	FRAME	5	126.311	H	H	H	H	H	H	H	A	H	A	B	H	H	H	A	H	A	H	A	H	A	H	B	A	H	H	A	A	A	B	H	H	A	H	A	A	H	B	H	B	B	H	H	A
sc03164_331957	scaffold03164	331957	FRAME	5	127.273	H	H	H	H	H	H	H	A	H	A	B	H	H	H	A	H	A	H	A	H	A	H	B	A	H	H	A	A	A	B	H	H	A	H	H	A	H	B	H	B	B	H	H	A
sc02994_48401	scaffold02994	48401	FRAME	5	128.234	H	H	H	H	H	H	H	A	H	A	B	A	H	H	A	H	A	H	A	H	A	H	B	A	H	H	A	A	A	B	H	H	A	H	H	A	H	B	H	B	B	H	H	A
sc02994_154431	scaffold02994	154431	FRAME	5	138.973	H	B	H	H	H	H	H	H	H	A	B	A	H	H	H	H	A	A	A	H	A	H	B	A	B	H	A	A	A	B	H	B	A	H	H	A	H	B	H	B	B	B	H	A
sc02994_257705	scaffold02994	257705	FRAME	5	140.897	H	B	H	H	H	H	H	H	H	A	-	A	H	H	H	H	A	A	A	H	A	H	B	A	B	H	A	A	A	H	H	B	A	H	-	A	H	H	H	B	B	B	H	A
sc02994_355626	scaffold02994	355626	FRAME	5	143.79	H	B	H	H	H	H	H	B	H	A	-	A	H	H	H	H	A	A	A	H	A	H	H	A	B	H	A	A	A	H	H	B	A	H	-	-	A	H	H	B	B	B	H	A
sc02994_375990	scaffold02994	375990	FRAME	5	144.756	H	B	H	H	H	H	H	B	H	A	B	A	H	H	H	H	A	A	A	H	A	H	H	A	B	H	A	A	A	H	H	B	A	H	-	A	A	H	H	B	B	B	H	A
sc02994_463310	scaffold02994	463310	FRAME	5	148.62	H	H	A	H	H	H	A	B	H	A	B	A	H	H	H	H	A	A	A	H	A	H	H	A	B	H	A	H	A	H	H	B	A	H	H	A	A	H	H	B	B	B	H	A
sc02994_519968	scaffold02994	519968	FRAME	5	150.544	B	H	A	H	H	H	A	B	H	A	B	A	H	H	H	H	A	A	A	H	A	H	H	A	B	H	A	H	A	H	H	B	H	H	H	A	A	H	H	B	B	B	H	-
sc02994_592102	scaffold02994	592102	FRAME	5	151.506	B	H	A	H	H	H	A	B	H	A	B	A	H	H	H	H	A	A	A	H	A	H	H	A	B	H	A	H	A	H	A	B	H	H	H	A	A	H	H	B	B	B	H	A
sc02994_643387	scaffold02994	643387	FRAME	5	152.467	B	H	A	H	H	H	A	B	H	A	B	A	H	H	H	H	A	A	A	H	A	H	H	A	B	H	A	H	A	H	H	B	H	H	H	A	A	H	H	B	B	B	H	A
sc02994_708386	scaffold02994	708386	FRAME	5	155.355	B	H	A	H	H	H	A	B	H	A	-	A	H	H	H	H	A	A	A	H	A	H	H	A	B	H	A	H	A	H	H	H	H	H	H	A	A	H	H	B	B	B	H	A
sc02994_744351	scaffold02994	744351	FRAME	5	156.317	B	H	A	H	H	A	A	B	H	A	B	A	H	H	H	H	A	A	A	H	A	H	H	A	B	H	A	H	A	-	H	H	H	H	H	A	A	H	H	B	B	B	H	A
sc02994_753208	scaffold02994	753208	FRAME	5	157.278	B	H	A	H	H	A	A	B	H	A	B	A	H	H	H	H	A	A	A	H	A	H	H	A	B	H	A	H	A	H	H	H	H	H	H	A	A	H	H	B	B	B	H	H
sc01253_12868	scaffold01253	12868	FRAME	5	158.24	B	H	A	H	B	A	A	B	H	A	B	A	H	H	H	H	A	A	A	H	A	-	H	A	B	-	-	-	A	H	H	H	-	H	H	A	A	H	H	B	B	B	H	H
sc01253_26498	scaffold01253	26498	FRAME	5	158.75	B	H	A	H	B	A	A	B	H	A	B	A	H	H	H	-	A	A	A	H	A	-	H	A	B	-	A	H	A	H	H	H	H	H	H	A	A	H	H	B	B	B	-	H
sc01253_30784	scaffold01253	30784	FRAME	5	159.202	B	H	A	H	B	A	A	B	H	A	B	A	H	H	H	H	A	A	A	H	A	H	H	A	B	H	A	H	A	H	H	H	H	H	H	A	A	H	H	B	B	B	B	H
sc01253_139469	scaffold01253	139469	FRAME	5	160.168	B	H	A	H	B	A	A	B	H	A	B	A	H	H	H	H	A	A	A	H	A	H	H	A	B	H	A	H	A	H	H	A	H	H	H	A	A	H	H	B	B	B	B	H
sc01253_191727	scaffold01253	191727	FRAME	5	161.135	B	H	A	H	B	A	A	B	H	A	B	A	H	H	H	H	A	A	H	H	A	H	H	A	B	H	A	H	A	H	H	A	H	H	H	A	A	H	H	B	B	B	B	H
sc01253_279893	scaffold01253	279893	FRAME	5	161.587	B	H	A	H	B	A	-	B	H	A	B	A	H	H	H	-	A	A	H	H	A	H	H	A	B	H	A	H	A	H	H	A	H	H	H	A	A	H	H	B	B	B	B	H
sc01253_294765	scaffold01253	294765	FRAME	5	162.096	B	H	A	H	B	A	A	B	H	A	-	A	H	H	H	B	A	A	H	H	A	H	H	A	B	H	A	H	A	H	H	A	H	H	H	A	A	H	H	B	B	B	B	H
sc01253_316640	scaffold01253	316640	FRAME	5	164.02	B	H	A	H	B	A	A	B	H	A	B	A	H	A	H	B	A	A	H	H	A	H	H	A	B	H	A	H	A	H	H	A	H	H	-	H	-	H	H	B	B	B	B	H
sc01253_353127	scaffold01253	353127	FRAME	5	165.944	B	H	A	H	B	A	A	B	H	H	-	A	H	A	H	B	A	A	H	H	A	H	H	A	B	H	A	H	H	H	H	A	H	H	H	H	A	H	H	B	B	B	B	H
sc01253_432726	scaffold01253	432726	FRAME	5	166.906	B	H	A	H	B	A	A	B	H	H	B	A	H	A	H	B	A	A	H	H	A	H	H	A	B	H	A	B	H	H	H	A	H	H	H	H	A	H	H	B	B	B	B	H
sc00031_129810	scaffold00031	129810	FRAME	5	167.271	B	H	A	H	B	A	A	B	H	H	-	A	H	A	H	B	A	A	H	H	A	H	H	A	B	H	A	B	H	H	H	A	-	H	H	H	A	H	H	B	B	B	B	H
sc02106_2552	scaffold02106	2552	FRAME	5	168.016	B	H	A	H	B	A	A	B	H	H	H	A	H	A	H	B	A	A	H	H	A	H	H	-	B	H	A	B	-	-	H	A	-	H	H	H	A	-	-	B	B	B	B	-
sc02659_3978	scaffold02659	3978	FRAME	6	0	A	H	H	B	A	A	B	A	B	H	H	H	A	H	B	B	B	A	H	A	A	H	H	H	A	A	-	A	A	B	H	H	H	A	H	B	B	B	B	B	B	A	H	H
sc00115_505239	scaffold00115	505239	FRAME	6	1.053	A	H	H	B	A	A	B	A	B	H	H	H	A	H	B	B	B	A	H	A	A	H	H	H	A	A	B	A	A	B	H	H	H	A	H	H	B	B	B	B	B	A	H	H
sc00115_320068	scaffold00115	320068	FRAME	6	2.015	A	H	H	B	A	A	B	A	B	H	H	H	A	H	B	B	B	A	H	A	A	H	H	H	A	A	B	A	A	B	H	H	-	A	H	H	H	B	B	B	B	A	H	H
sc00115_283115	scaffold00115	283115	FRAME	6	2.481	A	H	H	B	A	A	B	A	B	H	H	H	A	H	B	B	B	A	H	A	A	H	H	H	A	A	B	A	A	B	H	H	H	A	H	H	H	B	B	B	B	A	H	-
sc00115_148324	scaffold00115	148324	FRAME	6	2.976	A	H	H	B	A	A	B	A	B	H	H	H	A	H	B	B	B	A	H	A	A	H	H	H	A	A	B	A	A	B	H	H	H	A	H	H	H	B	B	B	B	A	H	A
sc00115_64180	scaffold00115	64180	FRAME	6	4.9	A	H	H	B	A	A	B	A	B	H	H	H	A	H	B	B	B	A	H	A	A	H	H	H	A	A	B	A	A	B	H	H	H	H	H	H	H	B	B	B	B	A	H	A
sc01569_21614	scaffold01569	21614	FRAME	6	11.672	A	H	H	B	A	A	B	A	B	H	B	H	A	H	B	B	B	A	H	A	A	H	H	H	A	A	B	A	A	H	H	H	H	H	H	H	H	B	B	B	H	A	H	A
sc01569_83317	scaffold01569	83317	FRAME	6	12.639	A	H	H	B	A	A	H	A	B	H	-	H	A	H	B	B	B	A	H	A	A	H	H	H	A	A	B	A	A	H	H	H	-	H	-	-	-	B	B	B	H	A	-	-
sc01569_114533	scaffold01569	114533	FRAME	6	13.605	A	H	H	B	A	A	H	A	B	H	B	H	A	H	B	B	B	A	H	A	A	H	H	H	A	A	B	A	A	H	H	H	H	H	H	H	H	B	B	B	H	A	H	A
sc01569_165966	scaffold01569	165966	FRAME	6	15.529	A	H	H	B	A	A	H	A	B	H	B	H	A	H	B	B	B	A	H	A	A	H	H	H	A	A	B	A	A	-	H	H	H	H	H	H	H	B	B	B	H	A	H	A
sc01569_221165	scaffold01569	221165	FRAME	6	19.383	A	H	H	B	A	H	H	A	B	H	-	H	A	H	B	B	B	A	H	A	B	A	H	H	A	A	B	A	-	H	H	H	-	H	H	H	H	B	B	B	H	A	H	A
sc01569_245533	scaffold01569	245533	FRAME	6	20.345	A	H	H	B	A	H	H	A	B	H	B	H	A	H	B	B	B	A	H	A	B	A	H	H	A	A	B	H	A	H	H	H	H	H	H	H	H	B	B	B	H	A	H	A
sc01569_248415	scaffold01569	248415	FRAME	6	22.269	A	H	H	B	A	H	H	A	B	H	B	H	A	H	B	B	B	A	H	A	B	A	H	H	A	A	B	H	A	H	H	H	H	H	H	H	H	B	B	B	H	A	H	H
co11677_74	contig11677	74	FRAME	6	24.193	A	H	H	B	A	H	H	A	H	H	B	H	A	H	B	B	B	H	H	A	B	A	H	H	A	A	B	H	A	H	H	H	H	H	H	H	H	B	B	B	H	A	H	H
sc00745_139493	scaffold00745	139493	FRAME	6	26.088	A	H	H	B	A	H	H	A	H	H	B	H	A	H	B	B	B	H	H	A	B	A	H	H	A	A	B	H	-	H	H	H	-	H	H	H	-	B	B	B	H	A	-	H
sc00745_99568	scaffold00745	99568	FRAME	6	26.117	A	H	H	B	A	H	H	A	H	H	B	H	A	H	B	B	B	H	H	A	-	-	-	H	A	A	B	H	A	H	H	H	H	H	H	H	A	B	B	B	H	A	-	H
sc00745_55420	scaffold00745	55420	FRAME	6	27.078	A	H	H	B	A	B	H	A	H	H	B	H	A	H	B	B	B	H	H	A	B	A	H	H	A	A	B	H	A	H	H	H	H	H	H	H	A	B	B	B	H	A	H	H
sc00745_7419	scaffold00745	7419	FRAME	6	28.04	A	H	H	B	A	B	H	A	H	H	B	H	A	H	B	B	H	H	H	A	B	A	H	H	A	A	B	H	A	H	H	H	H	H	H	H	A	B	B	B	H	A	H	H
sc02861_24795	scaffold02861	24795	FRAME	6	30.104	A	H	H	B	A	B	H	A	H	H	B	H	A	H	B	-	H	H	H	A	B	A	H	H	A	A	H	H	A	H	H	H	H	H	H	H	A	B	B	B	H	A	H	H
sc02861_29085	scaffold02861	29085	FRAME	6	30.147	A	H	H	B	A	B	H	A	H	H	B	H	A	H	B	-	H	H	H	A	B	A	H	H	A	A	H	H	A	H	H	-	-	-	H	H	-	B	-	B	H	A	H	H
sc02861_34558	scaffold02861	34558	FRAME	6	30.185	A	H	H	B	A	B	H	A	H	H	B	H	A	H	B	H	H	H	H	A	B	A	H	H	A	A	H	H	A	H	H	H	H	H	H	H	A	B	B	B	H	A	H	H
co15387_729	contig15387	729	FRAME	6	33.817	A	H	H	B	A	B	H	A	H	H	B	H	A	H	B	H	H	H	H	A	B	A	H	H	A	A	H	H	A	H	H	A	H	H	H	H	A	H	B	B	H	A	H	H
co09602_382	contig09602	382	FRAME	6	38.639	A	H	H	B	A	B	H	A	H	H	H	H	A	H	B	H	H	H	H	A	B	A	H	H	A	A	H	H	A	H	H	A	H	H	H	H	A	H	B	B	H	A	A	H
sc02861_221985	scaffold02861	221985	FRAME	6	41.532	-	H	H	B	A	B	H	A	H	H	H	H	A	A	B	H	H	H	H	-	B	A	H	H	H	-	H	H	A	H	H	A	H	H	H	H	-	H	B	B	H	H	A	H
sc02861_247747	scaffold02861	247747	FRAME	6	42.498	A	H	H	B	A	B	H	A	H	H	H	H	A	A	B	H	H	H	H	A	B	A	H	H	H	A	H	H	A	H	H	H	H	H	H	H	A	H	B	B	H	H	A	H
sc02861_272423	scaffold02861	272423	FRAME	6	43.46	A	H	H	B	A	B	H	A	H	H	H	H	A	A	B	A	H	H	H	A	B	A	H	H	H	A	H	H	A	H	H	H	H	H	H	H	A	H	B	B	H	H	A	H
sc00631_973	scaffold00631	973	FRAME	6	44.422	A	H	H	B	A	B	H	A	H	H	H	H	H	A	B	A	H	H	H	A	B	A	-	H	H	A	H	H	A	H	H	H	H	H	H	H	A	H	B	-	H	H	A	H
sc02861_480836	scaffold02861	480836	FRAME	6	46.346	A	H	H	B	A	B	H	A	H	H	H	H	H	A	H	A	H	H	H	A	B	A	H	H	H	A	H	H	A	H	H	H	H	H	H	H	A	H	B	B	H	H	A	H
sc02861_583138	scaffold02861	583138	FRAME	6	50.199	A	H	H	B	A	B	H	A	H	H	H	H	H	A	H	A	H	H	H	A	H	A	H	B	H	A	H	H	A	H	H	H	H	H	H	H	A	H	B	B	A	H	A	H
sc02861_624268	scaffold02861	624268	FRAME	6	52.124	A	H	H	B	A	B	A	A	H	H	H	H	H	A	H	A	H	H	H	A	H	A	H	B	H	A	B	H	A	H	H	H	H	H	H	H	A	H	B	B	A	H	A	H
sc02861_718844	scaffold02861	718844	FRAME	6	53.085	H	H	H	B	A	B	A	A	H	H	H	H	H	A	H	A	H	H	H	A	H	A	H	B	H	A	B	H	A	H	H	H	H	H	H	H	A	H	B	B	A	H	A	H
sc02861_815245	scaffold02861	815245	FRAME	6	56.794	B	H	H	B	A	B	A	A	H	H	H	H	H	A	H	A	H	H	H	A	H	A	H	B	H	A	B	H	A	H	H	H	H	H	H	H	A	H	B	B	A	H	H	H
sc01363_351085	scaffold01363	351085	FRAME	6	57.794	B	H	H	B	A	B	A	A	H	H	H	H	H	A	H	A	H	H	H	A	H	A	H	B	H	A	B	H	A	H	H	H	H	H	H	H	H	H	B	B	A	H	H	H
sc01363_263405	scaffold01363	263405	FRAME	6	61.754	B	H	H	H	A	B	A	A	H	H	H	H	H	H	H	A	H	H	H	A	H	A	H	B	H	H	B	H	A	H	H	H	H	H	H	H	H	H	B	B	A	H	H	H
sc01363_255326	scaffold01363	255326	FRAME	6	62.716	B	H	H	H	A	B	A	A	H	H	H	H	H	H	H	A	H	H	H	A	H	A	H	B	H	H	B	H	A	H	H	H	A	H	H	H	H	H	B	B	A	H	H	H
sc01363_126701	scaffold01363	126701	FRAME	6	64.64	B	H	H	H	H	B	A	A	H	H	A	H	H	H	H	A	H	H	H	A	H	A	H	B	H	H	B	H	A	H	H	H	A	H	-	H	H	H	B	B	A	H	H	H
sc01918_1748	scaffold01918	1748	FRAME	6	64.688	B	H	H	H	H	B	A	A	H	H	A	H	H	H	H	A	H	H	H	A	H	A	H	B	H	-	B	H	A	H	H	H	A	H	H	-	H	-	B	B	A	H	H	H
sc01363_85288	scaffold01363	85288	FRAME	6	67.528	B	H	H	H	H	B	H	A	H	H	A	H	H	H	H	A	H	H	H	A	H	A	H	B	H	H	B	H	A	H	H	H	A	H	H	H	H	H	B	B	A	H	H	H
sc01363_69377	scaffold01363	69377	FRAME	6	67.59	B	H	H	H	H	B	H	A	H	H	A	H	H	H	H	A	H	H	H	A	-	A	H	B	H	-	B	H	-	H	H	H	-	H	H	-	-	H	-	B	A	H	H	-
sc01363_65637	scaffold01363	65637	FRAME	6	70.406	B	H	H	H	H	B	H	A	H	H	A	H	H	H	H	A	H	H	H	A	H	A	H	B	H	H	B	A	A	H	H	H	-	H	H	H	-	H	B	B	A	H	H	H
sc01363_47772	scaffold01363	47772	FRAME	6	70.425	B	H	H	H	H	B	H	A	H	H	A	H	H	H	H	A	H	H	H	A	H	A	H	B	H	H	B	A	A	H	H	H	A	H	H	H	H	H	B	B	A	H	H	H
sc00725_655256	scaffold00725	655256	FRAME	6	74.279	B	A	H	H	H	B	H	A	H	H	A	H	H	H	H	A	H	H	H	A	H	A	H	B	H	H	B	A	A	H	H	H	A	H	H	H	H	B	B	H	A	H	H	H
co11816_595	contig11816	595	FRAME	6	76.203	B	A	H	H	H	B	H	A	H	H	A	H	H	H	A	A	H	H	H	A	B	A	H	B	H	H	B	A	A	H	H	H	A	H	H	H	H	B	B	H	A	H	H	H
sc00725_384651	scaffold00725	384651	FRAME	6	77.164	B	A	H	H	H	B	H	A	H	H	A	H	H	H	A	A	H	A	H	A	B	A	H	B	H	H	B	A	A	H	H	H	A	H	H	H	H	B	B	H	A	H	H	H
sc00725_297089	scaffold00725	297089	FRAME	6	78.126	B	A	H	H	H	B	H	A	H	H	A	H	H	H	A	A	H	H	H	A	B	A	H	B	H	H	B	A	A	H	H	H	A	H	H	H	H	B	B	H	A	H	H	H
sc00725_116061	scaffold00725	116061	FRAME	6	79.088	B	A	H	H	H	B	H	H	H	H	A	H	H	H	A	A	H	H	H	A	B	A	H	B	H	H	B	A	A	H	H	H	A	H	H	H	H	B	B	H	A	H	H	-
sc00527_2558	scaffold00527	2558	FRAME	6	80.049	B	A	H	H	H	B	H	H	H	H	A	H	H	H	A	A	H	H	H	A	B	A	H	B	A	H	B	A	A	H	H	H	A	H	H	H	H	B	B	H	A	H	H	H
sc00725_80954	scaffold00725	80954	FRAME	6	80.554	B	A	H	H	H	B	H	H	H	H	A	H	H	H	A	A	H	H	H	A	B	A	H	B	-	H	B	A	A	-	H	H	A	H	H	H	H	B	B	H	A	-	H	H
sc02507_47867	scaffold02507	47867	FRAME	6	81.011	B	A	H	H	H	B	H	H	H	H	A	H	H	H	A	-	H	H	H	A	B	A	H	B	A	H	B	A	A	H	H	H	A	H	H	H	H	B	B	H	A	A	H	H
sc02507_27227	scaffold02507	27227	FRAME	6	83.899	B	A	H	H	H	B	B	H	H	H	A	H	H	H	A	A	H	H	H	A	B	A	B	B	A	H	B	A	A	H	H	H	A	H	H	H	H	B	B	H	A	A	H	H
sc02101_280235	scaffold02101	280235	FRAME	6	84.86	B	A	H	H	H	B	B	H	H	H	A	H	H	H	A	A	H	H	H	A	B	A	B	B	A	H	B	A	A	H	H	H	A	-	H	H	H	B	H	H	A	A	H	H
sc02101_202130	scaffold02101	202130	FRAME	6	85.822	B	A	H	H	H	B	B	H	H	H	A	H	H	H	A	A	H	H	H	A	B	A	B	B	A	H	B	A	A	H	H	H	A	H	H	H	H	B	H	H	A	A	A	H
sc02101_177406	scaffold02101	177406	FRAME	6	86.784	B	A	H	H	H	B	B	H	H	H	A	H	H	H	A	A	H	H	H	A	B	A	B	B	A	H	-	A	A	H	H	H	A	H	H	H	H	B	H	H	A	A	A	H
co32300_395	contig32300	395	FRAME	6	88.708	B	A	H	H	H	B	B	H	H	H	A	H	H	H	A	A	H	H	H	H	B	A	B	B	A	H	H	A	A	H	H	-	A	H	H	H	H	B	H	-	A	A	A	H
sc02101_171469	scaffold02101	171469	FRAME	6	90.632	B	A	H	H	H	B	B	H	H	H	A	H	H	H	A	A	H	H	H	H	B	A	B	B	A	H	B	A	A	H	H	H	A	H	H	H	H	B	H	H	A	A	A	H
co14749_574	contig14749	574	FRAME	6	93.519	B	A	H	H	H	B	B	H	H	H	A	H	H	H	A	A	H	H	H	H	B	A	B	B	A	H	H	A	A	H	H	H	A	H	H	H	H	B	H	H	A	A	A	H
sc01937_387671	scaffold01937	387671	FRAME	6	96.407	B	A	H	H	H	B	B	H	H	A	A	H	H	H	A	A	H	H	H	H	B	A	B	B	H	H	H	A	A	H	H	H	A	H	H	H	H	B	H	H	A	H	A	H
sc01937_293399	scaffold01937	293399	FRAME	6	97.369	B	H	H	H	H	B	B	H	H	A	A	H	H	H	A	A	H	H	H	H	B	A	B	B	H	H	H	A	A	H	H	H	A	H	H	H	H	B	H	H	A	H	A	H
sc01937_281618	scaffold01937	281618	FRAME	6	98.331	B	H	H	H	H	B	B	H	H	A	A	H	H	H	A	A	H	H	H	H	B	A	B	B	A	H	H	A	A	H	H	H	A	H	H	H	H	B	H	H	A	H	A	H
sc00681_5663	scaffold00681	5663	FRAME	6	99.802	B	H	H	H	H	B	B	H	H	A	A	H	H	H	A	-	H	H	H	H	B	A	B	B	-	H	H	A	A	H	H	H	-	H	H	H	H	B	H	H	A	H	A	H
sc01937_243248	scaffold01937	243248	FRAME	6	101.216	B	H	H	H	H	B	B	H	H	A	A	H	H	H	A	H	H	H	H	H	B	A	B	B	A	-	H	A	A	H	H	H	A	H	H	H	H	B	B	H	A	H	A	H
sc01937_220874	scaffold01937	220874	FRAME	6	101.264	B	H	H	H	H	B	B	H	H	A	-	H	H	H	A	H	H	H	H	H	B	A	B	B	A	H	H	A	-	H	H	-	A	H	H	-	H	B	B	H	A	H	A	-
sc01937_216997	scaffold01937	216997	FRAME	6	103.087	B	H	H	H	H	B	B	H	H	A	A	H	H	H	A	H	H	H	H	H	B	A	B	B	H	H	-	A	-	H	H	H	A	H	H	H	H	B	B	H	A	H	A	H
sc01937_167787	scaffold01937	167787	FRAME	6	103.14	B	H	H	H	H	B	B	H	H	A	-	H	H	H	A	H	H	H	H	H	B	A	B	B	H	H	H	A	H	H	H	H	A	H	H	H	H	B	-	H	A	H	A	-
sc01937_141952	scaffold01937	141952	FRAME	6	104.101	B	H	H	H	H	B	B	H	H	A	A	H	H	H	A	H	H	H	H	H	B	A	B	B	H	H	H	A	H	H	H	H	H	H	H	H	H	B	B	H	A	H	A	H
sc01937_114211	scaffold01937	114211	FRAME	6	105.068	B	H	H	H	H	B	B	H	H	A	A	H	H	B	A	-	H	H	H	H	B	A	B	B	H	-	H	A	H	H	-	H	H	H	H	H	H	B	B	H	A	-	A	H
sc01937_63456	scaffold01937	63456	FRAME	6	106.034	B	H	H	H	H	B	B	H	H	A	A	H	H	B	A	H	H	B	H	H	B	A	B	B	-	H	H	A	H	H	H	H	H	H	-	H	-	B	B	H	A	H	A	H
sc01937_58151	scaffold01937	58151	FRAME	6	106.996	B	H	H	H	H	B	B	H	H	A	A	H	H	B	A	B	H	B	H	H	B	A	B	B	H	H	H	A	H	H	H	-	H	H	H	H	H	B	B	H	A	H	A	H
sc01937_49093	scaffold01937	49093	FRAME	6	107.958	B	H	B	H	H	B	B	H	H	A	A	H	H	B	A	B	H	B	H	H	B	A	B	B	H	H	H	A	H	H	H	H	H	H	H	H	H	B	B	H	A	H	A	H
sc01937_11742	scaffold01937	11742	FRAME	6	108.919	B	H	B	H	H	B	B	H	H	A	A	H	H	B	A	B	H	B	H	H	H	A	B	B	H	H	H	A	H	H	H	H	H	H	-	H	H	B	-	H	A	H	A	H
sc03124_1993884	scaffold03124	1993884	FRAME	6	111.807	H	H	B	H	H	B	B	H	H	A	-	H	H	B	H	B	H	B	H	H	H	A	B	B	H	H	H	A	H	H	H	H	H	H	H	H	A	B	B	H	A	H	A	H
sc03124_1950320	scaffold03124	1950320	FRAME	6	112.769	H	H	B	H	H	B	B	B	H	A	A	H	H	B	H	-	H	B	H	H	H	A	B	-	-	-	H	A	H	H	H	H	H	H	H	H	A	B	B	H	A	H	A	H
sc03124_1880028	scaffold03124	1880028	FRAME	6	114.693	H	H	B	H	H	B	B	B	H	A	-	H	H	B	H	B	H	B	H	H	H	A	B	B	H	H	B	A	H	H	H	H	H	H	H	H	A	B	B	H	H	H	-	H
sc03124_1852717	scaffold03124	1852717	FRAME	6	117.581	H	H	B	H	H	B	A	B	H	A	A	H	H	B	H	B	H	B	H	B	H	A	B	B	H	H	B	A	H	H	H	H	H	H	H	H	A	B	B	H	H	H	A	H
sc03124_1790530	scaffold03124	1790530	FRAME	6	118.542	H	H	B	H	H	B	A	B	H	A	A	H	H	B	H	B	H	B	H	B	H	A	B	B	H	H	B	A	H	H	H	H	H	H	H	H	A	B	B	A	H	H	A	H
sc03124_1755411	scaffold03124	1755411	FRAME	6	119.509	H	H	B	H	H	B	A	B	H	A	A	H	H	B	H	B	H	B	H	B	H	A	B	B	H	H	B	A	-	H	H	H	H	H	H	-	A	B	B	A	H	H	A	H
sc02272_2850	scaffold02272	2850	FRAME	6	121.438	H	H	B	A	H	-	A	B	H	A	A	H	H	B	H	-	H	B	H	B	H	A	H	B	H	H	-	A	H	H	H	H	H	H	H	H	A	B	B	A	H	H	A	-
sc03124_1724416	scaffold03124	1724416	FRAME	6	123.376	H	H	B	A	H	B	A	B	H	A	A	H	H	B	H	B	H	B	H	B	H	H	H	B	H	H	B	A	H	H	H	H	H	-	H	H	A	B	B	A	H	H	A	H
sc03124_1656715	scaffold03124	1656715	FRAME	6	127.264	H	H	B	A	H	B	A	B	H	A	B	H	H	B	H	B	H	B	H	B	H	H	H	H	H	H	B	A	H	H	H	H	H	H	H	H	A	B	B	A	H	H	A	B
sc03124_1555730	scaffold03124	1555730	FRAME	6	130.152	H	H	B	A	H	B	A	B	H	A	B	H	H	B	H	B	H	B	H	B	H	H	H	H	H	H	B	A	H	A	H	H	H	H	H	H	A	H	B	A	H	H	A	B
sc03124_1510433	scaffold03124	1510433	FRAME	6	131.999	H	H	B	A	H	B	A	B	H	A	B	H	H	B	H	B	H	B	H	B	H	H	H	H	H	-	B	A	H	A	H	H	H	H	H	H	A	H	B	A	H	H	A	B
sc03124_1496713	scaffold03124	1496713	FRAME	6	132.076	H	H	B	A	H	B	A	B	H	A	B	H	H	B	H	B	H	B	H	B	H	H	H	H	H	H	B	A	H	A	H	H	H	H	H	H	A	H	B	A	H	H	A	B
sc03124_1425973	scaffold03124	1425973	FRAME	6	135.934	H	H	B	H	H	B	A	B	H	A	B	H	H	B	H	B	A	B	H	B	H	H	-	-	H	H	B	A	H	A	H	H	H	H	H	A	A	H	B	A	A	H	A	B
sc03124_1418163	scaffold03124	1418163	FRAME	6	136.905	H	H	B	H	B	B	A	B	H	A	B	H	H	B	H	-	A	B	H	B	H	H	H	H	H	H	B	A	H	-	H	-	H	H	H	A	A	H	B	A	A	H	A	-
sc03124_1345823	scaffold03124	1345823	FRAME	6	139.798	H	H	B	H	B	B	A	B	H	A	B	H	H	B	H	B	A	B	H	B	A	H	H	H	H	H	B	B	-	A	H	H	H	H	H	A	A	H	B	A	A	H	A	B
sc03124_1295505	scaffold03124	1295505	FRAME	6	140.173	H	H	B	H	B	B	A	B	H	A	B	H	H	B	H	B	A	B	H	B	A	H	H	H	H	-	B	B	H	A	H	H	H	H	H	A	A	H	B	A	A	H	A	B
sc02432_1180	scaffold02432	1180	FRAME	6	140.76	H	H	B	H	B	B	A	B	H	A	B	H	H	B	H	B	A	B	H	B	A	H	H	H	H	H	B	B	H	A	H	H	H	H	H	A	A	H	B	A	A	H	A	B
sc01589_2291	scaffold01589	2291	FRAME	6	141.721	H	A	B	H	B	B	A	B	H	A	B	H	H	B	H	B	A	B	H	B	A	H	H	H	H	H	B	B	H	A	H	H	H	H	H	A	A	H	B	A	A	H	A	B
sc03124_985412	scaffold03124	985412	FRAME	6	142.683	H	A	B	B	B	B	A	B	H	A	B	H	H	B	H	B	A	B	H	B	A	H	H	H	H	H	B	B	H	A	H	H	H	-	H	A	A	H	B	A	A	H	A	B
sc03124_862490	scaffold03124	862490	FRAME	6	143.645	H	A	B	B	B	B	A	B	H	A	B	H	H	B	H	B	A	B	H	B	A	H	H	H	H	H	B	H	H	A	H	H	H	H	H	A	A	H	B	A	A	H	A	B
sc03124_749389	scaffold03124	749389	FRAME	6	144.616	H	A	B	B	B	B	A	B	H	A	B	H	H	B	H	B	H	B	H	B	A	H	H	H	H	H	B	H	H	A	H	-	H	H	H	-	A	H	B	A	A	H	A	B
sc03124_627940	scaffold03124	627940	FRAME	6	151.447	H	H	B	B	H	B	H	B	H	A	H	H	H	B	H	H	H	B	H	B	A	H	H	H	H	H	B	H	H	A	B	H	H	H	A	A	A	H	B	A	A	H	A	B
sc03124_571845	scaffold03124	571845	FRAME	6	153.828	H	H	B	B	H	B	H	B	H	-	H	H	H	B	H	H	H	B	H	B	A	H	H	H	H	H	B	B	H	A	B	H	B	H	A	A	A	H	B	A	A	H	A	B
sc03124_556588	scaffold03124	556588	FRAME	6	156.268	H	H	B	B	H	B	H	B	H	A	H	H	H	B	H	H	H	B	H	B	A	H	A	H	H	H	B	B	H	A	B	H	B	H	A	A	A	H	H	A	A	H	A	B
sc03124_531705	scaffold03124	531705	FRAME	6	158.192	H	H	B	B	H	B	H	B	H	A	H	H	H	B	H	H	H	B	H	B	A	H	A	H	B	H	B	B	-	A	B	H	B	H	A	A	A	H	H	A	A	B	A	B
sc03124_501032	scaffold03124	501032	FRAME	6	159.153	H	H	B	B	H	B	H	B	H	A	H	H	H	B	H	H	H	B	H	B	A	-	A	H	B	H	B	B	H	A	B	H	B	H	A	A	A	H	H	A	A	B	A	B
sc03124_472527	scaffold03124	472527	FRAME	6	160.125	H	H	B	B	H	B	H	B	A	A	H	H	H	B	H	H	H	B	H	B	A	H	A	H	B	-	B	B	H	-	B	H	B	H	A	A	A	H	H	A	A	B	A	B
sc03124_395104	scaffold03124	395104	FRAME	6	163.988	H	H	B	B	H	H	H	B	A	A	H	H	H	B	H	H	H	B	H	B	A	H	A	H	B	H	B	H	H	A	B	H	B	H	A	A	H	H	H	A	A	B	A	B
sc03124_327897	scaffold03124	327897	FRAME	6	164.95	H	H	B	B	H	H	H	B	A	A	H	H	A	B	H	H	H	B	H	B	A	H	A	H	B	H	B	H	H	A	B	H	B	H	A	A	H	H	H	A	A	B	A	B
sc03124_25963	scaffold03124	25963	FRAME	6	165.911	H	H	B	B	H	H	H	B	A	A	H	H	A	B	H	H	H	B	H	B	A	H	A	H	B	H	B	H	H	A	B	H	B	H	A	A	H	H	H	H	A	B	A	B
sc00687_3016	scaffold00687	3016	FRAME	7	0	H	A	A	H	H	B	A	B	H	B	H	H	B	A	H	H	A	B	A	H	A	A	B	B	H	H	H	B	H	A	A	H	B	H	H	B	B	B	-	H	H	H	H	H
sc00297_401	scaffold00297	401	FRAME	7	1.01	H	A	A	H	H	B	A	B	H	B	H	H	B	A	H	H	A	B	A	H	A	A	B	B	H	H	H	B	H	A	A	H	B	H	H	B	H	B	A	H	H	H	H	H
sc00687_434586	scaffold00687	434586	FRAME	7	1.971	H	A	A	H	H	B	A	B	H	B	H	H	B	H	H	H	A	B	A	H	A	A	B	B	H	H	H	B	H	A	A	H	B	H	H	-	H	B	A	H	H	H	H	H
sc00687_488839	scaffold00687	488839	FRAME	7	3.895	H	A	A	H	H	B	A	B	H	B	H	H	B	H	H	H	A	B	A	H	A	A	B	B	H	H	H	B	H	A	A	H	B	A	H	B	H	B	A	H	H	H	H	H
sc00807_353	scaffold00807	353	FRAME	7	5.819	H	A	A	H	B	B	A	B	H	B	H	H	B	H	H	H	A	B	A	H	A	A	B	B	H	H	H	B	H	A	A	H	B	A	H	B	H	B	A	H	H	H	H	H
sc00687_748640	scaffold00687	748640	FRAME	7	6.781	H	A	H	H	B	B	A	B	H	B	H	H	B	H	H	H	A	B	A	H	A	A	B	B	H	H	H	B	H	A	A	H	B	A	H	B	H	B	A	H	H	H	H	H
sc00687_792256	scaffold00687	792256	FRAME	7	8.705	H	A	H	H	B	B	A	B	H	B	H	H	B	H	H	H	A	B	A	H	A	A	B	B	H	H	A	B	H	A	A	H	H	A	H	B	H	B	A	H	H	H	H	H
sc00687_816722	scaffold00687	816722	FRAME	7	8.758	H	A	H	H	B	B	A	B	H	B	H	H	B	H	H	-	A	B	A	H	A	A	B	B	H	H	A	B	H	A	A	H	H	A	H	B	H	B	A	H	H	H	H	-
sc00687_851657	scaffold00687	851657	FRAME	7	10.629	H	A	H	H	B	B	A	B	H	B	H	H	B	H	H	A	A	B	A	H	A	A	B	B	H	H	A	B	H	A	A	H	H	A	H	B	H	B	A	H	H	H	H	H
sc00687_867147	scaffold00687	867147	FRAME	7	11.591	H	A	H	H	B	B	A	B	H	B	H	H	B	H	H	A	A	B	A	B	A	A	B	B	H	H	A	B	H	A	A	H	H	A	H	B	H	B	A	H	H	H	H	H
sc00687_889647	scaffold00687	889647	FRAME	7	12.057	H	A	H	H	B	B	A	B	H	B	H	H	B	H	H	-	A	B	A	B	A	A	B	B	H	H	A	B	H	A	A	H	H	A	H	B	H	B	A	H	H	H	H	H
sc00687_948054	scaffold00687	948054	FRAME	7	12.552	H	A	H	H	B	B	A	B	H	B	H	H	B	H	H	H	A	B	A	B	A	A	B	B	H	H	A	B	H	A	A	H	H	A	H	B	H	B	A	H	H	H	H	H
sc00687_962233	scaffold00687	962233	FRAME	7	13.514	H	A	H	H	B	B	A	B	H	B	H	H	B	H	H	H	A	B	A	B	A	A	B	B	H	H	A	B	H	A	A	H	H	A	H	B	H	B	A	H	H	H	H	H
sc00687_1027046	scaffold00687	1027046	FRAME	7	22.186	H	H	H	H	B	B	H	B	H	B	H	H	B	H	H	H	A	B	A	B	H	A	B	B	H	-	A	B	H	A	H	H	B	A	H	B	H	B	H	H	H	H	H	H
sc00687_1115585	scaffold00687	1115585	FRAME	7	23.254	H	H	H	H	B	B	-	B	H	B	H	H	B	H	H	H	A	B	A	B	-	-	B	B	H	-	-	B	H	-	H	H	B	A	-	B	-	B	H	H	H	H	H	H
sc00687_1158647	scaffold00687	1158647	FRAME	7	25.178	H	H	H	H	B	B	H	B	A	B	H	H	B	H	H	H	A	B	A	B	H	A	B	B	H	H	A	B	H	A	H	A	B	A	-	B	H	B	H	H	H	H	H	-
sc00687_1208072	scaffold00687	1208072	FRAME	7	27.102	H	H	H	H	B	B	H	B	A	B	H	H	B	H	H	-	A	B	A	B	B	A	B	B	H	H	A	B	H	A	H	A	H	A	H	B	H	B	H	H	H	H	H	H
sc00687_1313013	scaffold00687	1313013	FRAME	7	29.985	H	H	H	H	B	B	H	B	A	H	H	H	B	H	H	-	A	B	A	B	B	A	B	B	H	H	A	B	H	-	H	A	H	A	-	B	H	H	H	H	H	H	H	-
sc00390_2607	scaffold00390	2607	FRAME	7	29.99	H	H	H	H	B	B	H	B	A	H	H	H	B	H	H	H	A	B	A	B	B	A	B	B	H	H	A	B	H	A	H	A	-	A	H	B	H	-	H	H	H	H	H	A
sc00687_1434782	scaffold00687	1434782	FRAME	7	37.645	H	H	H	H	B	B	H	B	A	H	H	H	B	H	H	H	A	H	A	B	H	A	H	B	A	H	A	B	H	A	H	A	-	A	-	B	A	H	H	H	H	A	A	A
sc00687_1518242	scaffold00687	1518242	FRAME	7	38.703	H	H	H	H	B	B	H	B	A	H	H	H	B	H	H	H	A	H	A	H	H	A	H	B	A	H	A	B	H	A	H	A	-	A	B	B	A	H	H	H	H	A	A	-
sc00687_1558611	scaffold00687	1558611	FRAME	7	39.665	H	H	H	H	H	B	H	B	A	H	H	H	B	H	H	H	A	H	A	H	H	A	H	B	A	H	A	B	H	A	H	A	-	A	B	B	A	H	H	H	H	A	A	A
sc01002_3544	scaffold01002	3544	FRAME	7	50.404	H	H	H	A	H	B	H	B	H	H	H	H	B	H	H	H	A	H	H	H	H	A	H	B	A	H	H	B	H	A	H	A	H	H	H	B	A	A	H	A	H	A	-	A
sc00687_1743706	scaffold00687	1743706	FRAME	7	52.337	H	H	H	A	H	B	H	B	H	H	H	H	B	H	H	H	H	H	B	H	H	A	H	B	A	H	H	B	H	A	H	A	H	H	H	B	A	A	H	A	H	A	A	A
sc00687_1833152	scaffold00687	1833152	FRAME	7	55.225	H	H	H	A	H	B	H	B	H	H	H	H	B	H	H	H	H	H	B	-	H	A	H	B	A	H	H	A	H	A	H	A	H	H	H	B	A	A	H	A	H	A	A	H
sc00687_1917086	scaffold00687	1917086	FRAME	7	57.149	H	H	H	A	H	B	H	B	H	H	H	A	B	H	H	H	H	A	B	H	H	A	H	B	A	H	H	A	H	A	H	A	H	H	H	B	A	A	H	A	H	A	A	H
sc00687_2082595	scaffold00687	2082595	FRAME	7	60.993	H	H	H	A	H	B	H	H	H	H	H	A	B	H	H	H	H	A	B	H	H	A	H	B	A	H	H	A	H	A	H	A	H	H	-	B	A	A	H	A	H	A	A	-
co32235_213	contig32235	213	FRAME	7	61.003	H	H	H	A	H	B	H	H	H	H	H	A	B	H	H	H	H	A	B	H	H	A	H	B	A	H	H	A	H	A	H	A	H	H	H	B	A	A	H	A	H	A	A	-
co39693_236	contig39693	236	FRAME	7	61.965	H	H	H	A	H	B	H	H	H	H	H	A	B	H	H	H	H	A	B	H	H	A	H	B	A	H	H	A	H	A	H	A	H	H	H	B	A	A	H	A	H	A	A	H
sc01663_98446	scaffold01663	98446	FRAME	7	64.853	H	H	H	A	H	B	H	H	H	H	H	A	B	H	H	H	H	A	B	H	H	A	H	B	A	H	H	A	A	A	H	A	H	H	H	-	A	A	A	A	H	-	A	H
sc00964_569	scaffold00964	569	FRAME	7	64.92	H	H	H	A	H	B	H	H	H	H	H	A	B	H	H	H	H	A	B	H	H	A	H	B	A	-	H	A	A	A	H	A	H	H	H	B	A	A	A	A	H	A	A	-
sc01663_202015	scaffold01663	202015	FRAME	7	66.777	H	H	H	A	H	B	H	H	H	H	H	A	B	H	H	H	H	A	B	H	H	A	H	B	A	H	H	A	A	A	A	A	H	H	H	B	A	A	A	A	H	A	A	H
sc00190_493575	scaffold00190	493575	FRAME	7	67.739	H	A	H	A	H	B	H	H	H	H	H	A	B	H	H	H	H	A	B	H	H	A	H	B	A	H	H	A	A	A	A	A	H	H	H	B	A	A	A	A	H	A	A	H
sc00190_418668	scaffold00190	418668	FRAME	7	68.701	H	A	H	A	H	B	H	H	H	H	H	A	B	H	H	H	H	A	B	H	H	A	H	B	A	H	H	A	A	A	A	A	H	H	H	B	A	H	A	A	H	A	A	H
sc00190_407250	scaffold00190	407250	FRAME	7	69.663	H	A	H	A	H	B	H	H	H	H	H	A	B	H	H	H	H	A	B	H	H	A	H	B	A	H	H	A	A	H	A	A	H	-	H	B	A	H	A	A	H	A	A	H
sc00190_400226	scaffold00190	400226	FRAME	7	70.168	H	A	H	A	H	B	H	H	H	H	H	A	B	H	H	H	H	A	B	-	H	A	H	B	A	H	H	A	A	-	A	A	-	H	H	B	A	H	A	A	-	A	A	-
sc00190_361190	scaffold00190	361190	FRAME	7	70.625	H	A	H	A	H	B	H	H	H	H	H	A	B	H	H	H	H	A	B	H	H	A	H	B	A	H	H	A	A	H	A	A	A	H	H	B	A	H	A	A	H	A	A	H
sc00190_347422	scaffold00190	347422	FRAME	7	71.587	H	A	H	A	H	B	H	H	H	H	H	A	B	H	H	H	H	A	B	H	H	A	H	H	A	H	H	A	A	H	A	A	A	H	H	B	A	H	A	A	H	A	A	H
sc00190_222021	scaffold00190	222021	FRAME	7	72.549	H	A	H	A	H	H	H	H	H	H	H	A	B	H	H	H	H	A	B	H	H	A	H	H	A	H	H	A	A	H	A	A	A	H	H	B	A	H	A	A	H	A	A	H
sc02011_137449	scaffold02011	137449	FRAME	7	73.511	H	A	H	A	H	H	H	A	H	H	H	A	B	H	H	H	H	A	B	H	H	A	H	H	A	H	H	A	A	H	A	A	A	H	H	B	A	H	A	A	H	A	A	H
sc02011_58949	scaffold02011	58949	FRAME	7	78.334	H	A	H	H	H	H	A	A	H	H	H	A	B	H	H	H	H	A	B	H	H	A	H	H	A	-	H	A	A	H	A	A	A	H	H	H	A	H	A	A	H	A	A	H
sc01361_56864	scaffold01361	56864	FRAME	7	79.296	H	A	H	H	H	H	A	A	H	H	H	A	B	H	H	H	H	A	B	H	H	A	H	H	A	-	H	A	A	-	A	A	A	H	B	H	A	H	A	-	H	A	A	H
sc01361_71622	scaffold01361	71622	FRAME	7	80.258	H	A	H	H	H	H	A	A	H	H	H	A	B	H	H	H	H	A	B	H	H	A	H	H	A	H	H	A	A	H	A	H	A	H	B	H	A	H	A	A	H	A	A	H
sc01361_94777	scaffold01361	94777	FRAME	7	81.22	H	A	H	H	H	H	A	A	H	H	H	A	B	H	H	H	H	A	B	B	H	A	H	H	A	H	H	A	A	H	A	H	A	H	B	H	A	H	A	A	H	A	A	H
sc01361_163176	scaffold01361	163176	FRAME	7	83.144	H	A	H	H	H	-	B	A	H	H	H	A	B	H	H	H	H	A	B	B	H	A	H	H	A	-	H	A	A	-	A	H	A	H	B	H	A	H	A	A	H	A	A	H
sc01361_206174	scaffold01361	206174	FRAME	7	84.106	H	A	H	H	H	H	B	A	H	H	H	A	B	H	H	-	H	A	B	B	H	A	H	H	A	H	H	A	A	H	A	H	A	H	B	H	A	H	A	A	H	A	A	H
sc01361_242086	scaffold01361	242086	FRAME	7	85.068	H	A	A	H	H	H	B	A	H	H	H	A	B	H	H	H	H	A	-	B	H	A	H	H	A	H	H	A	A	H	A	H	A	H	B	H	A	H	A	A	H	A	A	H
sc01361_260649	scaffold01361	260649	FRAME	7	86.03	H	A	A	H	H	H	B	A	H	H	H	A	B	H	H	H	H	A	B	B	H	A	H	H	A	H	H	A	A	H	A	H	A	H	B	H	H	H	A	A	H	A	A	H
sc01361_354248	scaffold01361	354248	FRAME	7	87.954	H	A	A	H	H	A	B	A	H	H	B	A	B	H	H	-	H	A	B	B	H	A	H	H	A	H	H	A	A	H	A	H	A	H	B	H	H	H	A	A	H	A	A	H
sc01361_383272	scaffold01361	383272	FRAME	7	91.682	H	A	A	H	H	A	B	A	H	H	-	A	B	H	A	-	H	A	B	B	H	A	H	H	H	-	H	A	A	-	A	H	A	H	B	H	H	H	A	A	H	H	-	-
sc01361_416480	scaffold01361	416480	FRAME	7	92.451	H	A	A	H	H	A	B	A	H	H	B	A	B	H	A	H	H	A	B	B	H	A	H	H	H	H	H	A	A	-	A	H	A	-	B	-	H	H	A	A	H	H	H	H
sc02744_1714	scaffold02744	1714	FRAME	7	92.788	H	A	A	H	H	A	B	A	H	H	B	A	B	H	A	H	H	A	B	B	H	A	H	H	H	H	H	A	A	H	A	H	A	B	B	H	H	H	A	A	-	H	H	H
sc01361_516295	scaffold01361	516295	FRAME	7	93.75	H	A	A	H	H	A	B	A	H	H	B	A	B	H	A	H	H	A	B	B	H	A	H	H	H	H	H	A	A	H	A	H	A	B	B	H	B	H	A	A	H	H	H	H
sc01361_586595	scaffold01361	586595	FRAME	7	98.573	H	A	A	H	H	A	B	A	H	H	B	A	B	H	A	H	H	A	B	B	H	A	H	A	B	H	H	A	A	H	A	H	-	H	H	H	B	H	A	A	H	B	H	H
sc01361_602970	scaffold01361	602970	FRAME	7	99.535	H	A	A	H	H	A	B	A	H	H	B	A	B	H	A	H	H	A	B	B	H	A	H	A	B	H	H	A	A	H	A	H	A	H	H	H	B	H	A	A	H	B	H	H
sc01361_690217	scaffold01361	690217	FRAME	7	100.497	H	A	A	H	H	A	B	A	H	H	-	A	B	H	A	H	H	A	B	B	H	A	H	H	B	H	H	A	A	H	A	H	A	H	H	H	B	H	A	A	H	B	H	H
sc01361_710031	scaffold01361	710031	FRAME	7	101.459	H	A	A	H	H	A	B	A	H	H	B	A	B	H	A	H	A	A	B	-	H	A	H	H	B	H	H	A	A	H	A	H	A	H	H	H	-	H	A	A	H	B	-	H
sc01361_747422	scaffold01361	747422	FRAME	7	104.347	H	A	A	H	H	A	B	A	H	H	B	A	B	H	A	H	A	A	B	B	-	A	H	H	B	H	H	A	H	H	A	B	A	H	H	H	B	H	A	A	H	B	H	H
sc01361_757804	scaffold01361	757804	FRAME	7	105.309	H	A	A	H	H	A	B	A	H	H	B	A	B	H	H	H	A	A	B	B	H	A	H	H	B	-	H	-	H	H	A	B	A	H	H	H	B	H	A	A	H	B	H	H
sc01361_784929	scaffold01361	784929	FRAME	7	106.271	H	A	A	H	H	A	B	A	H	H	B	A	B	H	H	H	A	A	B	B	H	A	H	H	B	H	H	A	H	H	A	B	A	H	H	H	B	H	A	A	H	B	H	H
sc01361_822745	scaffold01361	822745	FRAME	7	107.233	H	A	A	H	H	A	B	A	H	H	B	A	B	H	H	H	A	A	B	B	H	A	H	H	B	H	H	A	H	H	H	B	A	H	-	H	B	H	A	A	H	B	H	H
sc01361_876081	scaffold01361	876081	FRAME	7	108.195	H	H	A	H	H	A	B	A	H	H	B	A	B	H	H	H	A	A	B	B	H	A	H	H	B	H	H	A	H	H	H	B	A	H	H	H	B	H	A	A	H	B	H	H
sc01361_942170	scaffold01361	942170	FRAME	7	109.157	H	H	A	H	H	A	B	A	H	H	-	A	B	H	H	H	-	A	B	B	H	A	H	H	B	H	H	A	H	H	H	B	A	H	H	H	B	H	A	A	H	B	H	H
sc01361_975520	scaffold01361	975520	FRAME	7	110.119	H	H	A	H	H	A	B	A	H	H	B	A	B	H	H	H	A	A	B	B	H	H	H	H	B	H	H	A	H	H	H	B	A	H	H	-	B	H	A	A	H	B	H	H
co03638_1526	contig03638	1526	FRAME	7	112.043	H	H	A	H	H	A	B	A	H	H	B	A	B	H	H	H	A	A	B	B	H	H	H	-	B	H	H	B	H	H	H	B	A	H	H	H	B	H	A	A	H	B	H	H
sc01361_1217057	scaffold01361	1217057	FRAME	7	113.005	H	H	A	H	H	A	B	A	H	H	B	A	B	H	H	H	A	A	H	B	H	H	H	H	B	H	H	B	H	H	H	B	A	H	H	H	B	H	A	A	H	B	H	H
sc01361_1222495	scaffold01361	1222495	FRAME	7	113.967	H	H	A	H	H	A	B	A	H	H	B	A	B	H	H	H	A	A	H	B	H	H	B	H	B	H	H	B	H	H	H	B	A	H	H	H	B	H	A	A	H	B	H	H
sc01361_1349416	scaffold01361	1349416	FRAME	7	119.733	H	H	A	H	H	A	B	A	H	H	B	H	B	B	H	H	A	H	H	B	H	H	B	H	B	H	B	B	H	H	H	B	A	H	H	H	B	H	A	A	H	B	H	H
sc01361_1354417	scaffold01361	1354417	FRAME	7	120.733	H	H	A	H	H	A	B	A	H	H	B	H	B	B	H	B	A	H	H	B	H	H	B	H	B	H	B	B	H	H	H	B	A	H	-	H	B	H	A	A	H	B	H	H
sc01361_1495075	scaffold01361	1495075	FRAME	7	123.621	H	H	A	H	H	A	B	A	H	H	B	H	B	B	H	B	A	H	H	B	H	H	B	H	B	H	B	B	H	H	H	B	A	H	H	H	B	H	H	H	H	B	H	H
sc01361_1603690	scaffold01361	1603690	FRAME	7	125.545	H	H	A	H	H	A	B	A	H	A	B	H	B	B	H	B	A	H	H	B	H	H	B	H	B	H	H	B	H	H	H	B	A	H	H	H	B	H	H	H	H	B	H	H
sc01361_1672239	scaffold01361	1672239	FRAME	7	127.469	H	H	A	H	H	A	H	A	H	A	B	H	B	B	H	B	A	H	H	B	H	H	B	H	B	H	H	B	H	H	H	B	A	H	H	H	B	H	H	H	H	B	H	H
sc01361_1760192	scaffold01361	1760192	FRAME	7	129.393	H	H	A	B	A	A	H	A	H	A	B	H	B	B	H	B	A	H	H	B	H	H	B	H	B	H	H	B	H	H	H	B	A	H	H	H	B	H	H	H	H	B	H	H
sc01361_1856341	scaffold01361	1856341	FRAME	7	130.355	H	H	A	B	A	A	H	A	H	A	B	H	B	B	H	B	A	H	H	B	H	H	B	H	B	H	H	B	H	H	H	B	A	H	H	H	B	H	H	H	H	B	H	H
sc01361_1930158	scaffold01361	1930158	FRAME	7	131.317	H	H	A	B	A	A	H	A	H	A	B	H	B	B	H	B	A	H	H	B	H	A	B	H	B	H	H	B	H	H	H	B	-	H	H	H	B	H	H	H	H	B	H	H
sc01361_1988172	scaffold01361	1988172	FRAME	7	133.241	H	H	A	B	A	A	H	A	H	A	B	H	B	B	H	H	A	H	H	B	A	A	B	H	B	H	H	B	H	H	H	B	A	H	H	H	B	H	H	H	H	B	H	H
sc01361_2012670	scaffold01361	2012670	FRAME	7	133.597	H	H	A	B	A	-	H	A	H	A	B	H	B	B	H	H	A	H	H	B	-	A	B	H	B	H	-	B	H	-	H	B	A	-	H	H	B	H	H	H	H	B	H	H
sc01361_2031367	scaffold01361	2031367	FRAME	7	133.885	H	H	A	B	A	A	H	A	H	A	-	H	B	B	H	H	A	H	H	B	A	A	B	H	B	H	H	B	H	-	H	-	A	H	H	H	-	H	H	H	H	B	-	H
sc00396_830	scaffold00396	830	FRAME	7	134.212	H	H	A	B	A	A	H	A	H	A	B	H	B	B	H	H	A	H	H	B	A	A	B	H	B	H	H	B	H	B	H	B	A	H	H	H	B	H	H	H	H	B	H	H
co25650_802	contig25650	802	FRAME	7	136.045	H	H	A	B	A	A	H	A	H	A	B	H	B	B	H	H	A	H	H	B	A	A	B	-	B	H	H	B	H	B	H	B	A	H	-	H	B	A	H	H	H	B	H	H
sc01361_2167784	scaffold01361	2167784	FRAME	7	136.136	H	H	A	B	A	A	H	A	H	A	B	H	B	B	H	H	A	H	H	B	A	A	B	H	B	H	H	B	H	B	H	B	A	H	A	H	B	A	H	H	H	B	H	H
sc01361_2177739	scaffold01361	2177739	FRAME	7	137.098	H	H	A	B	A	A	A	A	H	A	B	H	B	B	H	H	A	H	H	B	A	A	B	H	B	H	H	B	H	B	H	B	A	H	A	H	B	A	H	H	H	B	-	H
sc01361_2198893	scaffold01361	2198893	FRAME	7	138.964	H	H	A	B	A	H	A	A	H	A	B	H	B	B	H	H	A	H	H	B	A	A	B	-	B	H	H	B	H	B	H	B	A	H	A	H	-	A	H	H	H	B	H	H
co26703_652	contig26703	652	FRAME	7	139.022	H	H	A	B	A	H	A	A	H	A	B	H	B	B	H	H	A	H	H	B	A	A	B	H	B	H	H	B	H	B	H	B	A	H	A	-	H	A	H	H	H	B	H	H
sc01361_2397186	scaffold01361	2397186	FRAME	7	139.984	H	H	A	B	A	H	A	A	A	A	B	H	B	B	H	H	A	H	H	B	A	A	B	H	B	H	H	B	H	B	H	B	A	H	A	H	H	A	H	H	H	B	H	H
sc01500_5275	scaffold01500	5275	FRAME	8	0	B	B	A	A	B	H	-	B	H	H	B	A	B	A	A	H	A	B	A	A	H	B	H	H	A	H	H	H	A	B	H	B	B	H	H	A	H	H	-	H	B	A	H	A
sc02076_151532	scaffold02076	151532	FRAME	8	1.034	B	B	A	A	B	H	B	B	H	H	B	A	B	A	A	H	A	B	A	A	H	B	H	H	A	H	H	H	A	H	H	B	B	H	H	A	H	H	H	H	B	A	H	A
sc02076_468437	scaffold02076	468437	FRAME	8	1.995	B	B	A	A	B	H	B	B	H	H	H	A	B	A	A	-	A	B	A	A	H	B	H	H	A	H	H	H	A	H	H	B	B	H	H	A	H	H	H	-	B	A	H	A
sc02076_525813	scaffold02076	525813	FRAME	8	2.957	B	B	A	A	B	H	B	B	H	H	H	A	B	A	A	H	A	B	H	A	H	B	H	H	A	H	H	H	A	H	H	B	B	H	H	A	H	H	H	H	B	A	H	A
sc00389_59035	scaffold00389	59035	FRAME	8	3.433	B	B	A	A	B	H	B	B	H	H	H	A	B	A	A	H	A	B	H	A	H	B	H	H	A	H	H	H	A	H	H	B	-	H	-	A	H	H	H	H	B	A	H	A
sc00389_63614	scaffold00389	63614	FRAME	8	3.919	B	B	A	A	B	H	B	B	H	H	H	A	B	A	A	H	A	B	H	A	H	B	H	H	A	H	H	H	A	-	H	B	H	H	H	A	H	H	-	H	B	A	H	A
sc00389_113476	scaffold00389	113476	FRAME	8	5.843	B	B	A	A	B	H	B	B	H	H	H	A	B	A	A	H	A	B	H	A	H	B	H	H	A	H	H	H	A	H	H	B	H	H	H	A	H	H	H	H	B	A	H	A
sc00389_227355	scaffold00389	227355	FRAME	8	7.767	B	B	A	A	B	H	B	B	H	H	H	A	B	A	A	H	A	H	H	A	H	H	H	H	A	H	H	H	A	H	H	B	H	H	H	A	H	H	H	H	B	A	H	A
sc00389_251817	scaffold00389	251817	FRAME	8	8.728	B	B	A	A	B	H	B	B	H	H	H	A	B	A	A	H	A	H	H	A	H	H	H	H	A	H	H	H	A	H	H	B	H	-	H	A	H	H	H	H	B	A	H	H
sc00389_290079	scaffold00389	290079	FRAME	8	9.704	B	B	A	A	B	H	B	B	H	H	H	A	H	A	A	H	A	H	H	A	H	H	H	H	A	H	H	H	A	H	H	B	H	-	H	A	H	H	H	H	B	A	H	H
sc00389_387779	scaffold00389	387779	FRAME	8	13.592	B	B	A	A	B	H	B	H	H	H	H	A	H	A	-	-	A	H	H	A	H	H	H	H	A	H	H	A	A	H	H	B	H	H	H	A	H	H	H	H	H	A	B	H
sc00389_436954	scaffold00389	436954	FRAME	8	14.554	B	B	A	A	B	A	B	H	H	H	H	A	H	A	A	H	A	H	H	A	H	H	H	H	A	H	H	A	A	H	H	B	H	H	H	A	H	H	H	H	H	A	B	H
sc00389_477219	scaffold00389	477219	FRAME	8	15.515	B	B	A	A	B	A	B	H	H	H	H	A	H	A	A	H	A	H	H	A	H	A	H	H	A	H	H	A	A	H	H	B	H	H	-	A	H	H	H	H	H	A	B	H
sc00925_958	scaffold00925	958	FRAME	8	16.477	B	B	A	A	B	A	B	H	H	H	H	-	H	A	A	-	A	H	H	A	H	A	B	H	A	H	H	A	-	H	H	B	H	-	H	A	H	H	H	H	H	A	B	H
sc00389_641849	scaffold00389	641849	FRAME	8	17.439	B	B	A	A	B	A	B	H	H	H	H	A	H	A	A	H	A	A	H	A	H	A	B	H	A	H	H	A	A	H	H	B	H	H	H	A	H	H	H	H	H	A	B	H
sc00389_659557	scaffold00389	659557	FRAME	8	18.4	B	B	A	A	B	A	B	H	H	H	H	A	H	A	A	H	A	A	H	A	H	A	B	H	-	H	H	A	A	H	H	B	H	H	H	A	H	H	H	B	H	A	B	H
sc00389_674930	scaffold00389	674930	FRAME	8	19.362	B	B	A	A	B	A	B	H	H	H	H	A	H	A	A	H	A	A	H	A	H	A	B	H	A	H	H	A	A	H	H	H	H	H	-	A	H	H	-	B	H	A	B	H
sc00389_716353	scaffold00389	716353	FRAME	8	20.324	B	B	A	H	B	A	B	H	H	H	H	A	H	A	A	-	A	A	H	A	H	A	B	H	A	H	H	A	A	H	H	H	H	H	H	A	H	H	H	B	H	A	B	H
sc02635_1921	scaffold02635	1921	FRAME	8	23.212	B	B	A	H	B	A	B	H	H	H	H	A	H	A	A	H	A	A	H	A	H	A	B	H	A	-	H	A	A	A	H	H	H	H	H	A	H	H	H	B	H	A	B	H
sc00389_928932	scaffold00389	928932	FRAME	8	26.099	B	B	A	H	B	A	B	H	H	H	A	A	H	A	A	H	A	A	H	A	H	A	B	H	A	H	-	B	A	A	H	H	H	H	H	A	H	H	H	B	H	A	B	H
sc00389_991737	scaffold00389	991737	FRAME	8	28.023	B	B	A	H	B	A	B	H	H	H	A	A	H	A	A	H	A	A	H	A	A	A	B	B	A	H	H	B	A	A	H	H	H	H	H	A	H	H	H	B	H	A	B	H
sc00389_1048432	scaffold00389	1048432	FRAME	8	30.897	H	B	A	H	B	A	B	H	H	H	A	A	H	A	A	H	A	A	H	A	A	A	B	B	A	H	H	B	A	A	H	H	H	H	H	A	H	H	H	B	H	A	B	H
sc00389_1063456	scaffold00389	1063456	FRAME	8	30.911	H	B	A	H	B	A	B	H	H	H	A	A	H	A	A	H	A	A	H	A	A	A	B	B	A	H	H	B	A	A	H	H	-	H	H	A	-	H	H	B	H	A	B	-
sc00389_1077953	scaffold00389	1077953	FRAME	8	31.238	H	B	A	H	B	A	B	H	H	H	-	A	H	A	A	H	A	A	H	A	A	A	B	B	A	-	H	B	A	A	H	H	H	-	H	A	H	H	H	B	H	A	B	H
sc00389_1122488	scaffold00389	1122488	FRAME	8	31.628	H	B	A	H	B	A	B	H	H	H	A	A	H	A	A	H	A	A	H	A	A	A	B	B	A	H	H	B	A	A	H	H	H	H	H	A	H	H	H	B	H	A	B	-
co23555_295	contig23555	295	FRAME	8	31.873	H	B	A	H	B	A	B	H	H	H	A	-	H	A	A	H	A	A	H	A	A	A	B	B	A	H	H	B	A	A	H	H	H	H	H	A	H	H	H	B	H	A	B	H
sc01040_2216	scaffold01040	2216	FRAME	8	32.834	H	B	A	H	B	A	B	H	H	H	A	A	H	A	A	H	A	A	H	A	A	A	B	B	A	H	H	B	A	A	H	H	H	H	H	A	H	H	H	B	H	A	B	H
sc00781_673469	scaffold00781	673469	FRAME	8	34.758	H	B	A	H	B	A	B	H	H	B	-	A	H	A	A	H	A	H	H	A	A	A	B	B	A	H	H	B	A	A	-	H	H	H	H	A	H	H	H	B	H	A	B	H
sc00781_510716	scaffold00781	510716	FRAME	8	35.72	H	B	A	H	H	A	B	H	H	B	A	A	H	A	A	H	A	H	H	A	A	A	B	B	A	H	H	B	A	A	H	H	H	H	H	A	H	H	H	B	H	A	B	H
sc00781_476911	scaffold00781	476911	FRAME	8	37.644	H	B	A	H	H	A	B	H	H	B	A	A	H	H	A	H	A	H	H	A	A	A	H	B	A	H	H	B	A	A	H	H	-	H	H	A	H	H	H	B	H	A	B	H
sc00781_419483	scaffold00781	419483	FRAME	8	38.606	H	B	A	H	H	A	B	H	H	B	A	A	H	H	A	H	A	H	H	A	A	A	H	B	A	H	H	B	A	A	H	H	H	H	A	A	H	H	H	B	H	A	B	H
sc00781_317461	scaffold00781	317461	FRAME	8	40.539	H	B	A	H	H	A	B	H	H	B	A	A	H	H	A	H	A	H	H	A	A	A	H	B	A	H	H	B	A	A	H	H	H	H	H	A	H	H	H	B	H	A	B	H
sc00781_267900	scaffold00781	267900	FRAME	8	41.501	H	B	A	H	H	A	B	H	H	B	A	A	H	H	A	-	A	H	H	A	A	A	H	B	A	H	H	B	A	A	A	-	H	H	H	A	H	H	H	B	H	A	B	H
sc00781_226604	scaffold00781	226604	FRAME	8	43.425	H	B	A	H	H	A	B	B	H	B	A	H	H	H	A	H	A	H	H	A	A	A	H	B	A	H	H	B	A	A	A	H	H	H	H	A	H	H	H	B	H	A	B	H
sc00781_170061	scaffold00781	170061	FRAME	8	44.387	H	B	A	H	H	A	B	B	H	B	A	H	H	H	A	H	A	H	H	A	A	A	H	H	A	H	H	B	A	A	A	H	H	H	H	A	H	H	H	B	H	A	B	H
sc00781_93478	scaffold00781	93478	FRAME	8	46.311	H	B	A	H	H	A	B	B	H	B	A	H	H	H	A	H	A	H	H	A	A	A	H	H	A	-	H	B	A	A	A	H	H	H	H	A	H	H	H	B	A	A	B	H
sc00781_30947	scaffold00781	30947	FRAME	8	47.272	H	B	A	H	H	A	B	B	H	B	A	H	H	H	A	H	A	H	H	A	A	A	H	H	A	H	H	B	A	A	A	H	H	H	H	A	H	H	H	B	A	A	B	H
sc02563_567	scaffold02563	567	FRAME	8	51.126	H	B	H	H	H	A	B	B	H	B	A	H	H	H	A	H	A	H	H	A	A	A	H	H	A	H	H	B	A	A	H	H	-	H	H	A	H	H	H	B	A	A	B	H
sc01019_53292	scaffold01019	53292	FRAME	8	54.014	H	B	H	H	H	A	B	B	H	B	A	B	H	H	A	H	A	H	H	H	A	A	H	H	A	H	H	B	A	A	H	A	H	H	H	A	H	H	H	B	A	A	B	H
sc03373_35693	scaffold03373	35693	FRAME	8	55.938	H	B	H	H	H	A	H	B	H	B	-	B	H	H	A	H	A	H	H	H	A	A	H	H	A	H	H	B	A	A	H	A	-	H	H	A	H	H	A	B	A	A	B	H
sc03373_99207	scaffold03373	99207	FRAME	8	56.9	H	B	H	H	B	A	H	B	H	B	A	B	H	H	A	H	A	H	H	H	A	A	H	H	A	H	H	B	A	A	H	A	H	H	H	A	H	H	A	B	A	A	B	H
sc01445_687	scaffold01445	687	FRAME	8	57.861	H	B	H	H	B	A	H	B	H	B	A	B	H	H	A	H	A	H	H	H	A	A	H	H	A	H	H	B	A	A	H	A	H	H	H	A	H	B	A	B	A	A	B	H
sc02019_7331	scaffold02019	7331	FRAME	8	58.823	H	B	H	H	B	A	H	B	H	B	A	B	H	H	A	-	A	H	H	H	A	A	H	H	A	H	H	B	A	A	H	A	H	H	H	A	H	H	A	B	A	A	B	H
sc01348_4014	scaffold01348	4014	FRAME	8	59.785	H	B	H	H	B	A	H	B	H	B	A	B	H	H	A	H	A	H	H	H	A	A	H	H	A	-	H	B	A	A	H	A	H	H	A	A	H	H	A	B	A	A	B	H
sc01348_58142	scaffold01348	58142	FRAME	8	60.746	H	B	H	H	B	A	H	B	H	B	A	B	H	H	A	H	A	H	H	H	A	A	H	H	A	H	H	B	A	A	H	A	-	B	A	A	H	H	A	B	A	A	B	H
sc01348_84039	scaffold01348	84039	FRAME	8	61.708	H	H	H	H	B	A	H	B	H	B	A	B	H	H	A	H	A	H	H	H	A	A	H	H	A	-	H	B	A	A	H	A	H	B	A	A	H	H	A	B	A	A	B	H
sc01348_89757	scaffold01348	89757	FRAME	8	62.67	H	H	H	H	B	A	H	B	H	B	A	B	H	H	A	H	A	H	H	H	A	A	H	H	A	H	H	B	A	A	H	A	H	B	A	A	H	H	H	B	A	A	B	H
sc01348_119327	scaffold01348	119327	FRAME	8	64.594	H	H	H	H	B	A	B	B	H	H	A	B	H	H	A	H	A	H	H	H	A	A	H	H	A	H	H	B	A	A	H	A	H	B	A	A	H	H	H	B	A	A	B	H
sc01348_210941	scaffold01348	210941	FRAME	8	65.555	H	H	H	H	B	A	B	B	H	H	A	B	H	H	A	H	H	H	H	H	A	A	H	H	A	H	H	B	A	A	H	A	H	B	A	A	H	H	H	B	A	-	B	H
sc01348_299757	scaffold01348	299757	FRAME	8	66.517	H	H	H	H	B	A	B	B	H	H	A	B	H	H	A	H	H	H	H	H	A	A	H	H	A	H	H	B	A	A	H	A	H	B	A	A	B	H	H	B	A	A	B	H
sc02428_325	scaffold02428	325	FRAME	8	68.441	H	H	H	H	B	A	B	B	H	H	A	B	H	H	A	-	H	H	H	H	A	A	H	H	A	-	H	A	A	A	H	A	H	B	A	A	B	H	H	B	A	A	B	H
sc01348_378780	scaffold01348	378780	FRAME	8	69.403	H	H	H	H	B	A	B	B	H	H	A	B	H	H	A	H	H	H	H	H	H	A	H	H	A	H	H	A	A	A	H	A	H	B	A	A	B	H	H	B	A	A	B	H
sc01348_426506	scaffold01348	426506	FRAME	8	69.951	H	H	H	H	B	A	B	B	H	H	A	B	H	H	A	-	H	H	H	H	H	A	H	H	A	H	H	-	A	A	H	A	H	B	A	A	B	H	H	B	A	A	B	H
sc01348_428082	scaffold01348	428082	FRAME	8	70.364	H	H	H	H	B	A	B	B	H	H	A	B	H	H	A	A	H	H	H	H	H	A	H	H	-	H	H	A	A	A	H	A	H	B	A	A	B	H	H	B	A	A	B	H
sc01348_435311	scaffold01348	435311	FRAME	8	70.374	H	H	H	H	B	A	B	B	H	H	A	B	H	H	A	A	H	H	H	H	H	A	H	H	A	-	-	A	-	A	H	A	H	-	A	A	B	H	H	B	A	A	B	H
sc01348_447826	scaffold01348	447826	FRAME	8	70.393	H	H	H	H	B	A	B	B	H	H	A	B	H	H	A	A	H	H	H	-	-	A	H	H	A	-	-	A	A	A	H	A	-	B	-	A	B	H	H	B	A	A	B	-
sc01348_469930	scaffold01348	469930	FRAME	8	72.288	H	H	H	H	B	A	B	B	H	H	A	B	H	H	A	A	H	H	H	H	H	A	H	A	A	H	B	A	A	A	H	A	H	B	A	-	B	H	H	B	A	-	B	H
sc01348_479089	scaffold01348	479089	FRAME	8	73.25	H	H	H	H	B	A	B	B	H	H	A	B	H	H	A	A	H	B	H	H	H	A	H	A	A	H	B	A	A	A	H	A	H	B	A	A	B	H	H	B	A	A	B	H
sc01348_530989	scaffold01348	530989	FRAME	8	76.138	H	H	H	H	B	A	B	B	H	H	A	B	H	H	A	A	H	B	H	H	H	A	H	A	H	H	B	A	A	A	H	A	H	B	A	A	B	H	H	B	A	H	B	H
sc01348_593437	scaffold01348	593437	FRAME	8	77.099	H	H	A	H	B	A	B	B	H	H	A	B	H	H	A	A	H	B	H	H	H	A	H	A	H	H	B	A	A	A	H	A	H	B	A	A	B	H	H	B	A	H	B	H
sc01123_2082	scaffold01123	2082	FRAME	8	79.717	H	-	A	H	B	A	B	B	H	H	A	B	H	H	A	A	H	B	H	H	H	A	H	A	H	H	B	A	A	A	H	A	-	B	-	A	B	H	H	B	A	H	B	B
sc01348_789444	scaffold01348	789444	FRAME	8	89.239	H	B	A	H	B	A	B	B	B	H	A	B	H	H	A	A	H	B	B	A	B	H	H	A	H	-	B	A	A	A	-	A	H	B	B	A	B	H	-	B	A	H	-	B
sc01348_840952	scaffold01348	840952	FRAME	8	90.263	H	B	A	H	B	A	B	B	B	H	A	B	H	H	A	A	H	B	B	A	B	H	H	A	B	H	B	A	A	A	B	A	H	B	B	A	B	H	H	B	A	H	B	B
sc01348_866442	scaffold01348	866442	FRAME	8	94.451	H	B	A	H	B	A	B	H	B	H	H	B	H	H	H	-	H	B	B	A	B	H	H	A	B	H	B	A	A	-	B	A	H	B	B	A	B	H	H	B	H	H	B	B
sc01348_894541	scaffold01348	894541	FRAME	8	97.517	H	B	A	H	B	H	B	H	B	H	H	B	A	H	H	A	A	B	B	A	B	H	H	A	B	H	B	A	A	A	B	A	H	B	B	A	B	H	H	B	H	H	B	B
sc01348_922061	scaffold01348	922061	FRAME	8	98.479	H	B	A	H	B	H	B	H	B	H	H	B	A	H	H	A	A	B	B	A	B	H	H	A	H	H	B	A	A	A	B	A	H	B	B	A	B	H	H	B	H	H	B	B
sc01348_980841	scaffold01348	980841	FRAME	8	100.403	H	B	A	H	B	H	B	H	B	H	H	B	A	H	H	H	A	B	B	A	B	H	H	A	-	H	B	A	A	A	B	A	H	B	-	H	B	H	H	B	H	H	B	B
sc01348_1027470	scaffold01348	1027470	FRAME	8	101.37	H	B	A	H	B	H	B	H	B	H	H	B	H	H	H	H	A	B	B	A	B	H	H	A	H	H	B	A	A	A	B	A	H	B	B	H	B	H	H	B	H	H	B	B
sc01348_1066073	scaffold01348	1066073	FRAME	8	102.346	H	B	A	H	B	H	B	H	B	H	H	B	H	H	H	H	A	B	B	A	B	H	H	A	H	H	B	A	A	A	B	A	B	B	B	H	B	H	H	B	H	H	B	B
sc03025_14375	scaffold03025	14375	FRAME	8	102.418	H	B	A	H	B	H	B	H	B	H	H	B	H	H	H	H	A	B	B	A	B	H	H	A	H	H	B	A	A	A	B	A	B	B	B	H	B	H	H	B	H	H	B	B
sc03025_60261	scaffold03025	60261	FRAME	8	104.27	H	B	A	H	B	H	B	H	B	H	H	B	H	H	H	H	A	B	B	A	B	H	H	A	H	H	B	A	A	A	B	A	B	B	H	H	B	H	H	B	H	H	B	B
sc03025_165116	scaffold03025	165116	FRAME	8	106.194	H	B	A	H	B	H	B	H	B	H	H	B	H	H	H	H	A	B	B	A	B	H	A	A	H	H	B	H	A	A	B	A	B	B	H	H	B	H	H	B	H	H	B	B
sc03025_341352	scaffold03025	341352	FRAME	8	108.118	H	B	A	H	B	H	B	H	B	H	H	B	H	A	H	H	A	B	B	A	B	H	A	A	H	H	B	H	A	A	B	A	B	B	H	H	B	H	H	B	H	H	H	B
sc03025_368409	scaffold03025	368409	FRAME	8	109.079	H	B	A	H	B	H	B	H	B	H	H	B	H	A	H	H	A	B	B	A	B	H	A	A	H	A	B	H	A	A	B	A	B	B	H	-	B	H	H	B	H	H	H	B
sc03025_373149	scaffold03025	373149	FRAME	8	109.132	H	B	A	H	B	H	B	H	B	H	H	-	H	A	H	H	A	B	B	A	B	H	A	A	H	A	B	H	A	A	B	A	B	B	H	H	B	H	H	B	H	H	-	B
sc03025_454302	scaffold03025	454302	FRAME	8	111.003	H	B	A	H	H	H	B	H	B	H	H	H	H	A	H	H	A	B	B	A	B	H	A	A	H	A	B	H	A	A	B	A	B	B	H	H	B	H	H	B	H	H	H	B
sc03025_456195	scaffold03025	456195	FRAME	8	111.522	H	B	A	H	H	H	B	H	B	H	H	H	H	A	H	H	A	B	B	-	B	H	-	A	H	A	-	H	A	-	B	A	B	B	H	-	B	H	H	B	H	H	H	-
sc03025_465482	scaffold03025	465482	FRAME	8	111.965	H	B	A	H	H	H	B	H	B	H	H	H	H	A	H	H	A	B	B	A	B	H	A	A	H	A	B	H	A	H	B	A	B	B	H	H	B	-	H	B	H	H	H	B
sc03025_523118	scaffold03025	523118	FRAME	8	115.819	H	B	A	H	H	H	B	H	B	H	H	H	H	A	H	H	A	B	B	A	A	H	A	A	H	A	B	H	A	-	B	A	-	B	H	H	B	H	H	B	H	H	-	B
sc03025_539686	scaffold03025	539686	FRAME	8	116.78	H	B	A	H	H	H	B	H	B	H	H	H	H	A	H	H	A	B	B	A	A	H	A	A	H	A	B	H	A	H	B	A	B	B	H	H	B	H	H	B	H	H	H	B
sc03025_726236	scaffold03025	726236	FRAME	8	117.742	H	B	A	H	H	H	B	H	B	H	H	H	H	A	H	H	A	B	B	A	A	H	A	H	H	A	B	H	A	H	B	A	B	B	H	H	B	H	H	B	H	H	H	B
sc01764_211233	scaffold01764	211233	FRAME	8	118.704	H	B	A	H	H	H	B	H	B	H	H	H	H	A	H	-	A	-	B	A	A	H	A	H	H	A	B	H	A	H	B	A	B	B	H	H	-	H	H	B	H	H	H	B
sc01764_237881	scaffold01764	237881	FRAME	8	120.676	H	B	A	H	B	H	B	H	B	H	H	H	H	A	H	H	A	B	H	-	A	H	A	H	H	A	B	H	A	H	B	A	-	B	-	-	B	H	H	B	-	H	-	-
sc01764_292365	scaffold01764	292365	FRAME	8	121.647	H	B	A	H	B	H	B	H	H	H	H	H	H	A	H	H	A	B	H	A	A	H	A	H	H	A	B	H	A	-	B	A	B	B	H	H	B	H	H	B	H	-	H	B
sc01764_404014	scaffold01764	404014	FRAME	8	122.623	H	B	A	H	B	H	B	H	H	H	H	H	H	A	H	H	A	B	H	A	A	H	A	H	H	A	B	H	A	H	B	A	-	B	H	H	B	H	-	B	H	-	H	B
sc01764_436174	scaffold01764	436174	FRAME	8	125.516	H	B	A	H	B	A	B	H	H	H	H	H	H	A	H	H	A	B	H	A	A	H	A	H	H	A	B	H	A	H	B	A	B	B	H	B	B	A	H	B	H	H	H	-
sc02227_72652	scaffold02227	72652	FRAME	8	126.477	H	-	A	H	B	A	B	H	H	H	H	H	H	A	H	H	A	B	H	A	A	H	A	H	H	A	B	B	A	H	B	A	B	B	H	B	B	A	H	B	H	H	H	B
sc02227_138820	scaffold02227	138820	FRAME	8	127.439	H	B	A	H	-	A	B	H	H	H	H	B	H	A	H	H	A	B	H	A	A	H	A	H	H	A	B	B	A	H	B	A	B	B	H	B	-	A	H	B	H	H	H	-
sc02227_149294	scaffold02227	149294	FRAME	8	130.809	H	B	A	H	-	A	B	H	H	H	H	B	H	A	H	-	A	B	H	A	A	H	A	H	B	A	B	B	A	H	B	A	B	B	H	B	B	A	H	B	H	H	H	B
sc02227_247970	scaffold02227	247970	FRAME	8	134.19	H	B	H	H	B	A	B	H	H	H	H	B	H	A	H	B	A	B	H	A	A	H	A	A	B	A	B	B	A	H	B	H	B	B	H	B	B	A	H	B	H	H	H	B
sc01877_74603	scaffold01877	74603	FRAME	8	134.622	H	B	H	H	B	A	B	H	H	H	H	B	H	A	H	B	A	B	H	A	A	-	A	A	B	A	-	B	A	-	B	H	B	B	H	B	B	A	-	B	H	H	H	B
sc01877_121748	scaffold01877	121748	FRAME	8	135.151	H	B	H	H	B	A	B	H	H	H	H	B	H	A	H	B	A	B	H	A	A	H	A	A	B	A	B	B	A	B	B	H	B	B	H	B	B	A	H	B	H	H	H	B
sc01877_123596	scaffold01877	123596	FRAME	8	135.512	H	B	H	H	B	A	B	H	H	H	H	B	H	A	H	B	A	B	H	A	A	H	A	A	B	-	B	B	A	-	B	H	B	B	H	-	-	A	-	B	H	H	H	B
sc01877_144151	scaffold01877	144151	FRAME	8	135.868	H	B	H	H	B	A	B	H	H	H	H	B	H	A	H	B	A	B	H	A	A	H	A	A	B	-	B	B	A	B	B	H	B	B	H	B	B	A	H	B	H	H	H	B
sc00050_30862	scaffold00050	30862	FRAME	8	136.113	H	B	H	H	B	A	B	H	H	H	H	B	H	A	H	B	A	B	H	A	A	H	A	A	B	H	B	B	A	B	B	H	B	B	H	B	B	A	H	B	H	H	H	B
sc03165_130200	scaffold03165	130200	FRAME	8	137.074	H	B	H	H	B	A	B	H	H	H	H	B	H	A	H	B	A	B	H	A	A	H	A	A	B	H	B	B	A	B	B	H	B	B	H	B	B	H	H	B	H	H	H	B
sc03165_125563	scaffold03165	125563	FRAME	8	138.036	H	B	H	H	B	A	B	H	H	H	H	B	H	A	H	B	A	B	H	A	A	H	A	A	B	H	B	B	A	B	B	H	B	B	H	B	H	H	H	B	H	H	H	B
sc03165_79205	scaffold03165	79205	FRAME	8	139.96	H	B	H	H	B	A	B	B	H	H	H	B	H	A	H	B	A	B	H	A	A	H	A	A	B	H	B	B	A	B	B	H	B	B	H	B	H	H	H	B	H	H	H	B
sc00930_1450760	scaffold00930	1450760	FRAME	9	0	H	H	H	H	H	B	H	H	H	A	H	B	H	H	A	H	B	A	B	H	A	A	B	A	B	-	-	B	H	H	H	B	B	B	H	A	B	B	A	H	A	B	B	H
sc00930_1448566	scaffold00930	1448566	FRAME	9	1.101	H	H	H	H	H	B	H	H	H	A	H	B	H	H	A	H	B	A	B	H	A	A	B	A	B	B	H	B	H	H	H	B	B	B	H	A	B	B	H	H	A	B	B	H
co30832_612	contig30832	612	FRAME	9	5.924	H	H	H	H	H	B	H	H	H	A	H	B	H	H	A	H	B	A	B	H	A	A	B	A	B	B	H	B	H	H	H	B	B	B	H	A	H	B	H	H	A	B	B	H
sc00930_1014384	scaffold00930	1014384	FRAME	9	7.848	H	H	H	H	H	B	H	H	H	A	H	B	H	H	A	H	B	A	B	B	A	A	B	A	B	B	H	B	H	H	H	B	B	B	H	A	-	B	H	H	A	B	B	H
sc00930_913569	scaffold00930	913569	FRAME	9	10.736	H	H	H	H	H	B	H	H	H	A	H	B	H	A	A	H	B	A	B	B	A	A	B	A	B	B	H	B	H	H	H	B	B	B	H	A	H	B	H	H	A	B	B	H
sc00930_884845	scaffold00930	884845	FRAME	9	10.745	H	H	H	H	H	B	H	H	H	A	H	B	H	A	A	H	B	A	B	B	A	A	B	A	B	B	-	B	H	H	H	B	B	B	-	-	-	B	H	H	A	B	B	H
sc00930_844433	scaffold00930	844433	FRAME	9	13.633	H	H	H	H	H	B	B	H	H	A	H	B	H	A	A	H	B	A	B	H	A	A	B	A	B	B	H	B	H	H	H	B	-	B	A	A	H	B	H	H	A	B	B	H
sc00930_797620	scaffold00930	797620	FRAME	9	15.567	H	H	H	H	H	B	B	H	H	A	H	B	H	A	A	H	B	A	B	H	A	A	B	A	B	B	H	B	H	H	H	B	B	B	A	A	H	B	H	H	H	B	B	H
sc00930_757967	scaffold00930	757967	FRAME	9	16.528	H	H	H	H	H	B	B	H	H	A	H	B	H	A	A	H	B	A	B	H	A	A	B	A	B	B	A	B	H	H	H	B	B	B	A	A	H	B	H	H	H	B	B	-
sc01732_2283	scaffold01732	2283	FRAME	9	16.961	H	H	H	H	H	B	B	H	H	A	H	B	H	A	A	-	B	A	B	-	A	A	B	A	B	B	A	B	H	H	H	B	-	B	A	A	-	-	H	H	H	B	B	H
sc00930_659024	scaffold00930	659024	FRAME	9	17.49	H	H	H	H	H	B	B	H	H	A	H	B	H	A	A	H	B	A	B	H	A	A	B	A	B	B	A	B	H	H	H	B	H	B	A	A	H	B	H	H	H	-	B	H
sc00930_607969	scaffold00930	607969	FRAME	9	18.452	H	H	H	H	H	B	B	H	H	A	H	B	H	A	A	H	B	A	B	H	A	A	B	A	B	B	A	B	H	H	H	B	H	B	A	A	H	B	B	H	H	B	B	H
sc00930_570470	scaffold00930	570470	FRAME	9	24.251	H	H	H	H	H	B	H	H	H	A	H	B	H	A	A	-	B	-	B	H	A	A	A	A	B	B	A	B	H	H	H	B	H	H	A	A	H	B	-	H	H	B	B	-
sc00930_550496	scaffold00930	550496	FRAME	9	24.256	H	H	H	H	H	B	H	H	H	A	H	B	H	A	A	H	B	A	B	H	A	A	A	A	B	B	A	B	H	H	H	B	H	H	A	A	H	B	B	H	H	B	B	H
co17700_467	contig17700	467	FRAME	9	25.218	H	H	H	H	H	B	H	H	H	A	H	B	H	A	A	B	B	A	B	H	A	A	A	A	B	B	A	B	H	H	H	B	H	H	A	-	H	B	-	H	H	B	B	H
sc00930_470294	scaffold00930	470294	FRAME	9	26.18	H	H	H	H	H	B	H	H	H	A	H	B	H	A	A	B	B	A	B	H	A	A	A	A	B	B	A	B	H	H	B	B	H	H	A	A	H	B	B	H	H	B	B	H
sc00930_371247	scaffold00930	371247	FRAME	9	27.141	H	H	H	H	H	B	H	H	H	A	A	B	H	A	A	B	B	A	B	H	A	A	A	A	B	B	A	B	H	H	B	B	H	H	A	A	H	B	B	H	H	B	B	H
sc00930_318991	scaffold00930	318991	FRAME	9	29.094	H	H	H	H	H	B	H	H	H	A	A	B	H	A	A	B	B	A	B	H	A	A	A	A	B	B	A	B	H	H	B	B	H	H	H	A	H	B	B	H	H	B	B	H
sc00930_229530	scaffold00930	229530	FRAME	9	30.97	H	H	H	H	H	B	H	H	H	A	A	B	H	A	A	B	B	A	B	H	A	A	A	A	B	H	-	B	H	H	B	B	-	H	H	A	H	B	B	H	H	B	B	-
sc00930_205643	scaffold00930	205643	FRAME	9	30.989	H	H	H	H	H	B	H	H	H	A	A	B	H	A	A	B	B	A	B	H	A	A	A	A	B	H	A	B	H	H	B	B	H	H	H	A	H	B	B	H	H	B	B	H
sc00930_97964	scaffold00930	97964	FRAME	9	31.951	H	H	H	H	H	B	H	H	H	H	A	B	H	A	A	B	B	A	B	H	A	A	A	A	B	H	A	B	H	H	B	B	H	H	H	A	H	B	B	H	H	B	B	H
sc00930_52810	scaffold00930	52810	FRAME	9	32.913	H	H	H	H	H	B	H	H	H	H	A	B	H	A	A	B	B	A	B	H	A	A	A	A	B	H	A	B	H	H	B	B	H	H	H	A	H	B	B	H	H	B	B	H
sc00930_50085	scaffold00930	50085	FRAME	9	33.417	H	H	H	H	H	B	H	H	H	H	-	B	H	A	A	B	B	A	B	H	A	A	A	A	B	H	A	-	H	H	B	B	-	H	H	A	H	B	B	H	H	B	B	-
sc00930_32366	scaffold00930	32366	FRAME	9	33.874	H	H	H	H	H	B	H	H	H	H	-	B	H	A	A	B	B	A	B	H	A	A	A	A	B	H	A	H	H	H	B	B	H	H	H	A	H	B	B	H	H	B	B	H
sc01151_11043	scaffold01151	11043	FRAME	9	34.836	H	H	H	H	H	H	H	H	H	H	A	B	H	A	A	B	B	A	B	H	A	A	A	A	B	H	A	H	H	H	B	B	H	H	H	A	H	B	B	H	H	B	B	-
sc01151_24155	scaffold01151	24155	FRAME	9	35.797	H	H	H	H	H	H	H	H	H	H	A	B	H	A	A	B	B	A	B	H	A	A	A	H	B	-	A	H	H	H	B	B	H	H	H	A	H	B	B	H	H	B	B	H
sc01151_63040	scaffold01151	63040	FRAME	9	36.759	H	H	H	H	B	H	H	H	H	H	A	B	H	A	A	B	B	A	B	H	A	A	A	H	B	H	A	H	H	H	B	B	H	-	H	A	H	B	B	H	H	B	B	H
sc01151_89685	scaffold01151	89685	FRAME	9	38.693	H	B	H	H	B	H	H	H	H	H	-	B	H	A	A	B	B	A	B	H	A	A	A	H	B	H	A	H	H	H	B	B	H	H	H	A	H	B	B	H	H	B	B	H
sc01151_150349	scaffold01151	150349	FRAME	9	39.351	H	B	H	H	B	H	H	H	H	H	A	B	H	A	A	B	B	A	B	H	A	A	A	H	B	H	A	H	H	-	B	B	H	-	H	A	H	B	B	-	H	B	B	H
sc01151_196954	scaffold01151	196954	FRAME	9	39.654	H	B	H	H	B	H	H	H	H	H	A	B	H	A	A	-	B	A	B	H	A	A	A	H	B	H	A	H	H	A	B	B	H	H	H	A	-	B	-	H	H	B	B	H
sc00774_429	scaffold00774	429	FRAME	9	43.508	H	B	H	H	B	H	A	H	H	H	H	B	H	A	A	B	B	A	B	H	A	A	A	H	B	H	A	H	H	A	B	B	-	A	H	H	H	B	B	H	H	B	B	H
sc01151_334971	scaffold01151	334971	FRAME	9	44.47	H	B	H	H	B	H	A	H	H	H	H	B	H	A	A	H	B	A	B	H	A	A	A	H	B	H	A	H	H	A	B	B	H	A	H	H	H	B	B	H	H	B	B	H
sc02372_372364	scaffold02372	372364	FRAME	9	45.431	H	B	H	H	B	H	A	H	H	H	H	B	H	A	A	H	B	A	B	H	A	A	A	H	B	H	A	H	H	A	B	B	H	A	H	H	H	H	B	H	H	B	B	H
sc02372_275447	scaffold02372	275447	FRAME	9	51.261	B	B	H	H	B	B	A	H	H	H	H	B	H	A	H	-	B	A	B	H	B	A	A	H	B	H	A	B	H	A	B	B	H	A	H	H	H	H	B	-	H	B	B	H
sc02372_152345	scaffold02372	152345	FRAME	9	53.189	B	B	H	H	B	B	A	H	H	H	H	B	H	A	H	H	B	A	B	H	B	A	A	H	B	H	A	B	H	H	B	B	H	A	H	H	H	H	B	H	H	B	B	H
sc02372_108238	scaffold02372	108238	FRAME	9	54.151	B	B	H	H	B	B	A	H	H	H	H	B	H	H	H	H	B	A	B	H	B	A	A	H	B	H	A	B	H	H	B	B	H	A	H	H	H	H	B	H	H	B	B	H
sc03090_1046	scaffold03090	1046	FRAME	9	54.204	B	B	H	H	B	B	A	H	H	H	H	B	H	H	H	H	B	A	B	H	B	A	A	H	B	H	A	B	H	H	B	B	H	A	H	H	H	H	B	H	H	B	B	H
sc02372_98515	scaffold02372	98515	FRAME	9	56.075	B	B	H	H	B	B	A	H	H	H	H	B	H	H	H	H	B	A	B	H	B	A	A	H	B	H	A	B	H	H	B	B	H	A	H	H	H	H	H	H	H	B	B	H
sc02372_73154	scaffold02372	73154	FRAME	9	56.585	B	B	H	H	B	B	A	H	H	H	H	B	H	H	H	H	B	A	B	H	B	A	A	H	B	H	A	B	H	-	-	B	H	A	H	H	H	H	H	H	H	B	B	H
sc02372_45144	scaffold02372	45144	FRAME	9	57.037	B	B	H	H	B	B	A	H	H	H	H	B	H	H	H	H	B	A	B	H	B	A	A	H	B	H	A	B	H	H	H	B	H	A	H	H	H	H	H	H	H	B	B	H
sc01005_316989	scaffold01005	316989	FRAME	9	59.924	B	B	H	H	B	B	A	H	H	H	H	B	H	H	H	H	B	A	B	H	B	H	A	H	B	H	A	B	H	H	H	H	H	A	H	H	H	H	H	H	B	B	B	H
sc00780_6847	scaffold00780	6847	FRAME	9	61.8	B	B	H	H	B	-	-	H	H	H	H	B	H	H	-	H	B	A	B	-	H	H	A	H	B	-	A	B	-	H	H	H	H	A	-	H	H	H	H	H	B	B	B	-
sc01005_370370	scaffold01005	370370	FRAME	9	61.848	B	B	H	H	B	B	H	H	H	H	H	B	H	H	H	-	B	A	B	H	H	H	A	H	B	H	A	B	H	H	H	H	H	A	H	H	H	H	H	H	B	B	B	H
sc01005_430443	scaffold01005	430443	FRAME	9	63.272	B	B	H	H	B	B	H	H	H	H	H	B	H	H	H	H	B	A	B	H	H	H	A	H	B	H	A	B	-	H	H	H	H	A	-	-	H	H	H	H	B	B	B	-
sc01005_432187	scaffold01005	432187	FRAME	9	64.743	B	B	H	H	B	B	H	H	H	H	H	B	H	H	H	H	B	A	H	H	H	H	A	H	B	H	A	B	B	H	H	H	H	A	H	H	H	H	H	H	B	B	B	H
sc01005_447358	scaffold01005	447358	FRAME	9	64.792	B	B	H	H	B	B	H	H	H	H	H	B	H	H	H	H	B	A	H	H	H	H	A	H	B	H	A	B	B	H	H	H	H	A	-	-	H	H	H	H	B	B	B	-
sc01005_517093	scaffold01005	517093	FRAME	9	66.667	B	B	H	H	B	B	H	H	H	H	H	B	H	H	H	H	B	A	H	A	H	H	A	H	B	H	A	B	B	-	H	-	H	A	H	H	H	H	H	H	B	B	B	A
sc01005_580760	scaffold01005	580760	FRAME	9	67.629	B	B	H	H	B	B	B	H	H	H	H	B	H	H	H	H	B	A	H	A	H	H	A	H	B	H	A	B	B	H	H	H	H	A	H	-	H	H	H	H	B	B	B	A
sc01005_615379	scaffold01005	615379	FRAME	9	68.591	B	B	H	H	B	B	B	H	H	H	H	B	H	H	H	H	B	A	H	A	H	H	A	H	B	H	A	B	B	H	H	B	H	A	H	H	H	H	H	H	B	B	B	A
sc01005_726283	scaffold01005	726283	FRAME	9	69.552	B	B	H	H	B	B	B	H	H	H	H	B	H	H	H	H	B	H	H	A	H	H	A	H	B	H	A	B	B	H	H	B	H	A	H	H	H	H	H	H	B	B	B	A
sc01005_845260	scaffold01005	845260	FRAME	9	69.923	B	B	H	H	B	B	B	H	H	H	H	B	H	H	H	H	B	H	H	A	H	H	A	H	B	H	A	B	B	H	H	B	H	A	H	-	-	H	H	H	B	B	B	A
sc01005_858482	scaffold01005	858482	FRAME	9	70.168	B	B	H	H	B	B	B	H	H	H	H	B	H	H	H	H	B	H	H	A	-	H	A	H	B	H	A	B	B	H	H	B	-	A	-	-	H	H	H	H	B	B	B	-
sc01005_907123	scaffold01005	907123	FRAME	9	70.514	B	B	H	H	B	B	B	H	H	H	H	B	H	H	H	H	B	H	H	A	H	H	A	H	B	-	-	B	B	H	H	B	-	A	H	B	H	H	H	H	B	B	B	A
sc01005_972337	scaffold01005	972337	FRAME	9	73.402	B	B	H	H	B	B	B	H	H	H	H	B	H	H	H	H	H	H	H	A	H	H	A	H	B	H	A	B	B	H	H	H	H	A	H	B	B	H	H	H	B	B	B	A
sc01005_1090141	scaffold01005	1090141	FRAME	9	78.224	B	B	H	H	B	B	B	H	H	H	H	B	H	H	H	A	H	B	H	A	H	H	A	H	B	H	A	B	H	H	H	H	H	A	A	B	B	H	H	H	B	B	B	A
sc01005_1118927	scaffold01005	1118927	FRAME	9	78.282	B	B	H	H	B	B	B	H	H	H	H	B	H	H	H	A	H	B	H	A	-	H	A	H	B	-	-	B	-	H	H	H	H	A	A	-	B	H	-	H	B	B	B	A
sc01005_1133272	scaffold01005	1133272	FRAME	9	80.148	B	H	H	H	B	B	B	H	H	H	H	B	H	H	H	-	H	B	H	A	H	H	A	H	B	B	A	B	H	H	H	H	H	A	A	B	B	H	H	H	B	B	B	A
sc01005_1209786	scaffold01005	1209786	FRAME	9	81.11	B	H	H	H	B	B	B	H	H	H	H	B	H	H	H	A	H	B	H	A	A	H	A	H	B	B	A	B	H	H	H	H	-	A	A	B	B	H	H	H	B	B	B	A
sc01005_1242208	scaffold01005	1242208	FRAME	9	82.072	B	H	H	H	B	B	B	H	H	A	H	B	H	H	H	A	H	B	H	A	A	H	A	H	B	B	A	B	H	H	H	H	H	A	A	B	B	H	H	H	B	B	B	A
sc01005_1255620	scaffold01005	1255620	FRAME	9	83.033	B	H	H	H	B	B	B	H	H	A	H	B	H	H	H	A	H	B	H	A	A	H	A	H	B	B	A	B	H	H	H	H	H	A	A	B	B	H	H	H	B	B	B	A
sc02453_2239	scaffold02453	2239	FRAME	9	83.476	B	H	H	H	B	B	B	H	H	A	H	B	H	H	H	A	H	B	H	A	A	H	A	H	B	B	A	B	-	-	H	H	-	A	A	B	B	H	H	H	B	B	-	-
sc01005_1281819	scaffold01005	1281819	FRAME	9	83.995	B	H	H	H	B	B	B	H	H	A	H	B	H	H	H	A	H	B	H	A	A	H	A	H	B	B	A	B	H	H	H	H	H	A	A	B	B	H	H	H	B	B	B	A
sc01005_1474358	scaffold01005	1474358	FRAME	9	88.817	H	H	H	B	B	B	B	H	H	A	H	B	H	A	H	A	H	B	H	A	A	H	A	H	B	B	A	B	H	H	H	H	H	A	A	B	B	H	A	H	B	B	B	A
sc00341_352341	scaffold00341	352341	FRAME	9	89.269	H	H	H	B	B	B	B	H	H	A	H	B	H	A	H	-	H	B	H	A	A	-	A	H	B	B	-	B	H	-	H	H	-	A	A	B	-	H	A	-	B	-	B	A
sc00341_339406	scaffold00341	339406	FRAME	9	89.779	H	H	H	B	B	B	B	H	H	A	H	B	H	A	H	A	H	B	H	A	A	H	A	H	B	B	H	B	H	H	H	H	H	A	A	B	B	H	A	H	B	B	B	A
sc00341_287486	scaffold00341	287486	FRAME	9	92.667	H	H	H	B	B	B	B	H	H	A	H	B	H	A	H	A	H	B	H	H	A	H	A	H	B	B	H	B	H	H	H	H	H	A	A	B	B	H	A	H	B	B	B	A
sc00547_254152	scaffold00547	254152	FRAME	9	93.628	H	H	H	B	B	B	B	H	H	A	H	B	H	A	H	A	H	B	H	H	A	H	A	H	B	B	H	B	H	H	H	H	H	A	A	B	B	B	A	H	B	B	B	A
sc00547_148498	scaffold00547	148498	FRAME	9	94.172	H	H	H	B	B	B	B	H	H	A	H	B	H	A	H	-	H	B	H	H	A	H	A	H	B	B	H	B	H	H	H	H	H	A	A	B	B	B	A	H	B	B	B	A
sc00547_134365	scaffold00547	134365	FRAME	9	94.609	H	H	H	B	B	B	B	H	H	A	H	B	H	A	H	A	H	B	H	H	A	H	A	H	B	B	H	B	H	H	H	H	H	A	A	B	B	B	A	H	B	B	B	A
sc00547_82584	scaffold00547	82584	FRAME	9	101.362	H	H	H	B	B	B	B	H	H	A	H	B	H	A	H	A	H	B	H	H	B	H	A	H	B	B	H	B	H	H	H	H	H	A	A	H	B	B	A	H	B	B	H	A
sc01052_605	scaffold01052	605	FRAME	9	102.323	H	H	H	B	B	B	B	H	H	A	H	B	H	A	H	H	H	B	H	H	B	H	A	H	B	B	H	B	H	H	H	H	H	A	A	H	B	B	A	H	B	B	H	A
sc03111_78453	scaffold03111	78453	FRAME	9	104.247	H	H	H	B	B	B	B	B	H	A	H	B	H	A	H	H	H	B	H	H	B	H	A	A	B	B	H	B	H	H	H	H	H	A	A	H	B	B	A	H	B	B	H	A
sc01265_74951	scaffold01265	74951	FRAME	9	110.042	H	H	H	B	B	B	B	B	H	A	H	H	H	A	H	H	H	B	H	H	B	H	A	A	B	H	H	B	H	H	H	H	H	A	A	H	B	B	A	A	H	B	H	A
sc01265_16074	scaffold01265	16074	FRAME	9	111.966	H	H	H	B	B	B	B	B	H	H	H	H	H	A	H	H	H	B	H	H	B	H	A	A	B	H	H	B	-	H	H	H	H	A	A	H	B	B	A	A	H	B	H	A
sc00359_231174	scaffold00359	231174	FRAME	9	112.928	H	H	H	B	B	B	B	B	H	H	H	H	H	A	A	H	H	B	H	H	B	H	A	A	B	H	H	B	H	H	H	H	H	A	A	H	B	B	A	A	H	B	H	A
sc00359_157754	scaffold00359	157754	FRAME	9	114.852	H	H	H	B	B	H	B	B	H	H	H	H	H	A	A	H	H	B	H	A	B	H	A	A	B	H	H	B	H	H	H	H	H	A	A	H	B	B	A	A	H	B	H	A
sc00359_57096	scaffold00359	57096	FRAME	9	115.881	H	H	H	B	B	H	B	B	H	H	H	H	H	A	A	H	H	H	H	A	B	H	A	A	B	H	H	B	H	H	H	H	H	A	A	H	B	B	A	A	H	B	H	A
sc00359_1380	scaffold00359	1380	FRAME	9	120.228	H	H	H	B	B	H	B	B	H	H	H	H	H	A	A	H	H	H	H	A	H	A	A	A	B	H	H	B	H	B	H	H	H	A	A	H	B	B	A	A	H	B	H	A
sc01725_912	scaffold01725	912	FRAME	9	122.567	H	H	H	B	B	H	B	H	H	H	H	H	H	A	A	H	H	H	H	A	H	A	A	A	B	B	H	B	H	B	H	H	H	A	A	H	B	B	A	A	H	B	H	A
sc01725_20373	scaffold01725	20373	FRAME	9	125.454	H	H	H	B	B	H	B	H	H	H	H	H	H	A	A	H	H	H	H	A	A	A	A	A	H	B	H	B	H	B	H	H	H	A	A	H	B	B	-	A	H	H	H	A
sc01725_57090	scaffold01725	57090	FRAME	9	129.308	H	H	H	B	B	H	H	H	A	H	H	H	H	A	A	H	H	H	H	A	A	A	A	A	A	B	H	B	H	B	H	H	H	A	A	H	B	B	A	A	H	A	H	A
sc01725_124084	scaffold01725	124084	FRAME	9	130.27	B	H	H	B	B	H	H	H	A	H	H	H	H	A	A	H	H	H	H	A	A	A	A	A	A	B	H	B	H	B	H	H	H	A	A	H	B	B	A	A	H	A	H	A
sc02601_45660	scaffold02601	45660	FRAME	9	132.194	B	H	H	B	B	H	H	H	A	H	H	H	H	A	A	H	H	H	H	A	A	A	A	H	A	B	B	B	H	B	H	H	-	A	A	H	B	B	A	A	-	A	H	A
sc01213_5081	scaffold01213	5081	FRAME	9	134.118	B	H	H	B	B	H	H	H	A	H	H	H	H	A	A	H	H	H	A	A	A	A	A	H	A	B	B	H	H	B	H	H	H	A	A	H	B	B	A	A	H	A	H	A
sc02601_64995	scaffold02601	64995	FRAME	9	134.18	B	H	H	B	B	H	H	H	A	H	H	H	H	A	A	H	H	H	A	A	A	A	A	H	A	B	B	H	H	B	H	H	H	A	A	-	B	B	A	A	H	A	H	-
sc00146_117564	scaffold00146	117564	FRAME	9	135.975	B	H	H	B	B	H	H	H	A	H	H	H	H	A	A	H	H	H	A	A	A	A	A	H	A	B	B	H	H	B	H	H	-	A	A	H	B	B	A	A	H	A	H	-
sc00146_113582	scaffold00146	113582	FRAME	9	136.042	B	H	H	B	B	H	H	H	A	H	H	H	H	A	A	H	H	H	A	A	A	A	A	H	A	B	B	H	H	B	H	H	H	A	A	H	B	B	A	A	H	A	H	H
sc00146_58441	scaffold00146	58441	FRAME	9	136.075	B	H	H	B	B	H	H	H	A	H	H	H	H	A	A	H	H	H	A	A	A	A	A	H	A	-	B	H	H	-	H	H	H	-	A	H	B	B	A	A	-	A	H	H
sc00146_45941	scaffold00146	45941	FRAME	9	137.966	B	H	H	B	B	H	H	H	A	H	H	H	H	A	A	H	H	H	A	A	A	A	A	H	A	B	B	H	H	B	H	H	H	A	H	H	B	B	A	A	H	A	H	H
sc01969_438	scaffold01969	438	FRAME	9	138.023	B	H	H	B	B	H	-	H	A	H	-	H	H	A	A	H	H	H	A	A	A	A	A	H	A	B	B	H	H	B	H	H	H	A	-	H	B	B	A	A	H	A	H	-
sc01969_71960	scaffold01969	71960	FRAME	9	139.89	B	H	H	B	B	H	A	H	A	H	H	H	H	A	A	H	H	H	A	A	A	A	A	H	A	B	B	A	H	B	H	H	H	A	H	H	B	B	A	A	H	A	H	H
sc00531_18849	scaffold00531	18849	FRAME	10	0	B	B	H	H	H	A	A	H	B	H	B	H	H	A	H	B	H	H	A	H	H	H	H	H	A	A	H	B	H	H	H	H	A	H	-	H	H	H	B	A	H	A	H	B
sc00531_19842	scaffold00531	19842	FRAME	10	0.514	B	B	H	H	H	A	A	H	B	H	B	H	H	A	H	-	H	H	A	H	H	H	H	H	A	-	H	B	H	H	H	H	A	-	H	-	-	-	-	A	H	A	H	-
sc00531_69867	scaffold00531	69867	FRAME	10	1.269	B	B	H	H	H	A	A	H	B	H	B	H	H	A	H	B	H	H	A	H	H	-	H	H	A	H	H	B	H	H	H	H	A	H	H	H	H	H	-	A	H	A	H	B
sc00531_123059	scaffold00531	123059	FRAME	10	3.984	H	B	H	H	H	A	A	H	B	H	B	H	H	A	H	B	H	H	A	H	B	H	H	H	A	H	H	B	H	H	H	H	A	H	H	H	H	H	H	A	H	A	H	-
sc00531_126950	scaffold00531	126950	FRAME	10	4.56	H	B	H	H	H	A	A	H	B	H	B	H	H	A	H	B	H	H	A	H	B	H	H	H	A	H	H	B	H	-	H	H	A	H	-	H	H	H	H	A	H	A	H	B
sc01407_2869	scaffold01407	2869	FRAME	10	4.945	H	B	H	H	H	A	A	H	B	H	B	H	H	A	H	B	H	H	A	H	B	H	H	H	A	H	H	B	H	H	H	H	A	H	H	H	H	H	H	A	H	A	H	B
sc00531_184129	scaffold00531	184129	FRAME	10	5.916	H	B	H	H	H	A	A	H	B	H	B	H	H	A	H	B	H	H	A	-	B	H	H	H	A	-	A	B	H	H	H	H	-	H	H	-	-	H	H	A	H	A	-	B
sc01574_580809	scaffold01574	580809	FRAME	10	6.878	H	B	H	H	H	A	A	H	B	H	B	H	H	A	H	B	H	H	A	H	B	H	H	H	A	H	A	B	H	H	H	H	A	H	-	H	H	H	B	A	H	A	H	B
sc01574_481574	scaffold01574	481574	FRAME	10	7.84	H	B	B	H	H	A	A	H	B	H	B	H	H	A	H	-	H	H	A	H	B	H	H	H	A	H	A	B	H	H	H	H	A	H	H	H	H	H	B	A	H	A	-	B
sc01574_429034	scaffold01574	429034	FRAME	10	8.801	H	H	B	H	H	A	A	H	B	H	B	H	H	A	H	B	H	H	A	-	B	H	H	H	A	-	-	B	H	H	H	H	A	H	H	H	H	H	B	A	H	A	H	B
sc01574_305583	scaffold01574	305583	FRAME	10	10.73	H	H	B	H	H	A	A	B	B	H	B	H	B	A	H	B	H	H	A	H	B	H	H	H	A	H	A	B	H	H	H	H	A	H	H	H	H	H	B	A	H	A	H	B
sc01574_282119	scaffold01574	282119	FRAME	10	12.659	H	H	B	H	H	A	A	B	B	H	B	H	B	A	H	B	H	H	A	H	B	H	H	H	A	H	A	B	H	B	H	H	A	H	H	H	H	H	H	A	H	A	H	B
sc01574_248165	scaffold01574	248165	FRAME	10	15.547	H	H	B	H	H	A	A	B	B	H	B	H	B	A	H	B	H	H	A	H	B	H	B	H	H	H	A	B	H	B	-	H	A	H	H	H	H	H	H	A	H	H	H	B
sc01574_205235	scaffold01574	205235	FRAME	10	16.508	H	H	B	H	H	A	A	H	B	H	B	H	B	A	H	B	H	H	A	H	B	H	B	H	H	H	A	B	H	B	H	H	A	H	H	H	H	H	H	A	H	H	H	B
sc01574_171232	scaffold01574	171232	FRAME	10	17.042	H	H	B	H	H	A	A	H	B	H	B	H	B	A	H	B	H	H	A	H	B	H	B	H	H	H	A	B	H	B	H	H	-	-	H	H	H	H	-	-	H	H	-	B
sc01574_134489	scaffold01574	134489	FRAME	10	17.48	H	H	B	H	H	A	A	H	B	H	B	H	B	A	H	B	H	H	A	H	B	H	B	H	H	H	A	B	H	B	H	H	A	H	H	H	H	H	B	A	H	H	H	B
sc01574_97774	scaffold01574	97774	FRAME	10	18.441	H	H	B	H	H	H	A	H	B	H	B	H	B	A	H	B	H	H	A	H	B	H	B	H	H	H	A	B	H	B	H	H	A	H	H	H	H	H	B	A	H	H	H	B
sc01574_39783	scaffold01574	39783	FRAME	10	22.314	H	H	B	H	H	H	A	H	B	H	B	H	B	A	H	-	H	H	A	H	B	H	B	B	H	H	A	B	A	B	H	H	A	H	B	H	H	B	B	A	H	H	H	B
sc01574_23813	scaffold01574	23813	FRAME	10	26.188	H	H	B	H	H	H	A	H	B	H	B	H	H	A	H	B	H	H	A	H	B	H	B	B	H	-	A	B	A	B	-	H	A	H	B	-	H	B	B	A	H	H	H	H
sc01574_16987	scaffold01574	16987	FRAME	10	27.606	H	H	B	H	H	H	A	H	B	H	B	H	H	A	B	B	H	H	A	H	B	H	B	B	H	H	A	B	A	B	H	H	A	H	B	H	H	B	-	A	H	H	H	H
sc01463_167948	scaffold01463	167948	FRAME	10	29.083	H	H	B	H	H	B	A	H	B	H	B	H	H	A	B	-	H	H	A	H	B	H	B	B	H	-	A	-	A	B	H	H	A	-	B	-	-	B	H	A	H	H	H	H
sc01463_150572	scaffold01463	150572	FRAME	10	29.116	H	H	B	H	H	B	A	H	B	H	B	H	H	A	B	-	H	H	A	H	B	H	B	B	H	H	A	B	A	B	H	H	A	H	B	H	H	B	-	A	H	H	H	H
sc01463_123664	scaffold01463	123664	FRAME	10	29.145	H	H	B	H	H	B	A	H	B	H	B	H	H	A	B	B	H	H	A	H	B	H	B	B	H	H	A	B	A	B	H	H	A	H	B	H	H	B	-	A	H	H	H	H
sc01463_90054	scaffold01463	90054	FRAME	10	31.007	H	H	B	H	H	B	A	H	B	H	B	H	H	A	B	B	H	H	A	H	B	H	B	B	H	H	A	B	A	B	H	H	A	H	B	-	B	B	B	A	H	H	H	H
sc01463_59402	scaffold01463	59402	FRAME	10	33.894	H	H	B	H	A	B	A	H	B	H	B	H	H	A	B	B	H	H	A	H	B	H	B	B	H	B	A	B	A	-	H	H	A	H	B	H	B	B	H	A	H	H	H	H
sc01463_50401	scaffold01463	50401	FRAME	10	34.351	H	H	B	H	A	B	A	H	B	H	B	H	H	A	B	B	H	H	-	H	B	H	B	B	H	B	A	B	A	B	-	H	A	-	B	H	B	B	H	A	H	H	H	-
sc01463_40749	scaffold01463	40749	FRAME	10	34.856	H	H	B	H	A	B	A	H	B	H	B	H	H	A	B	B	H	H	A	H	B	H	B	B	H	B	A	B	A	B	B	H	-	H	B	H	B	B	-	A	H	H	H	-
sc01463_2661	scaffold01463	2661	FRAME	10	35.842	H	H	B	H	A	B	A	H	B	H	B	H	H	A	B	B	H	H	A	H	B	H	B	-	H	B	A	-	A	-	B	H	A	H	-	H	B	B	-	A	H	H	H	-
sc00446_568255	scaffold00446	568255	FRAME	10	36.779	H	H	B	H	-	B	A	H	B	H	B	H	H	A	B	B	H	H	-	H	B	H	B	B	H	B	A	B	A	B	B	H	A	H	B	H	B	B	H	A	H	H	H	H
sc00446_536313	scaffold00446	536313	FRAME	10	37.741	H	H	B	H	A	B	A	H	B	B	B	H	H	A	B	B	H	H	A	H	B	H	B	B	H	B	A	B	A	B	B	H	A	H	B	H	B	B	H	A	H	H	H	-
sc00446_476983	scaffold00446	476983	FRAME	10	40.629	H	H	B	H	A	B	A	H	B	B	B	H	H	A	B	B	H	H	A	H	B	H	B	B	H	B	H	B	A	B	B	H	A	H	B	H	B	B	H	A	H	H	H	H
sc00446_408427	scaffold00446	408427	FRAME	10	41.59	H	H	B	H	A	B	A	H	B	B	B	H	H	A	B	B	H	H	A	H	B	H	B	B	H	B	H	B	A	B	B	H	H	H	-	H	B	B	H	A	H	H	H	H
sc00446_336791	scaffold00446	336791	FRAME	10	43.514	H	H	B	H	A	B	A	H	B	B	B	H	H	A	B	B	H	H	A	H	B	H	B	B	H	B	H	B	A	B	B	B	H	H	-	H	B	B	H	H	H	H	H	H
sc00446_170516	scaffold00446	170516	FRAME	10	49.309	H	H	H	H	A	B	A	H	H	B	B	-	H	A	B	B	B	H	A	H	B	H	B	B	H	B	H	B	A	B	B	B	H	H	B	B	B	-	H	H	H	H	H	-
sc00446_146793	scaffold00446	146793	FRAME	10	50.271	H	H	H	H	A	B	A	H	H	B	B	H	H	-	B	-	B	H	A	H	B	H	B	B	H	B	H	H	-	B	B	B	H	H	B	B	B	B	H	H	H	H	H	H
sc00446_115681	scaffold00446	115681	FRAME	10	51.233	H	H	H	H	A	B	A	H	H	B	B	H	H	A	B	B	B	H	A	H	B	H	B	B	H	B	H	H	A	B	B	B	H	-	H	B	B	B	H	H	H	H	H	H
sc00770_15332	scaffold00770	15332	FRAME	10	52.194	H	H	H	H	A	B	A	H	H	B	B	H	H	A	B	B	B	H	A	H	B	H	B	B	H	B	H	H	A	B	H	B	H	H	H	B	B	B	H	H	H	H	H	H
co43785_306	contig43785	306	FRAME	10	54.118	H	H	H	H	A	B	A	H	H	B	B	H	H	A	B	B	B	H	A	H	B	H	B	H	H	B	H	H	A	B	-	B	H	H	B	B	B	B	H	H	H	H	H	H
sc00367_20384	scaffold00367	20384	FRAME	10	55.08	H	H	H	H	A	B	A	H	H	B	B	H	H	A	B	B	B	H	A	H	B	H	B	H	H	B	H	H	A	B	H	B	H	H	H	B	B	B	H	H	H	H	H	H
co51353_658	contig51353	658	FRAME	10	56.042	H	H	H	H	A	B	A	H	H	B	B	H	H	A	B	-	B	H	A	H	B	H	B	H	H	B	-	H	A	B	H	B	B	H	H	B	B	B	H	H	H	H	H	H
sc02631_32232	scaffold02631	32232	FRAME	10	57.003	H	H	H	H	A	B	A	H	H	B	B	H	H	A	B	B	B	H	A	H	B	H	B	H	H	B	H	H	-	B	H	B	H	H	H	B	B	B	H	H	H	H	H	H
sc01036_1147181	scaffold01036	1147181	FRAME	10	58.927	H	H	H	H	A	B	A	H	H	B	B	H	H	B	B	B	B	H	A	H	B	H	B	H	H	B	H	H	A	B	H	B	H	H	H	B	B	B	H	H	H	H	H	H
sc01036_1097617	scaffold01036	1097617	FRAME	10	59.889	H	H	H	H	A	B	A	H	H	B	B	H	H	B	B	B	B	H	H	H	B	H	B	H	H	B	H	H	A	B	H	B	H	H	H	B	B	B	H	H	H	H	H	H
sc01409_327518	scaffold01409	327518	FRAME	10	62.777	H	H	H	H	H	B	A	H	H	B	B	H	H	B	B	B	B	H	B	H	B	H	B	H	H	B	H	H	A	B	H	B	H	B	H	B	B	B	H	H	H	H	H	H
sc01409_121350	scaffold01409	121350	FRAME	10	65.665	H	H	H	H	H	B	B	H	H	B	B	H	H	B	B	B	B	H	B	H	B	H	B	H	H	B	H	H	A	B	H	B	H	B	H	B	B	B	H	H	H	H	H	H
sc01036_835164	scaffold01036	835164	FRAME	10	70.487	H	H	H	H	H	B	B	H	H	B	B	H	H	B	B	B	H	H	B	B	B	H	B	H	H	B	H	B	H	B	H	B	H	B	H	H	B	B	H	H	H	H	H	H
sc01036_805459	scaffold01036	805459	FRAME	10	71.449	H	H	H	H	H	B	H	H	H	B	B	H	H	B	B	B	H	H	B	B	B	H	B	H	H	B	H	B	H	B	H	B	H	B	H	H	B	B	H	H	H	H	H	H
sc01036_705456	scaffold01036	705456	FRAME	10	74.337	H	H	H	H	H	B	H	A	H	H	B	H	H	B	B	B	H	H	B	B	B	H	B	H	H	B	H	B	H	B	H	B	H	B	H	H	B	B	H	H	H	H	H	H
sc01036_641418	scaffold01036	641418	FRAME	10	80.132	H	H	H	H	H	B	H	A	H	H	B	H	H	B	B	B	H	H	B	B	B	H	B	H	H	B	H	B	H	B	A	B	H	B	H	H	B	B	H	H	H	H	H	A
sc01036_630244	scaffold01036	630244	FRAME	10	81.094	H	H	H	H	H	B	H	A	H	H	B	H	H	B	B	B	H	H	B	B	B	H	B	H	H	B	H	B	H	B	A	B	H	B	H	H	B	B	B	H	H	H	H	A
sc01036_577224	scaffold01036	577224	FRAME	10	82.055	H	H	H	H	H	B	H	A	H	H	B	H	H	B	B	B	H	H	B	B	B	H	B	H	H	B	H	B	H	B	A	B	H	B	H	H	B	B	H	H	H	H	H	-
sc00726_1725	scaffold00726	1725	FRAME	10	86.878	H	H	H	H	H	B	H	A	H	H	B	H	H	B	B	B	H	H	B	B	B	H	B	H	H	H	A	B	B	B	A	B	B	B	H	H	B	B	A	H	H	H	H	A
sc01036_222585	scaffold01036	222585	FRAME	10	94.297	A	H	H	H	H	B	H	A	H	H	B	H	H	H	B	-	H	H	B	B	H	H	B	H	H	H	A	B	H	B	A	B	B	B	H	-	B	B	A	H	H	H	H	A
sc01036_201972	scaffold01036	201972	FRAME	10	96.582	A	H	H	H	H	B	H	A	H	H	B	H	H	H	B	H	H	H	-	B	H	H	B	H	H	H	A	B	-	B	A	B	B	B	-	H	B	B	A	H	H	H	A	A
sc01036_188132	scaffold01036	188132	FRAME	10	96.606	A	H	H	H	H	B	H	A	H	H	B	H	H	H	B	H	H	H	B	B	H	H	B	H	H	H	A	B	H	B	A	B	B	B	B	H	B	B	A	H	H	H	A	A
sc01036_148370	scaffold01036	148370	FRAME	10	97.568	A	H	H	H	H	B	H	A	H	H	B	H	H	H	H	H	H	H	B	B	H	H	B	H	H	H	A	B	H	B	A	B	B	B	B	H	B	B	A	H	H	H	A	A
sc01036_9437	scaffold01036	9437	FRAME	10	101.422	A	H	H	H	H	B	H	A	B	H	B	H	H	H	H	H	H	H	B	B	H	H	B	H	H	-	A	B	H	B	A	B	B	H	B	H	B	B	A	H	H	H	A	A
co08810_493	contig08810	493	FRAME	10	102.383	A	H	H	H	H	B	H	A	B	H	B	H	H	H	H	H	H	H	B	B	H	H	B	B	H	H	A	B	H	-	A	B	-	H	B	H	B	B	-	H	-	H	A	A
sc02626_19407	scaffold02626	19407	FRAME	10	103.345	A	H	H	H	H	B	H	A	B	H	B	H	H	H	H	H	H	H	B	B	H	H	B	B	H	H	A	H	H	B	A	B	B	H	B	H	B	B	A	H	H	H	A	A
sc02794_45788	scaffold02794	45788	FRAME	10	104.312	A	H	H	H	A	B	H	A	B	H	B	H	H	H	H	H	H	H	B	B	H	H	B	B	-	H	A	H	H	B	A	B	-	H	B	-	B	B	A	H	H	H	A	A
sc02794_80666	scaffold02794	80666	FRAME	10	108.243	A	H	H	H	A	B	H	A	B	H	B	H	H	H	H	H	H	H	B	B	H	H	B	H	-	B	A	H	H	B	A	B	-	H	B	H	B	H	A	H	H	H	A	A
sc02794_179366	scaffold02794	179366	FRAME	10	110.302	A	H	H	H	A	B	H	A	B	H	H	H	H	H	H	H	H	H	B	B	H	H	-	H	H	B	A	H	H	B	A	-	B	H	-	-	B	H	A	H	H	H	A	A
sc02794_211683	scaffold02794	211683	FRAME	10	112.134	A	H	H	H	A	B	A	A	B	H	H	H	H	H	H	H	H	H	B	B	H	H	H	H	H	B	A	H	H	B	A	B	B	-	B	H	B	H	A	H	H	H	A	A
sc02794_240044	scaffold02794	240044	FRAME	10	113.096	A	H	H	H	A	B	A	A	B	H	H	H	H	H	H	H	H	H	B	B	H	H	H	H	H	B	A	H	H	B	A	H	B	H	B	H	B	H	A	H	H	H	A	A
sc01041_39593	scaffold01041	39593	FRAME	10	114.057	A	H	H	H	A	B	A	A	B	A	H	H	H	H	H	H	H	H	B	B	H	H	H	H	H	B	A	H	H	B	A	H	B	H	B	H	B	H	A	H	H	H	A	A
sc01041_40756	scaffold01041	40756	FRAME	10	115.019	A	H	H	H	A	B	A	A	B	A	H	H	H	H	H	H	H	H	B	B	H	-	H	H	H	B	A	H	H	B	A	H	B	H	B	H	B	-	A	H	H	H	A	A
sc02452_979672	scaffold02452	979672	FRAME	10	115.986	A	H	H	H	A	-	A	A	B	A	H	H	H	H	H	H	H	H	B	B	H	-	H	H	H	B	-	H	H	B	A	H	B	H	B	-	B	H	A	A	H	-	A	-
sc00802_900	scaffold00802	900	FRAME	10	116.952	A	H	H	H	A	B	A	A	B	A	H	H	H	H	H	H	H	H	B	H	H	H	H	H	H	B	A	H	H	B	A	H	B	-	B	H	B	H	A	A	H	H	A	A
sc02452_892525	scaffold02452	892525	FRAME	10	117.914	A	H	H	H	A	B	A	A	B	A	H	H	H	H	H	-	H	H	B	H	A	H	H	H	H	B	A	H	H	B	A	H	B	H	B	H	B	H	A	A	H	H	A	A
sc02452_765424	scaffold02452	765424	FRAME	10	120.802	H	H	H	H	A	B	A	A	B	A	H	H	H	H	H	H	H	H	B	H	A	-	H	H	H	B	A	H	H	B	A	H	B	H	B	H	B	H	A	A	H	H	A	A
sc02452_668573	scaffold02452	668573	FRAME	10	122.726	H	H	B	H	A	B	A	H	B	A	H	H	H	H	H	H	H	H	B	H	A	H	H	-	H	B	A	H	H	B	A	H	B	-	B	H	B	H	A	A	H	H	A	A
sc02452_640335	scaffold02452	640335	FRAME	10	123.687	H	H	B	H	A	B	A	H	B	A	H	H	H	H	H	H	A	H	B	H	A	H	H	H	H	B	A	H	H	B	A	H	B	H	B	H	B	H	A	A	H	H	A	A
sc02452_514323	scaffold02452	514323	FRAME	10	124.649	H	H	B	H	A	B	A	H	B	A	H	H	H	H	H	H	A	H	B	H	A	H	H	H	H	B	A	H	H	B	A	H	B	H	B	B	B	H	A	A	H	H	A	A
sc02452_450005	scaffold02452	450005	FRAME	10	125.611	H	H	B	H	A	B	A	H	B	A	A	H	H	H	H	H	A	H	B	H	A	H	H	H	H	B	A	H	H	B	A	H	B	H	B	B	B	H	A	A	H	H	A	A
sc02452_333899	scaffold02452	333899	FRAME	10	126.572	H	H	B	H	A	B	A	H	B	A	A	H	H	H	H	H	A	A	B	H	A	H	H	H	H	B	A	H	H	B	A	H	B	H	B	B	-	H	A	A	H	H	A	A
sc01765_4014	scaffold01765	4014	FRAME	10	127.534	H	H	B	H	A	B	A	H	B	A	A	H	H	H	H	H	A	A	B	H	A	H	A	H	-	B	A	H	-	B	A	H	B	H	B	B	B	H	A	A	H	H	A	A
sc02452_252513	scaffold02452	252513	FRAME	10	128.496	H	H	B	H	A	B	A	H	B	A	A	H	H	H	H	H	A	A	B	H	A	H	A	H	H	B	A	A	H	B	A	H	B	-	B	B	B	H	A	A	H	H	A	A
sc02452_198259	scaffold02452	198259	FRAME	10	130.42	H	H	B	H	A	B	A	H	B	A	A	H	H	H	H	H	A	A	B	H	A	H	A	H	B	B	A	A	H	B	A	H	B	H	B	B	B	H	A	A	H	B	A	A
sc02452_97687	scaffold02452	97687	FRAME	10	131.381	H	H	B	H	A	B	A	H	B	A	A	H	H	H	H	H	A	A	B	H	A	H	A	H	B	B	A	A	H	B	A	H	B	H	B	B	B	H	A	A	H	B	A	A
[truncated: 8 more columns]

## Sheet: Composite map
	alignment to D. magna genome draft v2.4						GENOTYPES OF F2 LINES: "A"= homozygote, allele originating from German father clone; "B" = homozygote, allele originating from Finnish mother clone; "H" = heterozygote; "-" = a missing value
Marker ID	scaffold	position	MarkerFlag	SRD Signif.	LG	Kosambi (cM)	F2_103	F2_142	F2_144	F2_151	F2_17	F2_174	F2_200	F2_249	F2_302	F2_322	F2_331	F2_349	F2_356	F2_363	F2_51	F2_68	F2_82	F2_85	F2_92	F2_124	F2_14	F2_140	F2_155	F2_166	F2_169	F2_170	F2_187	F2_192	F2_196	F2_205	F2_218	F2_220	F2_223	F2_226	F2_237	F2_261	F2_288	F2_290	F2_30	F2_300	F2_301	F2_307	F2_41
co09267_945	contig09267	945	FRAME	*	1	0	A	H	B	B	A	H	A	A	B	H	H	A	A	H	B	A	H	H	H	A	A	-	A	H	H	H	H	B	H	A	H	H	H	A	A	A	H	B	-	B	B	H	B
sc01427_1369	scaffold01427	1369	bin	*	1	0.986	A	H	B	B	A	H	A	A	B	H	A	A	A	H	B	A	H	H	H	A	A	H	A	H	H	H	H	B	H	A	H	H	H	A	A	A	H	B	H	B	B	H	B
co05253_1120	contig05253	1120	bin	*	1	0.986	A	H	B	B	A	H	A	A	B	H	-	A	A	H	B	A	H	H	H	A	A	H	A	H	H	-	H	B	H	A	H	H	H	-	A	A	H	B	H	B	B	H	B
co09266_908	contig09266	908	bin	-	1	0.986	A	H	B	B	A	H	A	A	B	H	A	A	A	H	B	-	H	H	H	A	A	H	A	H	H	H	H	B	H	A	H	H	H	A	A	A	H	B	H	B	B	H	B
sc00763_13835	scaffold00763	13835	bin	-	1	0.986	A	H	B	B	A	H	A	A	B	H	-	A	A	H	B	-	H	H	H	A	A	H	A	H	H	H	H	B	H	A	H	H	H	A	A	A	H	B	H	B	B	H	B
sc00763_31655	scaffold00763	31655	bin	*	1	0.986	A	H	B	B	A	H	A	A	B	H	A	A	A	H	B	-	H	H	H	A	A	H	A	H	H	H	H	B	-	A	H	H	H	A	A	A	H	B	H	B	B	H	B
sc00763_101867	scaffold00763	101867	bin	-	1	0.986	A	H	B	B	A	H	A	A	B	H	A	A	A	H	B	-	H	H	H	A	A	H	A	H	H	-	H	B	H	-	H	H	H	A	A	A	H	B	H	B	B	H	B
sc00763_105118	scaffold00763	105118	bin	-	1	0.986	A	H	B	B	A	H	A	A	B	H	A	A	A	H	B	A	H	H	H	A	A	H	A	H	H	H	H	B	H	A	H	H	H	A	A	A	H	-	H	B	B	H	B
sc00763_165216	scaffold00763	165216	FRAME	*	1	0.986	A	H	B	B	A	H	A	A	B	H	A	A	A	H	B	A	H	H	H	A	A	H	A	H	H	H	H	B	H	A	H	H	H	A	A	A	H	B	H	B	B	H	B
sc00763_230247	scaffold00763	230247	bin	*	1	0.986	A	H	B	B	A	H	A	A	B	H	A	A	A	H	B	A	H	H	H	A	A	H	-	H	H	-	H	B	H	A	H	H	H	A	A	A	-	B	H	B	B	H	B
sc00763_233758	scaffold00763	233758	bin	*	1	0.986	A	H	B	B	A	H	A	A	B	H	A	A	A	H	B	A	H	H	H	A	A	H	A	H	H	H	H	B	H	A	H	H	H	A	A	A	H	B	H	B	B	H	B
sc00763_259009	scaffold00763	259009	bin	-	1	0.986	A	H	B	B	A	H	A	A	B	H	-	A	A	H	B	A	H	H	H	A	A	H	A	H	H	-	-	B	-	-	H	H	-	A	-	-	H	B	H	B	B	H	B
sc02704_6251	scaffold02704	6251	bin	-	1	0.986	A	H	B	B	A	H	A	A	B	H	A	A	A	H	B	A	H	H	H	A	A	H	A	H	H	H	H	B	H	A	H	H	H	A	A	A	H	B	H	B	B	H	B
sc02810_663	scaffold02810	663	bin	*	1	0.986	A	H	B	B	A	H	A	A	B	H	A	A	A	H	B	A	H	H	H	A	A	H	A	H	H	-	H	B	H	A	H	H	H	A	A	A	-	B	-	B	B	H	B
sc03033_6568	scaffold03033	6568	bin	-	1	0.986	A	H	B	B	A	H	A	-	B	H	A	A	A	H	B	-	H	H	H	A	A	H	A	H	H	H	H	B	H	A	H	H	H	A	A	A	H	B	H	B	B	H	B
sc03033_73564	scaffold03033	73564	bin	***	1	0.986	A	H	B	B	A	H	A	A	B	H	A	A	A	H	B	A	H	H	H	A	-	-	A	H	H	-	-	B	H	A	H	H	-	A	A	A	-	-	-	B	B	H	B
sc03033_102892	scaffold03033	102892	bin	*	1	0.986	A	H	B	B	A	H	A	A	B	H	A	A	A	H	B	A	H	H	H	A	A	H	A	H	H	H	-	B	H	A	H	H	-	-	A	A	H	B	H	B	B	H	B
sc03033_116624	scaffold03033	116624	bin	*	1	0.986	A	H	B	B	A	H	A	A	B	H	A	A	A	H	B	A	H	H	H	A	A	H	A	H	H	H	H	B	H	A	H	H	H	A	A	A	H	B	H	B	B	H	B
sc03033_135787	scaffold03033	135787	FRAME	**	1	1.01	A	H	B	B	A	H	A	A	B	H	A	A	A	H	B	A	H	H	H	A	A	H	A	H	H	H	-	B	H	A	H	-	-	A	A	-	H	B	-	-	B	-	B
sc00568_32851	scaffold00568	32851	FRAME	-	1	3.854	A	H	B	B	A	H	A	A	B	H	A	A	A	H	B	A	H	H	H	A	A	H	A	H	H	H	H	B	B	A	H	H	H	A	-	A	H	B	H	B	B	H	B
sc00568_38772	scaffold00568	38772	FRAME	-	1	3.873	A	H	B	B	A	H	A	A	B	H	A	A	A	H	B	A	H	H	H	A	A	-	A	H	H	H	H	B	B	A	H	H	H	A	H	A	H	B	H	B	B	H	B
sc00568_82026	scaffold00568	82026	FRAME	*	1	4.196	A	H	B	B	A	H	A	A	B	H	A	A	A	H	B	A	H	H	H	A	A	H	A	H	H	-	H	B	B	A	H	H	-	A	H	-	H	B	H	B	B	H	B
sc00568_156539	scaffold00568	156539	bin	**	1	4.835	A	H	B	B	A	H	A	A	B	H	A	A	A	H	B	A	H	H	H	A	A	H	A	H	H	-	H	B	B	A	H	H	H	A	H	A	H	B	H	B	B	H	B
sc00568_163351	scaffold00568	163351	bin	-	1	4.835	A	H	B	B	A	H	A	A	B	H	-	A	A	H	B	-	H	H	H	A	A	H	A	H	H	H	H	B	B	A	H	H	H	A	H	A	H	B	H	B	B	H	B
sc00568_184918	scaffold00568	184918	bin	**	1	4.835	A	H	B	B	A	H	A	A	B	H	A	A	A	H	B	A	H	H	H	A	A	H	A	H	H	H	H	B	B	A	H	H	H	A	-	A	H	B	-	B	B	H	B
sc00568_198084	scaffold00568	198084	bin	*	1	4.835	A	H	B	B	A	H	A	A	B	H	-	A	A	H	B	A	H	H	H	A	A	H	A	-	H	H	H	B	B	A	H	H	H	A	H	A	H	B	H	B	B	-	B
sc00568_224139	scaffold00568	224139	FRAME	*	1	4.835	A	H	B	B	A	H	A	A	B	H	A	A	A	H	B	A	H	H	H	A	A	H	A	H	H	H	H	B	B	A	H	H	H	A	H	A	H	B	H	B	B	H	B
sc00568_250625	scaffold00568	250625	FRAME	*	1	6.769	A	H	B	B	A	H	A	A	B	H	A	A	A	H	H	A	H	H	H	A	A	H	A	H	-	H	H	B	B	A	H	H	H	A	H	A	B	B	H	B	B	H	B
sc01339_1940	scaffold01339	1940	FRAME	**	1	9.666	A	H	B	B	A	H	A	A	B	H	A	A	A	H	H	A	H	H	H	H	A	-	A	A	H	H	H	B	B	A	H	B	H	A	H	A	B	B	H	B	B	H	B
co52525_179	contig52525	179	FRAME	*	1	15.481	H	H	B	B	A	H	H	A	B	H	A	A	A	H	H	A	H	H	H	H	A	H	A	A	A	H	H	B	B	A	H	B	H	A	H	A	B	B	A	B	B	A	B
sc00568_439636	scaffold00568	439636	bin	*	1	15.481	H	H	B	B	A	H	H	A	B	H	A	A	-	H	H	A	H	H	H	H	A	H	A	A	A	H	H	B	B	A	H	B	H	A	H	A	B	B	A	B	B	A	B
sc00568_459426	scaffold00568	459426	bin	*	1	15.481	H	H	B	B	A	H	H	A	B	H	A	A	A	H	H	A	H	H	H	H	A	H	A	A	A	H	-	B	B	-	H	B	-	A	H	A	B	B	A	B	B	A	B
sc00568_461779	scaffold00568	461779	bin	**	1	15.481	H	H	B	B	A	H	H	A	B	H	A	A	A	H	H	A	H	H	H	H	A	H	A	A	A	H	H	B	B	A	H	B	H	A	H	A	B	B	A	B	B	A	B
sc00568_543035	scaffold00568	543035	bin	*	1	15.481	H	H	B	B	A	H	H	A	B	H	-	A	A	H	H	A	H	H	H	H	A	H	A	A	A	H	H	B	B	A	H	B	H	A	H	A	B	B	A	B	B	A	B
sc00568_555643	scaffold00568	555643	FRAME	-	1	16.442	H	H	-	B	A	H	H	A	B	H	A	A	A	H	H	A	H	H	H	H	-	H	A	A	A	-	H	B	B	A	H	B	-	A	H	A	B	B	A	B	B	A	B
sc00008_1590	scaffold00008	1590	FRAME	-	1	20.296	H	H	B	H	A	H	H	A	B	H	A	A	A	H	H	A	H	H	H	H	A	H	A	H	A	H	H	B	B	A	H	B	H	A	H	H	B	B	A	B	B	A	B
sc00568_581377	scaffold00568	581377	bin	-	1	20.296	H	H	B	H	A	H	H	A	B	H	A	A	A	H	H	A	H	H	H	H	A	H	A	H	A	H	H	B	B	-	H	B	H	A	H	-	-	B	A	B	B	A	B
sc00568_610619	scaffold00568	610619	bin	-	1	20.296	H	H	B	H	A	H	H	A	B	H	A	A	A	H	H	A	H	H	H	H	A	H	A	H	A	H	H	B	B	A	H	B	H	A	H	H	B	B	A	B	B	A	B
sc00568_630564	scaffold00568	630564	bin	-	1	20.296	H	H	B	H	A	H	H	A	B	H	A	A	A	H	H	A	H	H	H	H	A	H	A	H	A	H	H	B	B	A	H	B	H	A	H	H	B	B	A	B	B	A	B
sc00568_668637	scaffold00568	668637	bin	-	1	21.258	H	H	B	H	A	H	H	A	B	H	A	A	A	B	H	A	H	H	H	H	A	H	A	H	A	-	H	B	-	-	H	B	H	A	H	H	B	B	A	B	B	A	B
sc00568_677896	scaffold00568	677896	bin	-	1	21.258	H	H	B	H	A	H	H	A	B	H	-	A	A	B	H	A	H	H	H	H	A	H	A	H	A	-	-	B	B	A	H	B	H	A	H	H	B	B	A	B	B	A	B
sc00568_680963	scaffold00568	680963	bin	-	1	21.258	H	H	B	H	A	H	H	A	B	H	-	A	A	B	H	A	H	H	H	H	A	H	A	H	A	H	H	B	B	A	H	B	H	A	H	-	B	B	A	B	B	A	B
sc00568_692236	scaffold00568	692236	FRAME	-	1	21.258	H	H	B	H	A	H	H	A	B	H	A	A	A	B	H	A	H	H	H	H	A	H	A	H	A	H	H	B	B	A	H	B	H	A	H	H	B	B	A	B	B	A	B
sc00568_791923	scaffold00568	791923	bin	-	1	24.146	B	H	B	H	A	H	H	A	B	H	A	A	A	B	H	A	H	H	H	H	A	H	A	H	A	H	H	B	B	A	H	H	H	A	-	H	B	B	A	B	B	A	B
sc01957_1458	scaffold01957	1458	FRAME	-	1	24.146	B	H	B	H	A	H	H	A	B	H	A	A	A	B	H	A	H	H	H	H	A	H	A	H	A	H	H	B	B	A	H	H	H	A	H	H	B	B	A	B	B	A	B
sc00568_820616	scaffold00568	820616	FRAME	-	1	25.107	B	H	B	H	A	H	H	A	B	H	A	A	A	B	H	A	H	H	H	H	A	H	A	H	A	H	H	B	H	A	H	H	H	A	H	H	B	B	A	B	B	A	B
sc00568_823463	scaffold00568	823463	bin	-	1	25.107	B	H	B	H	A	H	H	A	B	H	A	A	A	B	H	A	H	H	H	H	A	H	A	H	A	H	-	B	H	A	H	H	H	A	H	H	-	B	A	B	B	A	B
sc00568_846381	scaffold00568	846381	FRAME	-	1	25.136	B	H	B	H	A	H	H	A	B	H	-	A	A	B	H	A	H	H	H	H	-	H	A	H	A	H	H	B	H	A	H	H	-	A	H	H	B	B	A	B	B	A	B
sc00568_880632	scaffold00568	880632	FRAME	-	1	27.108	B	H	B	H	A	H	H	A	B	H	A	A	A	B	H	A	H	H	H	H	A	H	A	H	A	H	H	B	H	A	H	H	H	H	H	H	B	B	A	B	B	A	B
sc00568_885648	scaffold00568	885648	bin	-	1	28.965	B	H	B	H	A	H	H	A	B	H	A	A	A	B	H	A	H	H	H	H	A	H	A	H	A	-	H	B	H	A	H	H	H	H	H	H	B	B	A	B	B	A	B
co01753_537	contig01753	537	FRAME	-	1	28.965	B	H	B	H	A	H	H	A	B	H	A	A	A	B	H	A	H	H	H	H	A	H	A	H	A	H	H	B	H	A	H	H	H	H	H	H	B	B	A	B	B	A	B
co55700_934	contig55700	934	bin	-	1	28.965	B	H	B	H	A	H	H	A	B	H	A	A	A	B	H	A	H	H	H	H	A	H	A	H	A	H	H	B	-	A	H	H	H	-	H	H	B	B	A	B	B	A	B
sc00568_894823	scaffold00568	894823	bin	-	1	28.965	B	H	B	H	A	H	H	A	B	H	-	A	A	B	H	A	H	H	H	-	A	H	A	H	A	H	H	B	H	-	H	H	-	H	H	H	B	B	A	B	B	A	B
sc00568_912924	scaffold00568	912924	bin	-	1	28.965	B	H	B	H	A	H	H	A	B	H	A	A	A	B	H	A	H	H	H	H	A	H	A	-	A	-	H	B	H	A	H	H	H	-	H	H	B	B	A	B	B	A	B
sc00568_958462	scaffold00568	958462	bin	-	1	28.965	B	H	B	H	A	H	H	A	B	H	A	A	A	B	H	A	H	H	H	H	A	H	A	H	A	H	H	B	H	A	H	H	H	H	H	H	B	B	A	B	B	A	B
sc00568_972654	scaffold00568	972654	bin	-	1	28.965	B	H	B	H	A	H	H	A	B	H	A	A	A	B	H	A	H	H	H	H	A	H	A	H	A	-	H	B	H	A	H	H	-	H	H	H	-	B	A	-	B	A	B
sc00568_1029622	scaffold00568	1029622	bin	-	1	28.965	B	H	B	H	A	H	H	A	B	H	A	A	A	B	H	A	H	H	H	H	A	H	A	H	A	H	H	B	H	A	H	H	H	H	H	H	B	B	A	B	B	A	B
sc00568_1048330	scaffold00568	1048330	bin	-	1	28.965	B	H	B	H	A	H	H	A	B	H	A	A	A	B	H	A	H	H	H	H	A	H	A	H	A	H	H	B	H	A	H	H	H	H	H	H	B	B	A	B	B	A	B
sc00568_1074065	scaffold00568	1074065	bin	-	1	28.965	B	H	B	H	A	H	H	A	B	H	A	A	A	B	H	A	H	H	H	H	A	H	A	H	A	H	H	B	H	-	H	H	-	H	H	-	B	B	A	B	B	A	B
sc00568_1103268	scaffold00568	1103268	FRAME	-	1	30.889	B	A	B	H	A	H	H	A	B	H	A	A	A	B	H	A	H	H	H	A	A	H	A	H	A	H	H	B	H	A	H	H	H	H	H	H	B	B	A	B	B	A	B
sc00568_1106991	scaffold00568	1106991	bin	-	1	30.889	B	A	B	H	A	H	H	A	B	H	A	A	A	B	H	A	H	H	H	A	A	H	A	H	A	H	H	B	H	A	H	H	H	H	H	H	B	B	A	B	B	A	B
sc00568_1133084	scaffold00568	1133084	bin	-	1	30.889	B	A	B	H	A	H	H	A	B	H	A	A	A	B	H	A	H	H	H	A	A	H	A	H	A	H	H	B	H	A	H	H	H	H	H	H	B	B	A	B	B	A	B
sc00568_1144661	scaffold00568	1144661	bin	-	1	30.889	B	A	B	H	A	H	H	A	B	H	A	A	A	B	H	-	H	H	H	A	A	H	A	H	A	H	H	B	H	A	H	H	H	H	H	H	B	B	A	B	B	A	B
sc01661_634	scaffold01661	634	bin	-	1	30.889	B	A	B	H	A	H	H	A	B	H	A	-	A	B	H	A	H	H	H	A	A	H	A	H	A	H	H	B	H	A	H	H	-	H	H	H	B	B	A	B	B	A	B
sc02370_1165	scaffold02370	1165	bin	-	1	30.889	B	A	B	H	A	H	H	A	B	H	A	A	A	B	H	A	H	H	H	A	A	H	A	H	A	H	H	B	H	A	-	H	H	H	H	H	B	B	A	B	B	A	B
sc00568_1246496	scaffold00568	1246496	FRAME	-	1	33.497	B	A	B	H	A	H	H	A	B	B	-	A	A	B	H	A	H	H	H	A	A	H	A	-	A	-	H	B	-	A	H	H	-	H	H	H	B	B	A	B	-	A	B
sc00568_1256123	scaffold00568	1256123	FRAME	-	1	34.738	B	A	B	H	A	H	B	A	B	B	A	A	A	B	H	A	H	H	H	A	A	H	A	H	A	H	H	B	H	A	H	H	-	H	H	H	B	B	A	B	H	A	B
sc00568_1288761	scaffold00568	1288761	bin	-	1	34.738	B	A	B	H	A	H	B	A	B	B	A	A	A	B	H	A	H	H	H	A	A	H	A	H	A	-	-	B	-	A	H	H	H	H	H	H	B	B	A	B	H	A	B
sc00568_1298929	scaffold00568	1298929	FRAME	-	1	35.699	B	A	B	H	A	H	B	A	B	B	A	A	A	B	H	A	H	H	H	A	A	H	A	H	A	H	H	B	H	-	H	H	H	H	H	B	B	B	A	B	H	A	B
sc00568_1303575	scaffold00568	1303575	FRAME	-	1	37.103	B	A	B	H	A	H	B	A	B	B	-	A	A	B	H	A	H	H	H	-	A	H	H	H	A	H	-	B	H	A	H	H	H	-	H	B	B	B	A	B	H	A	B
sc00568_1306122	scaffold00568	1306122	FRAME	-	1	38.594	B	A	B	H	A	A	B	A	B	B	A	A	A	B	H	A	H	H	H	A	A	H	H	H	A	H	H	B	H	A	H	H	H	H	H	B	B	B	A	B	H	A	B
sc00568_1322570	scaffold00568	1322570	FRAME	-	1	40.518	B	A	B	H	H	A	B	A	B	B	A	A	A	B	H	A	H	H	H	A	A	H	H	H	A	H	H	H	H	A	H	H	H	H	H	B	B	B	A	B	H	A	B
sc00568_1351761	scaffold00568	1351761	bin	-	1	40.518	B	A	B	H	H	A	B	A	B	B	-	A	A	B	H	A	H	H	H	A	A	H	H	H	A	H	H	H	H	A	H	H	H	H	H	B	B	B	A	B	H	A	B
sc00568_1363567	scaffold00568	1363567	bin	-	1	40.518	B	A	B	H	H	A	B	A	B	B	A	A	A	B	H	A	H	H	H	A	A	H	H	H	A	H	-	H	H	A	H	H	H	H	H	B	B	B	A	B	-	A	B
sc00568_1395327	scaffold00568	1395327	bin	-	1	40.518	B	A	B	H	H	A	B	A	B	B	A	A	A	B	H	A	H	H	H	A	A	H	H	H	A	-	H	H	H	A	H	H	H	H	H	B	B	B	A	B	H	A	B
sc00568_1408079	scaffold00568	1408079	bin	-	1	40.518	B	A	B	H	H	A	B	A	B	B	A	-	A	B	H	A	H	H	H	A	A	H	H	H	A	H	H	H	H	A	H	H	H	-	H	B	B	B	A	B	H	A	B
sc01287_1421	scaffold01287	1421	bin	-	1	40.518	B	A	B	H	H	A	B	A	B	B	A	A	A	B	H	A	H	H	H	A	A	H	H	H	A	-	H	H	H	A	H	H	H	H	H	B	B	B	A	B	H	A	B
sc00568_1488684	scaffold00568	1488684	bin	-	1	44.372	B	A	B	H	H	A	B	A	B	B	A	A	A	B	H	A	H	H	H	A	A	H	H	H	-	-	H	H	H	A	H	H	H	H	H	B	B	H	A	B	H	H	B
sc00568_1504092	scaffold00568	1504092	bin	-	1	44.372	B	A	B	H	H	A	B	A	B	B	A	A	A	B	H	-	H	H	H	A	A	H	H	-	H	H	H	H	H	A	H	H	H	H	H	B	B	H	A	B	H	H	B
sc00568_1512930	scaffold00568	1512930	FRAME	-	1	44.372	B	A	B	H	H	A	B	A	B	B	A	A	A	B	H	A	H	H	H	A	A	H	H	H	H	H	H	H	H	A	H	H	H	H	H	B	B	H	A	B	H	H	B
sc00568_1521808	scaffold00568	1521808	bin	-	1	44.372	B	A	B	H	H	A	B	A	B	B	A	A	A	B	H	A	H	H	H	A	A	H	H	H	-	H	H	H	H	A	H	H	H	H	H	B	B	H	A	B	H	H	B
sc00568_1540440	scaffold00568	1540440	bin	-	1	44.372	B	A	B	H	H	A	B	A	B	B	A	A	A	B	H	A	H	H	H	A	A	H	H	H	-	H	H	H	H	A	H	H	-	-	H	B	B	-	-	B	-	-	B
sc00568_1551049	scaffold00568	1551049	bin	-	1	44.372	B	A	B	H	H	A	B	A	B	B	A	A	A	B	H	A	H	H	H	A	A	H	H	H	H	H	H	-	H	A	H	H	H	H	H	B	B	H	A	B	H	H	B
sc00568_1586659	scaffold00568	1586659	FRAME	-	1	45.334	B	H	B	H	H	A	B	A	B	B	A	A	A	B	H	A	H	H	H	A	A	H	H	H	H	H	H	H	H	A	H	H	H	H	H	B	B	H	A	B	H	H	-
sc00568_1595477	scaffold00568	1595477	bin	-	1	45.334	B	H	B	H	H	A	B	A	-	B	A	A	A	B	H	A	H	H	H	A	A	H	H	H	H	H	-	H	H	A	H	H	H	H	H	B	B	H	A	B	H	H	B
sc00568_1597278	scaffold00568	1597278	bin	-	1	45.334	B	H	B	H	H	A	B	A	B	B	A	A	A	B	H	A	H	H	H	A	A	H	H	H	H	-	H	H	-	A	H	H	-	H	H	B	-	H	A	B	H	H	B
sc00568_1618621	scaffold00568	1618621	FRAME	-	1	46.295	B	H	B	H	H	A	B	A	B	B	A	A	A	B	H	A	H	A	H	A	A	H	H	H	H	H	H	H	H	A	H	H	H	H	H	B	B	H	A	B	H	H	B
sc00568_1632130	scaffold00568	1632130	bin	-	1	46.295	B	H	B	H	H	A	B	A	B	B	A	A	A	B	H	A	H	A	H	A	A	H	H	H	H	H	H	H	H	A	H	-	H	H	H	B	B	H	A	B	H	H	B
sc00568_1640144	scaffold00568	1640144	bin	-	1	47.257	B	H	B	H	H	A	H	A	B	-	A	A	A	B	H	A	H	A	H	A	A	H	H	H	H	H	H	H	H	A	H	H	-	H	H	B	B	H	A	B	H	H	B
sc00568_1640583	scaffold00568	1640583	bin	-	1	47.257	B	H	B	H	H	A	H	A	B	B	-	A	A	B	H	-	H	A	H	A	A	H	H	H	-	H	H	H	H	A	H	H	H	H	H	B	B	H	A	B	H	H	B
sc00568_1647531	scaffold00568	1647531	bin	-	1	47.257	B	H	B	H	H	A	H	A	B	B	A	A	A	B	H	A	H	A	H	A	A	H	H	H	H	H	H	H	H	A	H	H	H	H	H	B	B	H	A	B	H	H	B
sc00568_1683287	scaffold00568	1683287	bin	-	1	47.257	B	H	B	H	H	A	H	A	B	B	A	A	A	B	H	A	H	A	H	A	A	H	H	H	-	H	H	H	H	A	H	H	H	H	H	B	B	H	A	B	H	H	B
sc00568_1686221	scaffold00568	1686221	bin	-	1	47.257	B	H	-	H	H	A	H	A	B	B	A	A	A	B	H	A	H	A	H	A	A	H	H	H	H	H	-	H	H	A	H	H	-	H	H	B	-	-	A	B	H	H	B
sc00568_1695069	scaffold00568	1695069	bin	-	1	47.257	B	H	B	H	H	A	H	A	B	B	-	A	A	B	H	A	H	A	H	A	A	H	H	-	H	H	-	-	H	-	H	H	H	H	-	B	B	-	A	B	H	H	B
sc00568_1698894	scaffold00568	1698894	FRAME	-	1	47.257	B	H	B	H	H	A	H	A	B	B	A	A	A	B	H	A	H	A	H	A	A	H	H	H	H	H	H	H	H	A	H	H	H	H	H	B	B	H	A	B	H	H	B
sc00568_1706089	scaffold00568	1706089	bin	-	1	47.257	B	H	B	H	H	A	H	A	B	B	A	A	A	B	H	A	H	A	H	A	A	H	H	H	H	H	H	H	H	A	H	H	H	H	H	B	B	H	A	B	H	H	B
sc03311_162756	scaffold03311	162756	bin	-	1	47.257	B	H	B	H	H	A	H	A	B	B	A	A	A	B	H	A	H	A	H	A	A	-	H	H	H	H	H	H	H	A	H	H	H	H	H	B	B	H	A	B	H	-	B
sc03311_121282	scaffold03311	121282	FRAME	-	1	48.219	B	H	H	H	H	A	H	A	B	B	A	A	A	B	H	A	H	A	H	A	A	H	H	H	H	H	H	H	H	A	H	H	H	H	H	B	B	H	A	B	H	H	B
sc03311_102668	scaffold03311	102668	bin	-	1	48.219	B	H	H	H	H	A	H	A	B	B	A	A	A	B	H	A	H	A	H	A	A	H	H	H	H	H	H	H	H	A	H	H	H	H	H	B	B	H	A	B	H	H	B
sc03311_48791	scaffold03311	48791	bin	-	1	50.143	B	H	A	H	A	A	H	A	B	B	A	A	A	B	H	A	H	A	H	A	A	H	H	H	H	H	H	H	H	A	H	H	H	H	H	B	B	H	A	B	H	H	B
sc03311_20077	scaffold03311	20077	bin	-	1	50.143	B	H	A	H	A	-	H	A	B	B	-	A	A	B	H	A	H	A	H	A	A	H	H	H	-	-	H	H	H	A	H	H	H	H	H	B	B	H	A	B	H	H	B
sc03311_2102	scaffold03311	2102	bin	-	1	50.143	B	H	A	H	A	A	H	A	B	B	A	A	A	B	H	A	H	A	H	A	A	H	H	H	-	H	H	H	H	A	H	H	H	H	H	B	B	H	A	B	H	H	B
sc00548_1501	scaffold00548	1501	FRAME	-	1	50.143	B	H	A	H	A	A	H	A	B	B	A	A	A	B	H	A	H	A	H	A	A	H	H	H	H	H	H	H	H	A	H	H	H	H	H	B	B	H	A	B	H	H	B
sc00704_10985	scaffold00704	10985	bin	-	1	50.143	B	H	A	H	A	A	H	A	B	B	A	A	A	B	H	A	H	A	H	A	A	H	H	H	H	H	H	H	H	A	H	H	H	H	H	B	B	H	A	B	H	H	B
sc00704_28709	scaffold00704	28709	bin	-	1	50.143	B	H	A	H	A	A	H	A	B	B	-	A	A	B	H	-	H	A	H	A	A	H	H	H	H	H	H	H	H	A	H	H	-	H	H	B	B	H	A	B	H	H	B
sc00704_53106	scaffold00704	53106	bin	-	1	51.104	-	H	A	H	A	A	H	A	B	B	A	A	A	B	H	A	H	A	H	A	A	H	H	H	-	H	-	H	H	A	H	H	H	H	H	B	B	H	H	B	H	H	B
sc00704_71179	scaffold00704	71179	FRAME	-	1	51.104	B	H	A	H	A	A	H	A	B	B	A	A	A	B	H	A	H	A	H	A	A	H	H	H	H	H	H	H	H	A	H	H	H	-	H	-	B	H	H	B	H	H	B
sc00704_84599	scaffold00704	84599	bin	-	1	53.028	B	H	A	H	H	A	H	A	B	B	A	A	A	B	H	A	A	A	H	A	A	-	H	H	-	H	H	H	H	A	H	H	H	H	H	B	B	-	H	B	H	H	B
sc00704_97152	scaffold00704	97152	FRAME	-	1	53.028	B	H	A	H	H	A	H	A	B	B	A	A	A	B	H	A	A	A	H	A	A	H	H	H	H	H	H	H	H	A	H	H	H	H	H	B	B	H	H	B	H	H	B
sc00704_98679	scaffold00704	98679	bin	-	1	53.028	B	H	A	H	H	A	H	A	B	B	A	A	A	B	H	A	A	A	H	A	A	H	H	H	H	-	H	H	H	A	H	H	-	H	H	B	B	H	H	B	-	H	B
sc00704_105381	scaffold00704	105381	bin	-	1	53.028	B	H	A	H	H	-	H	A	B	B	A	A	A	B	H	-	A	A	H	A	A	H	H	H	-	H	-	H	H	A	H	H	H	H	-	-	B	H	H	B	-	H	B
sc00704_114029	scaffold00704	114029	bin	-	1	53.028	B	H	A	H	H	A	H	A	B	B	A	A	A	B	H	A	A	A	H	A	A	H	H	H	H	H	H	H	H	A	H	H	H	H	H	B	B	H	H	B	H	H	B
sc00704_132872	scaffold00704	132872	bin	-	1	53.028	B	H	A	H	H	A	H	A	B	B	-	A	A	B	H	A	A	A	H	A	A	H	H	H	H	H	H	-	H	A	H	H	H	H	H	-	B	H	H	B	-	H	B
sc00704_165894	scaffold00704	165894	FRAME	-	1	53.99	B	H	A	H	H	A	H	A	B	B	A	A	A	B	H	A	A	A	H	A	A	H	H	H	B	H	H	H	H	A	H	H	H	H	H	B	-	H	H	B	H	H	B
sc00704_199100	scaffold00704	199100	bin	-	1	53.99	B	H	A	H	H	A	H	A	B	B	-	A	A	B	H	A	A	A	H	A	A	H	H	H	B	H	H	H	H	A	H	H	H	H	-	B	B	H	-	B	H	H	-
sc00443_240477	scaffold00443	240477	bin	-	1	53.99	B	H	A	H	H	A	H	A	B	B	A	A	A	B	H	A	A	A	H	A	A	H	H	H	B	H	H	H	H	A	-	-	H	H	H	-	-	H	H	B	H	H	B
sc00443_235710	scaffold00443	235710	bin	-	1	53.99	B	H	A	H	H	A	H	A	B	B	A	A	A	B	H	-	A	A	H	A	A	H	H	H	B	H	H	H	H	A	H	H	H	H	H	B	B	H	H	B	H	H	B
sc00443_208201	scaffold00443	208201	bin	-	1	54.952	B	H	A	H	H	A	H	A	B	B	H	A	A	B	H	A	A	A	H	A	A	H	H	H	B	H	H	H	-	A	H	H	H	H	H	B	B	H	H	B	H	H	B
sc00443_205116	scaffold00443	205116	bin	-	1	54.952	B	H	A	H	H	A	H	A	B	B	H	A	A	B	H	A	A	A	H	A	A	-	H	H	B	H	H	H	H	A	H	H	H	-	H	B	-	H	H	B	H	H	B
sc00443_198606	scaffold00443	198606	FRAME	-	1	54.952	B	H	A	H	H	A	H	A	B	B	H	A	A	B	H	A	A	A	H	A	A	H	H	H	B	H	H	H	H	A	H	H	H	H	H	B	B	H	H	B	H	H	B
sc00443_143123	scaffold00443	143123	FRAME	-	1	55.913	B	H	A	H	H	A	H	A	B	B	H	A	H	B	H	A	A	A	H	A	A	H	H	H	B	H	H	H	H	A	H	H	H	H	H	B	B	H	H	B	H	H	B
sc00443_141026	scaffold00443	141026	FRAME	-	1	55.957	B	H	A	H	H	A	H	A	B	B	H	A	H	B	H	A	A	A	H	A	A	H	H	H	B	H	H	H	H	A	H	H	-	H	H	B	B	H	H	B	H	H	B
sc00443_107701	scaffold00443	107701	bin	-	1	57.837	B	H	A	H	H	A	H	A	B	H	H	A	H	B	H	A	A	A	H	A	A	-	H	H	B	H	H	H	H	A	H	H	B	H	H	B	B	H	H	B	H	H	B
sc00443_63702	scaffold00443	63702	FRAME	-	1	57.837	B	H	A	H	H	A	H	A	B	H	H	A	H	B	H	A	A	A	H	A	A	H	H	H	B	H	H	H	H	A	H	H	B	H	H	B	B	H	H	B	H	H	B
sc00443_34254	scaffold00443	34254	bin	-	1	57.837	B	H	A	H	H	A	H	A	-	H	H	-	H	B	H	A	A	A	H	A	A	H	H	H	B	H	H	H	H	A	H	H	B	-	H	B	B	H	H	B	H	H	B
sc00443_28911	scaffold00443	28911	bin	-	1	57.837	B	H	A	H	H	A	H	A	B	H	H	A	H	B	H	A	A	A	H	A	A	H	H	H	B	H	H	H	H	A	H	H	B	H	H	B	B	H	H	B	H	H	B
sc03376_2596	scaffold03376	2596	bin	-	1	57.837	B	H	A	H	H	A	H	A	B	H	H	A	H	B	H	A	A	A	H	A	A	H	H	H	B	H	H	H	H	A	H	H	B	H	H	B	B	H	H	B	H	H	B
sc03376_8748	scaffold03376	8748	bin	-	1	57.837	B	H	A	H	H	A	H	A	B	H	H	A	H	B	H	A	A	A	H	A	A	H	H	H	B	H	H	H	H	A	H	H	B	H	H	B	-	H	-	B	H	H	-
sc03376_26430	scaffold03376	26430	bin	-	1	57.837	B	H	A	H	H	A	H	A	B	H	H	A	H	B	H	A	A	A	H	A	A	H	H	H	B	H	H	H	H	A	H	H	B	H	H	B	B	H	H	B	H	H	B
sc03376_30559	scaffold03376	30559	bin	-	1	57.837	B	H	A	H	H	A	H	A	B	H	H	A	H	B	H	A	A	A	H	A	A	H	H	H	B	H	-	H	H	A	H	H	B	H	H	B	B	-	H	B	H	H	B
sc03376_41184	scaffold03376	41184	FRAME	-	1	58.799	B	H	A	H	H	A	H	A	B	H	H	A	H	B	H	A	A	A	H	A	A	H	H	H	B	H	H	H	H	H	H	H	B	H	H	B	B	H	H	B	H	H	B
sc03376_145775	scaffold03376	145775	FRAME	-	1	61.687	B	H	A	H	H	A	A	A	B	H	H	A	H	B	H	A	A	A	H	A	A	H	H	H	B	H	H	B	H	H	H	H	B	H	H	B	B	H	H	B	H	H	H
sc03376_145977	scaffold03376	145977	bin	-	1	61.687	B	H	A	H	H	A	A	A	B	H	H	A	H	B	H	A	A	A	H	A	A	H	H	H	B	H	H	B	H	H	H	H	B	H	H	B	-	H	H	B	H	H	H
sc03376_148508	scaffold03376	148508	bin	-	1	61.687	B	H	A	H	H	A	A	A	B	H	H	A	H	B	H	A	A	A	H	A	A	H	H	H	B	H	H	B	H	H	H	H	B	H	H	B	B	H	H	B	H	H	H
sc03376_153827	scaffold03376	153827	bin	-	1	61.687	B	H	A	H	H	A	A	A	B	H	H	A	H	B	H	A	A	A	H	A	A	H	H	H	B	H	H	B	H	H	H	H	B	H	H	B	B	H	H	B	H	H	H
sc03376_175409	scaffold03376	175409	FRAME	-	1	63.611	B	H	A	A	H	A	A	A	B	H	H	A	H	B	H	A	A	A	H	A	A	H	H	H	B	H	H	B	H	H	H	H	B	H	H	B	B	H	H	B	H	H	H
sc03376_190820	scaffold03376	190820	bin	-	1	63.611	B	H	A	A	H	A	A	A	B	H	H	A	H	B	H	A	A	A	H	A	A	H	H	H	B	H	H	B	H	H	H	H	B	H	H	B	B	H	H	B	H	H	H
sc03376_258331	scaffold03376	258331	bin	-	1	66.499	B	H	A	A	H	A	A	A	B	H	H	A	H	B	H	A	H	A	H	A	A	H	H	H	B	H	H	B	H	-	H	H	B	-	H	-	B	H	H	B	H	H	H
sc03376_287760	scaffold03376	287760	FRAME	-	1	66.499	B	H	A	A	H	A	A	A	B	H	H	A	H	B	H	A	H	A	H	A	A	H	H	H	B	H	H	B	H	H	H	H	B	H	H	B	B	H	H	B	H	H	H
sc03376_289309	scaffold03376	289309	bin	-	1	66.499	B	H	A	A	H	A	A	A	B	H	H	A	H	B	H	A	H	A	H	A	A	H	H	H	B	H	H	B	H	H	H	H	B	H	H	B	B	H	H	B	H	H	H
sc03376_332981	scaffold03376	332981	bin	-	1	66.499	B	H	A	A	H	A	A	A	B	H	H	A	H	-	H	A	H	-	H	A	A	H	H	H	B	H	H	B	H	H	H	H	B	H	H	B	B	H	H	B	H	H	H
sc03376_362288	scaffold03376	362288	bin	-	1	66.499	B	H	A	A	H	A	A	A	B	H	H	A	H	B	H	A	H	A	H	A	A	H	-	H	B	H	-	B	H	-	H	H	B	H	H	-	B	H	H	B	H	H	H
sc03376_439551	scaffold03376	439551	bin	-	1	67.46	B	H	A	A	H	A	A	A	B	H	H	A	B	B	H	A	H	A	H	A	A	H	H	H	B	H	H	B	H	-	H	H	B	H	H	B	B	H	H	-	H	H	-
co19414_1053	contig19414	1053	FRAME	-	1	67.46	B	H	A	A	H	A	A	A	B	H	H	A	B	B	H	A	H	A	H	A	A	H	H	H	B	H	H	B	H	H	H	H	-	H	-	B	B	H	H	B	H	H	H
sc03376_457595	scaffold03376	457595	bin	-	1	67.46	B	H	A	A	H	A	A	A	B	H	H	A	B	B	H	A	H	A	H	A	A	H	H	H	B	H	H	B	H	H	-	H	-	H	H	B	B	H	H	B	H	H	H
sc03376_467474	scaffold03376	467474	bin	-	1	67.46	B	H	A	A	H	A	A	A	B	H	H	A	B	B	H	A	H	A	H	A	A	-	H	H	B	H	H	B	H	H	H	H	B	-	H	-	B	H	H	B	H	H	H
sc03376_488886	scaffold03376	488886	FRAME	-	1	68.042	B	H	A	A	H	A	A	A	B	H	H	A	B	B	H	-	H	A	H	A	A	H	H	H	B	H	H	B	H	H	H	H	B	H	H	B	B	H	H	B	H	H	H
sc03376_496383	scaffold03376	496383	FRAME	-	1	68.422	B	H	A	A	H	A	A	A	B	H	H	A	B	B	H	H	H	A	H	A	A	H	H	H	B	H	H	B	H	H	H	H	B	-	H	B	B	H	H	B	H	H	H
sc03376_497916	scaffold03376	497916	bin	-	1	69.384	B	H	A	A	H	A	A	A	B	H	H	A	B	B	H	-	H	A	H	A	A	H	H	H	B	-	B	B	-	H	H	H	-	-	H	B	-	H	-	B	-	H	-
sc03376_540433	scaffold03376	540433	FRAME	-	1	69.384	B	H	A	A	H	A	A	A	B	H	H	A	B	B	H	H	H	A	H	A	A	H	H	H	B	H	B	B	H	H	H	H	B	H	H	B	B	H	H	B	H	H	-
sc03376_565914	scaffold03376	565914	bin	-	1	70.345	B	H	A	A	H	A	A	A	B	H	H	A	B	B	H	H	H	A	H	A	A	H	H	H	B	H	B	B	H	H	H	H	B	H	B	B	B	H	H	B	H	H	H
sc03376_569523	scaffold03376	569523	bin	-	1	70.345	B	H	A	A	H	A	A	A	B	H	H	A	B	B	H	H	H	A	H	A	A	H	H	-	B	H	B	B	H	H	H	H	B	H	B	B	B	H	H	B	H	H	H
sc03376_578598	scaffold03376	578598	FRAME	-	1	70.345	B	H	A	A	H	A	A	A	B	H	H	A	B	B	H	H	H	A	H	A	A	H	H	H	B	H	B	B	H	H	H	H	B	H	B	B	B	H	H	B	H	H	H
sc03376_592271	scaffold03376	592271	FRAME	-	1	72.269	B	H	A	A	H	A	A	A	B	H	H	A	B	H	B	H	H	A	H	A	A	H	-	H	B	H	B	B	H	H	H	H	B	H	B	B	B	-	H	B	H	H	H
sc03376_625820	scaffold03376	625820	bin	-	1	74.193	B	H	A	A	H	A	A	A	H	H	H	A	B	H	B	-	H	A	H	A	-	H	-	H	B	H	B	B	H	H	H	H	B	H	B	B	B	H	A	B	H	H	H
sc03376_631198	scaffold03376	631198	FRAME	-	1	74.193	B	H	A	A	H	A	A	A	H	H	H	A	B	H	B	H	H	A	H	A	A	H	H	H	B	H	B	B	H	H	H	H	B	H	B	B	B	H	A	B	H	H	H
sc03376_642954	scaffold03376	642954	bin	-	1	74.193	B	H	A	A	H	-	A	A	H	H	H	A	B	H	B	-	H	A	H	A	A	-	H	-	B	H	-	B	-	H	H	H	-	H	B	-	B	H	A	B	H	H	H
sc03217_8546	scaffold03217	8546	FRAME	-	1	75.155	B	H	A	A	H	A	A	A	H	H	H	A	B	H	B	-	H	A	H	A	A	H	H	H	B	H	B	B	H	H	H	H	B	H	B	-	B	H	A	B	H	H	H
sc03217_42899	scaffold03217	42899	bin	-	1	77.079	B	H	A	A	H	A	A	A	H	H	H	A	B	H	B	-	H	A	H	A	A	H	H	H	H	H	B	B	H	H	H	H	B	H	B	B	B	B	A	B	H	H	H
sc03217_112027	scaffold03217	112027	bin	-	1	77.079	B	H	A	A	H	A	A	A	H	H	H	A	B	H	B	H	H	A	H	A	A	H	H	-	H	H	B	-	H	H	H	H	B	H	B	B	B	B	A	B	H	H	H
sc03217_119724	scaffold03217	119724	FRAME	-	1	77.079	B	H	A	A	H	A	A	A	H	H	H	A	B	H	B	H	H	A	H	A	A	H	H	H	H	H	B	B	H	H	H	H	B	H	B	B	B	B	A	B	H	H	H
sc03217_177894	scaffold03217	177894	bin	-	1	77.079	B	H	A	A	H	A	A	A	H	H	H	A	B	H	B	-	H	A	H	A	A	H	-	H	H	H	B	B	H	-	H	H	B	H	B	B	B	B	A	B	H	H	H
sc03217_180303	scaffold03217	180303	bin	-	1	77.079	B	H	A	A	H	A	A	A	H	H	H	A	B	H	B	H	H	A	H	A	A	-	H	H	-	H	B	B	H	-	H	H	-	H	B	-	B	B	A	B	H	H	H
sc03217_212465	scaffold03217	212465	FRAME	-	1	78.041	B	H	A	A	H	A	A	A	H	H	H	A	B	H	H	H	H	A	H	A	A	H	H	H	H	H	B	B	H	H	H	H	B	H	B	B	B	B	A	B	H	H	H
sc03217_247437	scaffold03217	247437	FRAME	-	1	79.002	B	H	A	A	H	A	A	A	H	H	H	A	B	H	H	H	H	A	H	A	A	H	H	H	H	H	B	B	H	A	H	H	B	H	B	B	B	B	A	B	H	H	H
sc00005_72467	scaffold00005	72467	FRAME	-	1	81.905	B	H	A	-	H	H	A	A	H	H	H	A	B	H	H	-	H	A	H	A	A	H	H	H	-	H	B	B	H	A	H	H	B	H	B	B	B	B	A	B	H	H	H
sc00005_102247	scaffold00005	102247	FRAME	-	1	83.843	B	B	A	A	H	H	A	A	H	H	H	A	B	H	H	H	H	A	H	A	A	H	H	B	H	H	B	B	H	A	H	-	B	H	B	B	B	B	A	B	H	H	H
sc00005_212856	scaffold00005	212856	FRAME	-	1	85.31	B	B	A	A	H	H	A	A	H	H	H	A	B	H	H	-	H	-	H	A	A	H	H	B	-	H	B	H	H	A	H	H	B	H	B	B	B	B	A	B	H	H	H
sc03271_328	scaffold03271	328	FRAME	-	1	86.738	B	B	A	A	H	H	A	A	H	H	H	A	B	H	H	H	H	A	H	A	A	H	H	B	A	-	-	-	H	A	H	H	-	H	B	B	B	B	A	B	H	A	H
sc00005_274388	scaffold00005	274388	bin	-	1	87.7	B	B	A	A	H	H	A	A	H	H	H	A	B	H	H	H	H	A	H	A	A	H	H	B	A	H	B	H	H	A	H	H	B	H	B	H	-	B	A	B	H	A	-
sc00005_327963	scaffold00005	327963	FRAME	-	1	87.7	B	B	A	A	H	H	A	A	H	H	H	A	B	H	H	H	H	A	H	A	A	H	H	B	A	H	B	H	H	A	H	H	B	H	B	H	B	B	A	B	H	A	H
sc00005_348288	scaffold00005	348288	bin	-	1	87.7	B	B	A	A	H	H	A	A	H	H	H	A	B	H	H	H	H	A	H	A	A	H	H	B	A	H	B	H	H	A	H	H	B	H	B	H	B	B	A	B	-	A	H
sc00005_369425	scaffold00005	369425	bin	-	1	88.661	B	B	A	A	H	H	A	A	H	H	H	A	B	H	H	H	H	A	H	A	A	H	H	B	A	H	H	H	H	A	H	H	B	H	B	H	B	B	A	B	H	A	H
sc03232_125354	scaffold03232	125354	FRAME	-	1	88.661	B	B	A	A	H	H	A	A	H	H	H	A	B	H	H	H	H	A	H	A	A	H	H	B	A	H	H	H	H	A	H	H	B	H	B	H	B	B	A	B	H	A	H
sc00005_424282	scaffold00005	424282	bin	-	1	88.661	B	B	A	A	H	H	A	A	H	H	H	A	B	H	H	H	H	A	H	A	A	H	H	B	A	H	H	H	-	A	H	H	B	H	B	H	B	B	A	-	H	A	H
sc00005_441215	scaffold00005	441215	bin	-	1	88.661	B	B	A	A	H	H	A	A	H	H	H	A	B	H	H	H	H	A	H	A	A	-	H	B	A	H	H	H	H	A	H	H	-	H	B	H	B	B	A	B	H	A	H
sc00005_497928	scaffold00005	497928	bin	-	1	88.661	B	B	A	A	H	H	A	A	H	H	H	A	B	H	H	H	H	A	H	A	A	H	H	B	A	-	H	H	H	A	H	H	B	H	B	H	B	B	A	B	H	A	H
sc00005_508009	scaffold00005	508009	bin	-	1	88.661	B	B	A	A	H	H	A	A	H	H	H	A	B	H	H	H	H	A	H	A	A	H	H	B	A	H	H	H	H	A	H	H	B	H	B	H	B	B	A	B	-	A	H
sc00005_599943	scaffold00005	599943	bin	-	1	88.661	B	B	A	A	H	H	A	A	H	H	H	A	B	H	H	H	H	A	H	A	A	H	H	B	A	H	H	H	H	A	H	H	B	H	B	H	B	B	A	B	H	A	H
sc00005_609709	scaffold00005	609709	bin	-	1	88.661	B	B	A	A	H	H	A	A	H	H	H	A	B	H	H	H	H	A	H	A	A	H	H	B	A	H	H	H	H	A	H	H	B	H	B	H	B	B	A	B	H	A	H
sc00005_640979	scaffold00005	640979	bin	-	1	88.661	B	B	A	A	H	H	A	A	H	H	H	A	B	H	H	H	H	A	H	A	A	H	H	B	A	H	H	H	H	A	H	H	B	H	B	H	B	B	A	B	H	A	-
sc00005_664229	scaffold00005	664229	bin	-	1	88.661	B	B	A	A	H	H	A	A	H	H	H	A	B	H	H	H	H	A	H	A	A	H	-	-	A	-	H	H	H	-	H	H	B	-	B	-	B	B	A	B	H	A	-
sc00005_676669	scaffold00005	676669	bin	-	1	88.661	B	B	A	A	H	H	A	A	H	H	H	A	B	H	H	H	H	A	H	A	A	H	H	-	A	H	-	H	H	A	H	H	B	H	B	H	B	B	A	B	H	A	H
sc00005_712635	scaffold00005	712635	bin	-	1	88.661	B	B	A	A	H	H	A	A	H	H	H	A	B	H	H	H	H	A	H	A	A	H	H	B	A	-	H	H	H	A	H	H	B	H	B	H	B	B	A	B	H	A	H
sc00005_714756	scaffold00005	714756	bin	-	1	88.661	B	B	A	A	H	H	A	A	H	H	H	A	B	H	H	H	H	A	H	A	A	H	H	B	A	H	H	H	H	A	H	H	B	H	B	H	B	B	A	B	H	A	H
sc00005_758196	scaffold00005	758196	bin	-	1	88.661	B	B	A	A	H	H	A	A	H	H	H	A	B	H	H	H	H	A	H	A	A	H	H	B	A	-	H	H	H	A	H	H	B	H	B	H	B	B	A	B	H	A	H
sc00005_777968	scaffold00005	777968	bin	-	1	88.661	B	B	A	A	H	H	A	A	H	H	H	A	B	H	H	-	H	A	H	A	A	H	H	B	A	H	H	H	H	A	H	H	B	H	B	H	B	B	A	B	H	A	H
sc00005_879398	scaffold00005	879398	bin	-	1	88.661	B	B	A	A	H	H	A	A	H	H	H	A	B	H	H	H	H	A	H	A	A	H	H	B	A	H	H	H	H	A	H	H	B	H	-	H	B	B	A	B	-	A	H
sc00233_10570	scaffold00233	10570	bin	-	1	88.661	B	B	A	A	H	H	A	A	H	H	H	A	B	H	H	H	H	A	H	A	A	H	H	B	A	H	H	H	H	A	H	H	B	H	B	H	B	B	A	B	H	A	H
sc00233_41453	scaffold00233	41453	bin	-	1	88.661	B	B	A	A	H	H	A	A	H	H	H	A	B	H	H	-	H	A	H	A	A	H	H	B	A	H	H	H	-	A	H	H	B	H	B	H	B	B	A	B	H	A	H
sc00233_50454	scaffold00233	50454	bin	-	1	88.661	B	B	A	A	H	H	A	A	H	H	H	A	B	H	H	H	H	A	H	A	A	H	H	B	A	H	H	H	H	A	H	H	B	H	B	H	B	B	A	B	H	A	H
co04839_559	contig04839	559	bin	-	1	88.661	B	B	A	A	H	H	A	A	H	H	H	A	B	H	H	H	H	A	H	A	A	H	H	B	A	-	H	H	H	A	H	H	B	H	B	-	-	B	A	B	H	A	H
co10115_87	contig10115	87	bin	-	1	88.661	B	B	A	A	H	H	A	A	H	H	H	A	B	H	H	H	H	A	H	A	A	H	H	B	A	H	H	H	H	A	H	H	B	H	B	H	B	B	A	B	H	A	H
co10724_613	contig10724	613	bin	-	1	88.661	B	B	A	A	H	H	A	A	H	H	H	A	B	H	H	H	H	A	H	A	A	H	H	B	A	H	H	H	H	A	H	H	-	H	B	H	B	B	-	B	H	A	H
co15471_217	contig15471	217	bin	-	1	88.661	B	B	A	A	H	H	A	A	H	H	H	A	B	H	H	H	H	A	H	A	A	H	H	B	A	H	H	H	H	A	H	H	B	H	B	H	B	B	A	B	H	A	H
co24377_227	contig24377	227	bin	-	1	88.661	B	B	A	A	H	H	A	A	H	H	H	A	B	H	H	-	H	A	H	A	A	H	H	B	A	H	H	H	H	A	H	H	B	H	B	H	B	B	A	B	H	A	H
co26896_0	contig26896	0	bin	-	1	88.661	B	B	A	A	H	H	A	A	H	H	H	A	B	H	H	H	H	A	H	A	A	H	-	B	A	H	H	H	H	A	H	H	B	H	B	H	-	B	A	B	H	A	H
co37238_533	contig37238	533	bin	-	1	88.661	B	B	A	A	H	H	A	A	H	H	H	A	B	H	H	H	H	A	H	A	A	H	H	B	A	H	H	H	H	A	H	H	B	H	B	H	B	B	A	B	H	A	H
co49187_1726	contig49187	1726	bin	-	1	88.661	B	B	A	A	H	H	A	A	H	H	H	A	B	H	H	H	H	A	H	A	A	H	H	B	A	H	H	H	H	A	H	-	B	H	-	H	-	B	A	B	H	A	H
sc00018_44272	scaffold00018	44272	bin	-	1	88.661	B	B	A	A	H	H	A	A	H	H	H	A	B	H	H	H	H	A	H	A	A	H	H	B	A	H	H	H	H	-	H	H	B	H	B	H	-	B	A	B	H	A	H
sc00018_47750	scaffold00018	47750	bin	-	1	88.661	B	B	A	A	H	H	A	A	H	H	H	A	B	H	H	H	H	A	H	A	A	H	H	B	A	H	H	H	H	A	H	H	B	H	B	H	B	B	A	B	H	A	H
sc00018_154992	scaffold00018	154992	bin	-	1	88.661	B	B	A	A	H	H	A	A	H	H	H	A	B	H	H	H	H	A	H	A	A	H	H	B	A	H	H	H	H	A	H	H	B	H	B	H	B	B	A	B	H	A	H
sc00220_39729	scaffold00220	39729	bin	-	1	88.661	B	B	A	A	H	H	A	A	H	H	H	A	B	H	H	H	H	A	H	A	A	H	H	B	A	H	H	H	H	A	H	H	B	H	B	H	B	B	A	B	H	A	H
sc00220_51163	scaffold00220	51163	bin	-	1	88.661	B	B	A	A	H	H	A	A	H	H	H	A	B	H	H	H	H	A	H	A	A	-	H	B	A	H	H	H	H	A	H	H	B	H	B	H	B	B	A	B	H	A	H
sc00220_58897	scaffold00220	58897	bin	-	1	88.661	B	B	A	A	H	H	A	A	H	H	H	A	B	H	H	H	H	A	H	A	A	H	H	B	A	H	H	H	H	A	H	H	B	H	B	H	B	B	A	B	H	A	H
sc00296_2825	scaffold00296	2825	bin	-	1	88.661	B	B	A	A	H	H	A	A	H	H	H	A	B	H	H	H	H	A	H	A	A	H	H	B	A	H	H	H	H	A	H	H	B	H	B	H	B	B	A	B	H	A	H
sc00746_3080	scaffold00746	3080	bin	-	1	88.661	B	B	A	A	H	H	A	A	H	H	H	A	B	H	H	H	H	A	H	A	A	H	H	B	A	H	H	H	H	A	H	H	B	H	B	H	B	B	A	B	H	A	H
sc00785_198	scaffold00785	198	bin	-	1	88.661	B	B	A	A	H	H	A	A	H	H	H	A	B	H	H	H	H	A	H	A	A	H	H	B	A	H	H	H	H	A	H	H	B	H	B	H	B	B	A	B	H	A	H
sc00992_719	scaffold00992	719	bin	-	1	88.661	B	B	A	A	H	H	A	A	H	H	H	A	B	H	H	-	H	A	H	A	A	H	H	B	A	H	H	H	H	A	H	H	B	H	B	H	B	B	A	B	H	A	H
sc00995_2107	scaffold00995	2107	bin	-	1	88.661	B	B	A	A	H	H	A	A	H	H	H	A	B	H	H	H	H	A	H	-	A	H	H	B	A	H	H	-	H	A	H	H	B	H	B	-	-	B	A	B	H	A	H
sc01006_474	scaffold01006	474	bin	-	1	88.661	B	B	A	A	H	H	A	A	H	H	H	A	B	H	H	H	H	A	H	A	A	-	H	-	A	-	H	H	-	A	H	H	B	H	B	H	B	B	A	B	H	A	H
sc01880_40951	scaffold01880	40951	bin	-	1	88.661	B	B	A	A	H	H	A	A	H	H	H	A	B	H	H	H	H	A	H	A	A	H	H	B	A	H	H	H	H	A	H	H	B	H	B	H	B	B	A	B	H	A	H
sc01800_88887	scaffold01800	88887	bin	-	1	88.661	B	B	A	A	H	H	A	A	H	H	H	A	B	H	H	H	H	A	H	A	A	H	H	B	A	H	H	H	H	A	H	H	-	H	B	H	B	B	A	B	H	A	H
sc01800_123204	scaffold01800	123204	bin	-	1	88.661	B	B	A	A	H	H	A	A	H	H	H	A	B	H	H	H	H	A	H	A	A	H	H	B	A	-	H	H	H	A	H	H	B	H	B	H	B	B	A	B	H	A	H
sc01800_138554	scaffold01800	138554	bin	-	1	88.661	B	B	A	A	H	-	A	A	H	H	H	A	B	H	H	H	H	A	H	A	A	-	H	B	A	-	H	-	H	-	H	H	B	H	-	H	B	B	A	B	H	A	H
sc01800_152320	scaffold01800	152320	bin	-	1	88.661	B	B	A	A	H	H	A	A	H	H	H	A	B	H	H	H	H	A	H	A	A	H	H	B	A	H	H	H	H	A	H	H	B	H	B	H	B	B	A	B	H	A	H
sc01800_190138	scaffold01800	190138	bin	-	1	88.661	B	B	A	A	H	H	A	A	H	H	H	A	B	H	H	-	H	A	H	A	A	H	H	B	A	-	H	H	-	A	H	H	B	H	B	H	B	B	A	B	H	A	H
sc01867_31934	scaffold01867	31934	bin	-	1	88.661	B	B	A	A	H	H	A	A	H	H	H	A	B	H	H	H	H	A	H	A	A	H	H	B	A	H	H	H	H	A	H	H	B	H	B	H	B	B	A	B	H	A	H
sc01867_280014	scaffold01867	280014	bin	-	1	88.661	B	B	A	A	H	H	A	A	H	H	H	A	B	H	H	H	H	A	H	A	A	H	H	B	A	H	-	-	H	A	H	H	-	H	B	H	B	B	A	-	-	A	H
sc01867_283545	scaffold01867	283545	bin	-	1	88.661	B	B	A	A	H	H	A	A	H	H	H	A	B	H	H	H	H	A	H	A	A	H	H	B	A	H	-	H	H	A	H	H	B	H	B	H	B	B	-	B	H	A	H
sc01867_307117	scaffold01867	307117	bin	-	1	88.661	B	B	A	A	H	H	A	A	H	H	H	A	B	H	H	H	H	A	H	A	A	H	H	B	A	H	H	H	H	-	H	-	B	-	B	-	B	B	A	B	H	A	H
sc01867_318132	scaffold01867	318132	bin	-	1	88.661	B	B	A	A	H	H	A	A	H	H	H	A	B	H	H	H	H	A	H	A	A	H	H	B	A	H	H	H	H	A	H	H	B	H	B	H	B	B	A	B	H	A	H
sc01867_323940	scaffold01867	323940	bin	-	1	88.661	B	B	A	A	H	H	A	A	H	H	H	A	B	H	H	H	H	A	H	A	A	H	-	B	A	-	H	H	H	A	H	H	B	H	B	-	B	B	A	B	H	A	-
sc01867_337288	scaffold01867	337288	bin	-	1	88.661	B	B	A	A	H	H	A	A	H	H	H	A	B	H	H	H	H	A	H	A	A	H	H	B	A	H	H	H	H	A	H	H	B	H	B	H	B	B	A	B	H	A	H
sc01867_344688	scaffold01867	344688	bin	-	1	88.661	B	B	-	-	H	H	A	A	H	H	H	-	B	H	H	H	H	A	H	-	A	-	H	B	A	-	H	H	H	A	H	H	B	H	B	H	B	B	A	B	-	A	H
sc01923_3270	scaffold01923	3270	bin	-	1	88.661	B	B	A	A	H	H	-	A	H	H	H	A	B	H	H	H	H	A	H	A	A	H	H	B	A	H	H	-	H	A	H	H	B	H	B	H	-	B	A	B	H	A	H
sc01958_2174	scaffold01958	2174	bin	-	1	88.661	B	B	A	A	H	H	A	A	H	H	H	A	B	H	H	H	H	A	H	A	A	H	H	B	A	-	H	H	H	A	H	H	B	H	B	H	B	B	A	B	H	A	H
sc02226_80642	scaffold02226	80642	bin	-	1	88.661	B	B	A	A	H	H	A	A	H	H	H	A	B	H	H	H	H	A	H	A	A	H	H	B	A	H	H	H	H	A	H	H	B	H	B	H	B	B	A	B	H	A	H
sc02277_48955	scaffold02277	48955	bin	-	1	88.661	B	B	A	A	H	H	A	A	H	H	H	A	B	H	H	H	H	A	H	A	A	H	H	B	A	H	-	H	H	-	H	H	B	H	B	H	B	B	A	B	H	A	H
sc02277_102730	scaffold02277	102730	bin	-	1	88.661	B	B	A	A	H	H	A	A	H	H	H	A	B	H	H	-	H	A	H	A	A	H	H	B	A	H	H	H	H	-	H	H	B	H	B	H	B	B	A	B	H	A	H
sc02379_41445	scaffold02379	41445	bin	-	1	88.661	B	B	A	A	H	H	A	A	H	H	H	A	B	H	H	H	H	A	H	A	A	H	H	B	A	H	H	H	H	A	H	H	B	-	B	H	B	B	A	B	H	A	H
sc02379_43630	scaffold02379	43630	bin	-	1	88.661	B	B	A	A	H	H	A	A	H	H	H	A	B	H	H	H	H	A	H	A	A	H	H	B	A	-	H	H	H	A	H	H	B	H	B	H	B	B	A	B	H	A	H
sc02716_22125	scaffold02716	22125	bin	-	1	88.661	B	B	A	A	H	H	A	A	H	H	H	A	B	H	H	H	H	A	H	A	A	H	H	B	A	H	H	H	H	-	H	-	B	H	B	-	-	B	A	B	-	A	-
sc02716_71725	scaffold02716	71725	bin	-	1	88.661	B	B	A	A	H	H	A	A	H	H	H	A	B	H	H	H	H	A	H	A	A	H	H	B	A	H	H	H	H	A	H	H	B	H	B	H	B	B	A	B	H	A	-
sc02716_98002	scaffold02716	98002	bin	-	1	88.661	B	B	A	A	H	H	A	A	H	H	H	A	B	H	H	H	H	A	H	A	A	H	-	B	A	H	H	H	H	A	H	H	B	H	B	H	B	B	A	B	H	A	H
sc02716_105665	scaffold02716	105665	bin	-	1	88.661	B	B	A	A	H	H	A	A	H	H	H	A	B	H	H	H	H	A	H	A	A	H	H	B	A	H	H	H	H	A	H	H	B	H	B	H	B	B	A	B	H	A	H
sc02727_908	scaffold02727	908	bin	-	1	88.661	B	B	A	A	H	H	A	A	H	H	H	A	B	H	H	H	H	A	H	A	A	H	H	B	A	H	H	H	H	A	H	H	B	H	B	H	B	B	A	B	H	A	H
sc02727_11574	scaffold02727	11574	bin	-	1	88.661	B	B	A	A	H	H	A	A	H	H	H	A	B	H	H	H	H	A	H	A	A	H	H	B	A	H	H	H	H	A	H	H	B	H	B	H	B	B	A	B	H	A	H
sc02867_53009	scaffold02867	53009	bin	-	1	88.661	B	B	A	A	H	H	A	A	H	H	H	A	B	H	H	H	H	A	H	A	A	H	H	B	A	H	H	H	H	A	H	H	B	H	B	H	B	B	A	B	H	A	H
sc02867_55403	scaffold02867	55403	bin	-	1	88.661	B	B	A	A	H	H	A	A	H	H	H	A	B	H	H	H	H	A	H	A	A	H	H	B	A	H	H	H	H	A	H	H	B	H	B	H	B	B	A	B	H	A	-
sc02867_66449	scaffold02867	66449	bin	-	1	88.661	B	B	A	A	H	H	A	A	H	H	H	A	B	H	H	-	H	A	H	A	A	H	H	B	A	H	H	H	H	A	H	H	B	H	B	H	B	B	A	B	H	A	H
sc02867_74967	scaffold02867	74967	bin	-	1	88.661	B	B	A	A	H	H	A	A	H	H	H	A	B	H	H	H	H	A	H	A	A	H	H	B	A	H	H	H	H	A	H	H	B	H	B	H	-	B	A	B	H	A	H
sc02867_98209	scaffold02867	98209	bin	-	1	88.661	B	B	A	A	H	H	A	A	H	H	H	A	B	H	H	H	H	A	H	A	A	H	H	B	A	H	H	H	H	A	H	H	B	H	B	H	B	B	A	B	H	A	H
sc02867_116004	scaffold02867	116004	bin	-	1	88.661	B	B	A	A	H	H	A	A	H	H	H	A	B	H	H	H	H	A	H	A	A	H	H	B	A	H	H	H	H	A	-	H	B	H	B	H	B	B	A	B	H	A	H
sc02867_144790	scaffold02867	144790	bin	-	1	88.661	B	B	A	A	H	H	A	A	H	H	H	A	B	H	H	H	H	A	H	A	A	H	H	B	A	H	H	H	-	A	H	H	B	H	B	H	B	B	A	B	H	A	H
sc02867_177041	scaffold02867	177041	bin	-	1	88.661	B	B	A	A	H	H	A	A	H	H	H	A	B	H	H	H	H	A	H	A	A	H	H	B	A	H	H	H	-	A	H	H	B	H	B	H	-	B	-	B	-	A	H
sc03130_25796	scaffold03130	25796	bin	-	1	88.661	B	B	A	A	H	H	A	A	H	H	H	A	B	H	H	H	H	A	H	A	A	H	H	B	A	H	H	H	H	A	H	H	B	H	B	H	B	B	A	B	H	A	H
sc03130_38969	scaffold03130	38969	bin	-	1	88.661	B	B	A	A	H	H	A	A	H	H	H	A	B	H	H	H	H	A	H	A	A	H	H	B	A	H	H	H	H	A	H	H	B	H	B	H	B	B	A	B	H	A	H
sc03130_52458	scaffold03130	52458	bin	-	1	88.661	B	B	A	A	H	H	A	A	H	H	H	A	B	H	H	H	H	A	H	A	A	H	H	B	A	-	H	H	H	-	H	H	B	-	B	H	B	B	A	B	H	A	-
sc03130_70698	scaffold03130	70698	bin	-	1	88.661	B	B	A	A	H	H	A	A	H	H	H	A	B	H	H	-	H	A	H	A	A	H	H	B	A	H	-	H	H	A	H	H	B	H	B	H	B	B	A	B	H	A	H
sc03130_139442	scaffold03130	139442	bin	-	1	88.661	B	B	A	A	H	H	A	A	H	H	H	A	B	H	H	-	H	A	H	A	A	H	H	B	A	H	H	H	H	-	H	H	B	H	B	H	B	B	A	B	H	A	H
sc03130_174448	scaffold03130	174448	bin	-	1	88.661	B	B	A	A	H	H	A	A	H	H	H	A	B	H	H	H	H	A	H	A	A	H	H	B	A	H	H	H	H	A	H	H	B	H	B	H	B	B	A	B	H	A	H
sc03130_213760	scaffold03130	213760	bin	-	1	88.661	B	B	A	A	H	H	A	A	H	H	H	A	B	H	H	-	H	A	H	A	A	H	H	B	A	-	H	H	H	A	H	H	B	H	B	H	B	B	A	B	H	A	H
sc03130_235169	scaffold03130	235169	bin	-	1	88.661	B	B	A	A	H	H	A	A	H	H	H	A	B	H	H	H	H	A	H	A	A	H	H	B	A	H	H	H	H	A	H	H	B	H	B	H	B	B	A	B	H	A	H
sc03130_288856	scaffold03130	288856	FRAME	-	1	90.436	B	B	A	A	H	H	A	A	H	H	H	A	B	H	H	H	H	A	H	A	-	H	H	B	A	-	H	H	H	A	H	-	B	H	-	-	B	B	A	B	H	A	-
sc01579_144408	scaffold01579	144408	FRAME	-	1	92.519	B	B	A	A	H	H	A	A	H	H	H	A	B	H	H	H	H	A	H	A	A	H	H	B	A	H	H	H	H	A	H	H	B	H	B	H	B	B	A	B	H	A	H
sc01579_152366	scaffold01579	152366	bin	-	1	92.519	B	B	A	A	H	H	A	A	H	H	H	A	B	H	H	H	H	A	H	A	A	H	-	B	A	H	H	H	H	A	H	H	B	-	B	H	B	B	A	B	-	A	H
sc01579_155083	scaffold01579	155083	bin	-	1	92.519	B	B	A	A	H	H	A	A	H	H	H	A	B	H	H	H	H	A	H	A	A	H	H	B	A	H	H	H	H	-	H	H	B	H	B	H	B	-	A	B	H	A	H
sc01579_162447	scaffold01579	162447	bin	-	1	92.519	B	B	A	A	H	H	A	A	H	H	H	A	B	H	H	H	H	A	H	A	A	-	H	B	A	H	H	H	H	A	H	H	B	-	B	H	B	B	A	B	H	A	H
sc01579_175457	scaffold01579	175457	bin	-	1	92.519	B	B	A	A	H	H	A	A	H	H	H	A	B	H	H	H	H	A	H	A	A	H	H	B	A	-	H	H	H	A	H	H	B	H	B	H	B	B	A	B	H	A	H
sc01579_208501	scaffold01579	208501	bin	-	1	92.519	B	B	A	A	H	H	A	A	H	H	H	A	B	H	H	H	H	A	H	A	A	H	H	B	A	H	-	H	H	A	H	H	B	H	B	H	B	B	A	B	H	A	H
sc01579_212109	scaffold01579	212109	bin	-	1	92.519	B	B	A	A	H	H	A	A	H	H	H	A	B	H	H	H	H	A	H	A	A	H	-	B	A	H	H	H	H	A	H	H	B	H	B	H	B	B	A	B	H	A	H
sc01579_268671	scaffold01579	268671	bin	-	1	92.519	B	B	-	A	H	H	A	A	H	H	H	A	B	H	H	H	H	A	H	A	-	H	H	B	A	H	-	H	-	-	H	H	B	H	B	H	B	B	A	B	H	A	H
sc01579_346202	scaffold01579	346202	bin	-	1	92.519	B	B	A	A	H	H	A	A	H	H	H	A	B	H	H	H	H	A	H	A	A	H	H	-	A	H	H	H	H	A	H	H	B	H	B	-	B	B	A	-	H	A	H
sc01549_1390	scaffold01549	1390	FRAME	-	1	92.615	B	B	A	A	H	H	A	A	H	H	H	A	B	H	H	H	H	A	H	A	A	H	H	B	-	-	H	H	H	A	-	H	B	H	B	H	B	B	A	B	H	-	H
sc00337_28769	scaffold00337	28769	FRAME	-	1	97.108	B	B	A	A	H	H	A	A	H	H	H	A	B	H	H	H	H	A	H	A	A	H	H	B	H	H	H	H	H	A	H	-	B	H	B	H	B	B	A	B	H	H	B
sc00337_79393	scaffold00337	79393	bin	-	1	98.301	B	B	A	A	H	H	A	H	H	H	H	A	B	H	H	H	H	A	H	A	A	H	H	B	-	H	H	H	H	A	H	B	B	H	B	-	B	B	A	B	H	H	B
sc00337_94396	scaffold00337	94396	bin	-	1	98.301	B	B	A	A	H	H	A	H	H	H	H	A	B	H	H	H	H	A	H	A	A	-	H	B	H	H	H	H	H	A	H	B	-	H	B	-	B	B	A	B	H	H	B
sc00337_104972	scaffold00337	104972	FRAME	-	1	98.301	B	B	A	A	H	H	A	H	H	H	H	A	B	H	H	H	H	A	H	A	A	H	H	B	-	H	H	H	H	A	H	B	B	H	B	H	B	B	A	B	H	H	B
sc00337_178395	scaffold00337	178395	bin	-	1	99.262	B	B	A	A	H	H	-	H	H	H	H	A	B	H	H	H	H	A	H	A	A	-	-	B	-	H	H	H	-	A	H	B	B	H	B	H	H	B	A	-	H	H	B
sc00337_181411	scaffold00337	181411	FRAME	-	1	99.262	B	B	A	A	H	H	A	H	H	H	H	A	B	H	H	H	H	-	H	A	A	H	H	B	H	H	-	H	H	A	-	B	B	H	B	H	-	B	A	B	H	H	B
sc00337_217156	scaffold00337	217156	FRAME	-	1	102.15	B	B	A	A	H	H	A	H	H	H	H	A	B	H	H	H	H	A	H	A	A	H	H	B	B	H	H	H	H	A	H	B	B	H	B	H	H	B	A	B	H	H	B
sc00337_277972	scaffold00337	277972	bin	-	1	102.15	B	B	A	A	H	H	A	H	H	H	H	A	B	H	H	H	H	A	H	A	A	H	H	B	B	H	H	H	-	A	H	B	B	H	B	H	H	B	A	B	H	-	B
sc00996_34454	scaffold00996	34454	FRAME	-	1	105.023	B	B	A	A	H	H	A	H	H	H	H	-	B	H	H	-	H	A	H	A	A	-	H	B	H	H	H	B	H	A	H	B	-	H	-	H	-	B	A	B	H	H	-
sc00996_41357	scaffold00996	41357	FRAME	-	1	105.028	B	B	A	A	H	H	A	H	H	H	H	A	B	H	H	H	H	A	H	A	A	H	H	B	H	H	H	B	H	A	H	B	B	-	B	H	H	B	A	B	H	H	B
sc00996_72518	scaffold00996	72518	FRAME	-	1	106	B	B	A	A	H	H	A	H	H	H	H	A	-	H	H	H	H	A	H	H	A	H	H	B	H	H	H	B	H	A	H	B	B	H	B	H	H	B	-	B	H	H	B
sc00716_2492	scaffold00716	2492	bin	-	1	106	B	B	A	A	H	H	A	H	H	H	H	A	B	H	H	H	H	A	H	H	A	H	H	B	-	H	H	B	H	A	H	B	B	H	B	H	H	B	-	B	H	H	B
sc00996_134562	scaffold00996	134562	bin	-	1	106	B	B	A	A	H	H	A	H	H	H	H	A	B	H	H	H	H	A	H	H	A	H	H	B	H	-	-	B	H	A	H	B	-	H	B	H	H	B	-	-	H	H	B
sc00996_146795	scaffold00996	146795	bin	-	1	106	B	B	A	A	H	H	A	H	H	H	H	A	B	H	H	-	H	A	H	H	A	H	H	B	-	H	H	B	-	-	H	B	-	H	B	H	H	B	A	B	H	H	B
sc00996_154664	scaffold00996	154664	bin	-	1	106	B	B	A	A	H	H	A	H	H	H	H	A	B	H	H	H	H	A	H	H	A	-	H	B	-	-	H	B	H	A	H	B	B	H	B	H	-	B	A	B	H	H	B
sc00996_214526	scaffold00996	214526	bin	-	1	106.961	B	B	A	A	H	H	A	H	H	H	H	A	B	H	H	H	H	A	H	H	A	H	H	B	H	H	H	B	H	A	H	B	B	H	B	H	H	B	A	B	H	H	H
co20799_1118	contig20799	1118	bin	-	1	106.961	B	B	A	A	H	H	A	H	H	H	H	A	B	H	H	H	H	A	H	H	A	H	H	B	H	-	H	B	H	A	H	B	B	H	B	H	-	B	A	B	H	H	H
sc00996_220911	scaffold00996	220911	FRAME	-	1	106.961	B	B	A	A	H	H	A	H	H	H	H	A	B	H	H	H	H	A	H	H	A	H	H	B	H	H	H	B	H	A	H	B	B	H	B	H	H	B	A	B	H	H	H
sc00996_229903	scaffold00996	229903	bin	-	1	106.961	B	B	A	A	H	H	A	H	H	H	H	A	B	H	H	H	H	A	H	H	A	H	H	B	H	H	-	B	H	A	H	B	B	H	B	H	H	B	A	B	H	H	H
sc00996_258084	scaffold00996	258084	bin	-	1	106.961	B	B	A	A	H	H	A	H	H	H	H	A	B	H	H	H	H	A	H	H	A	H	H	B	-	H	H	B	H	A	H	B	B	H	B	H	H	B	A	B	H	H	H
sc00996_271467	scaffold00996	271467	bin	-	1	106.961	B	B	A	A	H	H	A	H	H	H	H	A	B	H	H	H	H	A	H	H	A	H	H	B	H	H	H	B	H	A	H	B	B	H	B	H	H	B	A	B	H	H	H
sc00996_273613	scaffold00996	273613	bin	-	1	106.961	B	B	A	A	H	H	A	H	H	H	H	A	B	H	H	-	H	A	H	H	A	H	H	B	H	H	H	B	H	A	H	B	-	H	B	H	H	B	A	B	H	H	-
sc00996_326976	scaffold00996	326976	bin	-	1	106.961	B	B	A	A	H	H	A	H	H	H	H	A	B	H	H	H	H	A	H	H	A	H	H	B	H	-	H	B	H	A	H	B	B	H	B	H	H	B	A	B	H	H	H
sc00996_349180	scaffold00996	349180	bin	-	1	106.961	B	B	A	A	H	H	A	H	H	H	H	A	B	H	H	H	H	A	H	H	A	H	H	B	H	H	H	B	H	A	H	B	B	H	B	H	H	B	A	B	H	H	H
sc00996_356311	scaffold00996	356311	bin	-	1	106.961	B	B	A	A	H	H	A	H	H	H	H	A	B	H	H	H	H	A	H	H	A	H	H	B	H	H	H	-	H	A	H	B	B	H	B	H	H	B	A	B	H	H	H
sc02385_1422964	scaffold02385	1422964	bin	-	1	106.961	B	B	A	A	H	H	A	H	H	H	H	A	B	H	H	H	H	A	H	H	A	H	H	B	H	H	H	B	H	A	H	B	B	H	B	H	H	B	A	B	H	H	H
sc02385_1100627	scaffold02385	1100627	FRAME	-	1	114.715	B	B	A	A	H	A	A	H	A	H	H	A	B	H	H	B	H	A	H	H	A	H	A	B	H	H	H	B	H	A	H	B	-	H	B	H	H	B	A	B	B	H	H
sc02385_1095150	scaffold02385	1095150	bin	-	1	114.715	B	B	A	A	H	A	A	H	A	H	H	A	B	H	H	B	H	A	H	H	A	H	A	B	H	H	H	B	H	-	H	B	H	H	B	H	H	B	A	B	B	H	-
sc02385_1081960	scaffold02385	1081960	bin	-	1	114.715	B	B	A	A	H	A	A	H	A	H	H	A	B	H	H	B	H	A	H	H	A	-	A	B	H	H	H	B	-	-	H	B	-	H	B	H	-	B	A	B	B	-	H
sc02385_1059201	scaffold02385	1059201	FRAME	-	1	115.677	B	B	A	A	H	A	A	H	A	H	H	A	B	H	H	B	H	A	H	H	H	H	A	B	H	H	H	B	H	A	H	B	H	H	B	H	H	B	A	B	B	H	H
sc02385_1052876	scaffold02385	1052876	bin	-	1	115.677	B	B	A	A	H	A	A	H	A	H	H	A	B	H	H	B	H	A	H	H	H	H	A	B	H	H	H	B	H	A	H	B	H	H	B	H	H	B	A	B	B	H	H
sc02385_971986	scaffold02385	971986	FRAME	-	1	117.601	B	B	A	A	H	A	A	H	A	H	H	A	B	H	H	B	H	A	H	H	H	H	A	B	H	H	H	B	H	A	H	B	H	H	H	H	H	B	A	B	B	H	H
sc02385_965061	scaffold02385	965061	bin	-	1	117.601	B	B	A	A	H	A	A	H	A	H	H	A	B	H	H	B	H	A	H	H	H	H	A	B	H	H	H	B	H	A	H	B	H	H	H	H	H	B	A	B	B	H	H
sc02385_952818	scaffold02385	952818	FRAME	-	1	118.562	B	B	A	A	H	A	A	H	A	H	H	A	B	H	H	B	H	A	H	H	H	H	A	B	H	H	B	B	H	A	H	B	H	H	H	H	H	B	A	B	B	H	H
sc02385_936954	scaffold02385	936954	FRAME	-	1	119.524	B	B	A	A	H	A	A	H	A	H	H	A	B	H	H	B	H	A	H	H	H	H	A	B	H	H	B	B	H	A	H	B	H	H	H	H	H	B	H	B	B	H	H
sc02385_867936	scaffold02385	867936	FRAME	-	1	120.486	B	B	A	A	H	A	A	H	A	H	H	A	B	H	H	B	H	A	H	H	H	H	A	B	H	H	B	B	H	A	H	B	H	A	H	H	H	B	H	B	B	H	H
sc02385_847286	scaffold02385	847286	bin	-	1	120.486	B	B	A	A	H	A	A	H	A	H	H	A	B	H	H	B	H	A	H	H	H	H	A	B	H	H	B	B	H	A	H	B	H	A	H	H	H	B	H	B	B	H	H
co20294_26	contig20294	26	FRAME	-	1	121.625	B	B	A	A	H	A	A	H	A	H	H	A	B	H	H	B	H	A	H	H	H	H	A	B	H	H	B	B	H	A	H	B	H	A	H	H	H	B	H	B	B	H	H
sc02385_845829	scaffold02385	845829	bin	-	1	122.409	B	B	-	-	H	A	A	H	-	H	H	A	B	H	H	B	H	-	H	H	H	H	-	B	H	H	-	B	H	A	H	B	H	A	-	H	H	B	H	B	B	H	H
sc02385_804723	scaffold02385	804723	bin	-	1	122.409	B	B	A	A	H	A	A	H	A	H	H	A	B	H	H	-	H	A	H	H	H	H	A	-	H	H	B	-	H	A	H	B	H	-	H	H	H	B	-	-	B	H	H
sc02385_786934	scaffold02385	786934	FRAME	-	1	122.409	B	B	A	A	H	A	A	H	A	H	H	A	B	H	H	B	H	A	H	H	H	H	A	B	H	H	B	B	H	A	H	B	H	A	H	H	H	B	H	B	B	H	H
sc02385_757365	scaffold02385	757365	bin	-	1	122.409	B	B	A	A	H	A	A	H	A	H	H	A	B	H	H	B	H	A	H	H	H	H	A	B	H	-	B	B	H	-	H	B	-	A	H	H	H	B	H	B	B	-	H
sc02385_738512	scaffold02385	738512	bin	-	1	122.409	B	B	A	A	H	A	A	H	A	H	H	A	B	H	H	B	H	A	H	H	H	H	A	B	H	-	B	B	H	A	H	B	H	A	H	H	H	B	H	B	B	H	H
sc02385_626070	scaffold02385	626070	bin	-	1	123.371	B	B	A	A	H	A	A	H	A	H	H	A	B	H	H	B	H	A	H	H	H	H	A	B	H	H	-	B	H	A	H	B	H	A	H	-	-	B	H	H	B	-	H
sc02385_612563	scaffold02385	612563	FRAME	-	1	123.371	B	B	A	A	H	A	A	H	A	H	H	A	B	H	H	B	H	A	H	H	H	H	A	B	H	H	B	B	H	A	H	B	-	A	H	H	H	B	H	H	B	H	H
sc02385_609984	scaffold02385	609984	bin	-	1	123.371	-	B	A	A	H	A	A	H	A	H	H	A	B	H	H	B	H	A	H	H	H	H	A	B	H	H	B	B	H	A	H	B	H	A	H	H	H	B	H	-	B	H	H
sc02385_605426	scaffold02385	605426	FRAME	-	1	123.803	B	B	A	A	H	A	A	H	A	H	H	A	B	H	H	-	H	A	H	H	-	H	A	B	H	H	B	B	H	A	H	B	H	-	H	H	H	B	-	H	B	H	H
sc02385_508317	scaffold02385	508317	FRAME	-	1	124.332	B	B	A	A	H	A	A	H	A	H	H	A	B	H	H	B	H	A	H	H	A	H	A	B	H	H	B	B	H	A	H	B	H	A	H	-	H	B	H	H	B	H	H
sc02385_503984	scaffold02385	503984	bin	-	1	124.332	B	B	A	A	H	A	A	H	A	H	H	A	B	H	H	B	H	A	H	H	A	H	A	B	H	-	B	B	H	A	H	B	-	A	H	H	H	B	H	H	B	H	H
sc02385_479476	scaffold02385	479476	FRAME	-	1	125.294	B	B	A	A	H	A	A	H	A	H	H	A	H	H	H	B	H	A	H	H	A	H	A	B	H	H	B	B	H	A	H	B	H	A	H	H	H	B	H	H	B	H	H
sc02385_340930	scaffold02385	340930	bin	-	1	126.256	B	H	A	A	H	A	A	H	A	H	H	A	H	H	H	B	H	A	H	H	A	H	A	B	H	H	B	B	H	A	H	B	H	A	H	H	-	B	H	H	B	H	-
sc02385_293573	scaffold02385	293573	FRAME	-	1	126.256	B	H	A	A	H	A	A	H	A	H	H	A	H	H	H	B	H	A	H	H	A	H	A	B	H	H	B	B	H	A	H	B	H	A	H	H	H	B	H	H	B	H	H
sc02385_164992	scaffold02385	164992	bin	-	1	132.051	B	H	A	H	A	A	A	H	A	H	H	A	H	H	H	B	H	A	H	A	A	H	A	B	H	H	B	B	H	A	H	B	H	A	H	B	H	B	H	H	H	H	H
sc02385_156871	scaffold02385	156871	FRAME	-	1	132.051	B	H	A	H	A	A	A	H	A	H	H	A	H	H	H	B	H	A	H	A	A	H	A	B	H	H	B	B	H	A	H	B	-	A	H	B	H	B	H	H	H	H	H
sc02385_109751	scaffold02385	109751	bin	-	1	133.012	B	H	A	H	A	A	A	H	A	H	H	A	H	H	H	B	H	A	H	A	A	H	A	B	H	H	B	B	H	A	H	B	H	A	H	-	H	B	-	H	H	H	-
sc02385_101610	scaffold02385	101610	FRAME	-	1	133.012	B	H	A	H	A	A	A	H	A	H	H	-	H	H	H	B	H	A	H	A	A	H	A	B	H	H	B	B	H	A	H	B	H	A	H	B	H	B	H	H	H	H	H
sc02385_72937	scaffold02385	72937	bin	-	1	133.012	B	H	A	H	A	A	A	H	A	H	H	A	H	H	H	-	H	A	H	A	A	H	A	B	H	H	B	B	H	A	H	B	-	A	H	B	H	B	-	H	H	H	H
sc02385_35738	scaffold02385	35738	FRAME	-	1	134.936	B	H	A	H	A	A	A	A	A	H	H	A	H	H	H	B	H	A	H	H	A	H	A	B	H	H	B	B	H	-	H	B	H	A	H	B	H	B	H	H	H	H	H
sc00512_3685656	scaffold00512	3685656	FRAME	-	1	135.898	B	H	A	H	A	A	A	A	A	H	H	A	H	H	H	B	H	A	H	H	A	H	A	H	H	H	B	B	H	A	H	B	H	A	H	B	H	B	H	H	H	H	H
sc00512_3663814	scaffold00512	3663814	bin	*	1	135.898	B	H	A	H	A	A	A	-	A	H	H	A	H	H	H	B	H	A	H	-	A	H	A	H	H	-	B	-	H	A	H	-	H	A	H	-	H	B	H	H	H	H	H
sc00512_3596370	scaffold00512	3596370	bin	-	1	136.86	B	H	A	H	A	A	A	A	A	H	H	A	H	H	H	B	H	A	H	-	A	H	A	H	H	H	B	B	-	A	H	B	H	A	H	B	H	B	H	H	H	H	H
sc00512_3585939	scaffold00512	3585939	bin	-	1	136.86	B	H	A	H	A	A	A	A	A	H	H	A	H	H	H	B	H	-	H	H	A	H	A	H	H	H	B	B	H	A	H	B	H	A	H	B	H	B	H	H	H	H	H
sc00512_3580985	scaffold00512	3580985	FRAME	-	1	136.86	B	H	A	H	A	A	A	A	A	H	H	A	H	H	H	B	H	A	H	H	A	H	A	H	H	H	B	B	H	A	H	B	H	A	H	B	H	B	H	H	H	H	H
sc00512_3580636	scaffold00512	3580636	bin	-	1	136.86	B	H	A	H	A	A	A	A	A	H	H	A	H	H	H	B	H	A	H	H	A	-	A	H	H	H	B	B	H	A	H	B	-	A	H	B	H	B	H	H	H	H	H
co14680_382	contig14680	382	bin	-	1	138.784	B	H	A	H	A	A	A	A	H	B	H	A	H	H	H	B	H	A	H	H	A	H	A	H	H	H	B	B	H	-	-	B	H	A	H	B	H	B	H	H	H	H	H
sc01489_4738	scaffold01489	4738	FRAME	-	1	138.784	B	H	A	H	A	A	A	A	H	B	H	A	H	H	H	B	H	A	H	H	A	H	A	H	H	-	B	B	H	A	H	B	H	A	H	B	H	B	H	H	H	H	H
sc00512_3515719	scaffold00512	3515719	bin	-	1	138.784	B	H	A	H	A	A	A	A	H	B	H	A	H	H	H	B	H	-	H	H	A	H	A	H	H	H	B	B	H	A	H	B	H	A	H	B	-	B	H	H	H	H	H
sc00512_3502391	scaffold00512	3502391	bin	-	1	138.784	B	H	A	H	A	A	A	A	H	B	H	A	H	H	H	B	H	A	H	H	A	H	A	H	H	H	B	B	H	A	H	B	H	A	H	-	H	B	H	H	H	H	H
sc00512_3489333	scaffold00512	3489333	bin	-	1	138.784	B	H	A	H	A	A	A	A	H	B	H	A	H	H	H	B	H	A	H	H	A	H	A	H	H	H	B	B	H	A	H	B	-	A	H	B	H	B	H	H	H	H	H
sc00512_3475860	scaffold00512	3475860	bin	-	1	138.784	B	H	A	H	A	A	A	A	H	B	H	A	H	H	H	B	H	A	H	H	A	H	A	H	H	H	B	B	H	A	H	B	H	A	H	B	-	B	H	H	H	H	H
sc00512_3457772	scaffold00512	3457772	bin	-	1	138.784	B	H	A	H	A	A	A	A	H	B	H	A	H	H	H	B	H	A	H	H	A	H	A	H	H	-	B	B	H	A	H	B	H	A	H	B	H	B	H	H	H	H	H
sc02464_457	scaffold02464	457	bin	-	1	138.784	B	H	A	H	A	A	A	A	H	B	H	A	H	H	H	B	H	A	H	H	A	H	A	H	H	-	B	B	H	-	H	B	-	A	H	B	H	B	H	H	H	H	H
sc00512_3430048	scaffold00512	3430048	FRAME	-	1	139.745	B	H	A	H	A	A	A	H	H	B	H	A	H	H	H	B	H	A	H	H	A	H	A	H	H	H	B	B	H	A	H	B	H	A	H	B	H	B	H	H	H	H	H
sc00512_3409989	scaffold00512	3409989	FRAME	-	1	140.707	B	H	A	H	A	A	A	H	H	B	H	A	H	H	H	-	H	A	H	H	A	H	A	H	H	H	B	B	H	A	H	B	A	-	H	B	H	B	H	H	H	H	H
sc00512_3407526	scaffold00512	3407526	bin	-	1	140.707	B	H	A	H	A	-	A	H	H	B	H	A	H	H	H	B	H	A	H	H	A	H	A	H	H	H	B	B	H	A	H	B	A	A	H	B	-	B	-	H	H	H	H
sc00512_3403403	scaffold00512	3403403	bin	-	1	140.707	B	H	A	H	A	A	A	H	H	B	H	A	H	H	H	B	H	A	H	H	A	H	A	H	-	-	B	B	H	A	H	B	A	A	H	B	-	B	H	H	-	H	H
sc00512_3399788	scaffold00512	3399788	bin	-	1	140.707	B	H	A	H	A	A	A	H	H	B	H	A	H	H	H	B	H	A	H	H	A	H	A	H	H	-	B	B	-	-	H	B	A	A	H	B	H	B	H	H	H	H	H
co14614_424	contig14614	424	FRAME	-	1	142.631	B	H	A	H	A	A	H	H	H	B	H	A	H	H	H	H	H	A	H	H	A	H	A	H	H	H	B	B	H	A	H	B	A	A	H	B	H	B	H	H	H	H	H
sc00512_3353652	scaffold00512	3353652	FRAME	-	1	143.593	H	H	A	H	A	A	H	H	H	B	H	A	H	H	H	H	H	A	H	H	A	H	A	H	H	H	B	B	H	A	H	B	-	A	H	B	H	B	H	H	H	H	H
sc00512_3292000	scaffold00512	3292000	FRAME	-	1	144.554	H	H	A	H	A	A	H	H	H	B	H	A	H	H	H	A	H	A	H	H	A	H	A	H	H	H	B	B	H	A	H	B	A	A	H	B	-	B	H	H	H	H	-
sc00512_3238536	scaffold00512	3238536	FRAME	-	1	145.516	A	H	A	H	A	A	H	H	H	B	H	A	H	H	H	A	H	A	H	H	A	H	A	H	H	H	B	B	-	A	-	B	A	A	H	B	-	B	H	H	H	H	H
sc00512_3228795	scaffold00512	3228795	bin	-	1	146.478	A	H	A	H	A	H	H	H	H	B	H	A	H	H	H	A	H	A	H	-	A	H	A	H	H	H	B	B	H	A	H	B	A	A	-	B	H	B	-	H	H	H	H
sc00512_3222491	scaffold00512	3222491	FRAME	-	1	146.478	A	H	A	H	A	H	H	H	H	B	H	A	H	H	H	A	H	A	H	H	A	H	A	H	H	H	B	B	H	-	H	B	A	A	H	B	H	B	H	H	H	H	H
sc00512_3180145	scaffold00512	3180145	bin	-	1	147.439	A	H	A	H	A	H	H	H	H	B	H	A	H	H	H	A	H	A	H	H	A	H	A	H	H	H	B	B	B	A	H	B	A	A	H	-	H	B	-	H	H	H	H
sc00512_3180068	scaffold00512	3180068	FRAME	-	1	147.439	A	H	A	H	A	H	H	H	H	B	H	A	H	H	H	A	H	A	H	H	A	H	A	H	H	H	B	B	B	A	H	B	A	A	H	B	H	B	H	H	H	H	H
sc00512_3128075	scaffold00512	3128075	bin	-	1	147.439	A	H	A	H	A	H	H	H	H	B	H	A	H	H	H	A	H	A	H	H	A	H	A	-	H	H	B	B	B	A	-	B	A	A	-	B	H	B	H	H	H	H	H
sc00512_3123108	scaffold00512	3123108	bin	-	1	147.439	A	H	A	H	A	H	H	H	H	B	H	A	H	H	H	A	H	A	H	H	A	H	A	-	H	H	B	B	B	A	H	-	A	A	H	B	H	B	H	H	H	H	H
sc00512_3112131	scaffold00512	3112131	FRAME	-	1	148.401	A	H	A	H	A	H	H	H	H	B	A	A	H	H	H	A	H	A	H	H	A	H	A	H	H	H	B	B	B	A	H	B	A	A	H	B	H	B	H	H	H	H	H
sc00512_3107729	scaffold00512	3107729	bin	-	1	148.401	A	H	A	H	A	H	H	H	H	B	-	A	H	H	H	A	H	A	H	H	A	H	A	H	H	-	B	B	B	A	H	B	A	A	H	B	H	B	H	H	H	H	H
sc00512_3102033	scaffold00512	3102033	bin	-	1	148.401	A	H	A	H	A	H	H	H	H	B	A	A	H	H	H	A	H	A	H	H	A	H	A	H	H	-	B	B	B	A	H	B	-	A	H	-	H	B	H	H	H	H	H
sc00512_3070366	scaffold00512	3070366	bin	-	1	148.401	A	H	A	H	A	H	H	H	H	B	A	A	H	H	H	A	H	A	H	H	A	H	A	H	H	H	B	B	B	A	H	B	A	A	H	B	H	B	H	H	H	H	H
sc00512_3062540	scaffold00512	3062540	bin	-	1	148.401	A	H	A	H	A	H	H	H	H	B	A	A	H	H	H	-	H	A	H	H	-	H	A	H	H	H	-	B	B	A	H	B	A	A	H	-	H	B	H	H	H	H	H
sc00512_3045847	scaffold00512	3045847	bin	-	1	148.401	A	H	A	H	A	H	H	H	H	-	A	A	H	H	H	A	H	A	H	H	A	H	A	H	H	H	B	B	B	A	H	B	A	A	-	B	-	B	-	H	H	H	H
sc00512_3044444	scaffold00512	3044444	bin	-	1	148.401	A	H	A	H	A	H	H	H	H	B	-	A	H	H	H	A	H	-	H	H	A	H	A	H	H	H	B	B	B	-	H	B	A	-	-	B	H	B	H	H	H	H	H
sc00512_3034484	scaffold00512	3034484	bin	-	1	148.401	A	H	A	H	A	H	H	H	H	B	A	A	H	H	H	A	H	A	H	H	A	H	A	H	H	H	B	B	B	A	H	B	A	A	H	B	H	B	H	H	H	H	H
sc00512_3031619	scaffold00512	3031619	bin	-	1	148.401	A	H	A	H	A	H	H	H	H	B	A	A	H	H	H	A	H	A	H	H	A	H	A	H	H	H	B	B	B	-	H	B	A	A	H	B	H	B	H	H	H	H	H
sc00512_3021656	scaffold00512	3021656	FRAME	-	1	149.363	A	H	A	H	A	H	H	H	H	B	-	A	H	H	H	A	H	A	H	H	A	H	A	H	H	H	B	B	B	A	H	H	A	A	-	B	H	B	H	H	H	H	H
sc02196_2701	scaffold02196	2701	bin	-	1	149.363	A	H	A	H	A	H	H	H	H	B	A	A	H	H	H	A	H	A	H	H	A	H	A	H	H	H	B	B	B	A	H	-	A	A	-	B	H	B	H	H	H	H	H
co26817_1081	contig26817	1081	FRAME	-	1	152.323	A	H	A	H	A	H	A	H	H	B	A	-	H	H	H	-	H	A	H	H	A	H	A	H	H	H	-	B	B	A	A	H	-	A	H	B	H	B	H	H	H	H	H
sc00512_2942148	scaffold00512	2942148	FRAME	-	1	153.289	A	H	A	H	A	H	A	H	H	B	A	A	H	H	H	-	H	A	H	H	A	H	-	H	H	H	B	B	B	A	A	H	A	A	H	B	H	B	H	B	H	-	H
sc00512_2840769	scaffold00512	2840769	FRAME	-	1	154.251	A	H	A	H	A	H	A	H	H	B	H	A	H	H	H	A	H	A	H	H	A	H	A	H	H	H	B	B	B	A	A	H	A	A	H	B	H	B	H	B	H	H	H
sc00512_2810109	scaffold00512	2810109	FRAME	-	1	155.213	A	H	A	H	A	H	A	H	H	B	H	A	H	H	H	A	H	A	H	H	A	H	A	H	H	H	B	B	B	A	A	H	A	A	H	B	H	B	H	B	H	H	A
sc00512_2779353	scaffold00512	2779353	FRAME	-	1	156.174	A	H	A	H	A	H	A	H	H	B	H	A	H	H	H	-	H	A	H	H	A	B	A	H	-	-	B	B	B	A	A	H	A	A	-	B	H	B	H	B	H	H	A
sc00512_2770377	scaffold00512	2770377	bin	-	1	157.136	A	H	A	H	A	H	A	H	H	B	H	A	H	H	H	A	H	A	H	B	A	B	A	H	H	H	B	B	B	A	A	H	A	-	-	B	H	B	H	B	H	H	A
sc00512_2732220	scaffold00512	2732220	bin	-	1	157.136	A	H	A	H	A	H	A	H	H	B	H	A	H	H	H	A	H	A	H	B	A	B	A	H	-	-	B	B	B	A	A	H	A	A	H	B	H	B	H	B	H	H	A
sc00512_2714863	scaffold00512	2714863	FRAME	-	1	157.136	A	H	A	H	A	H	A	H	H	B	H	A	H	H	H	A	H	A	H	B	A	B	A	H	H	H	B	B	B	A	A	H	A	A	H	B	H	B	H	B	H	H	A
sc00512_2652084	scaffold00512	2652084	bin	-	1	158.098	A	H	A	H	A	H	A	H	H	B	H	A	H	H	H	A	H	A	H	B	A	B	A	H	H	H	B	B	B	A	A	H	A	A	-	B	H	B	H	B	H	H	A
sc00512_2646395	scaffold00512	2646395	bin	-	1	158.098	A	H	A	H	A	H	A	H	H	B	H	A	H	H	H	A	H	A	H	B	A	B	A	H	H	H	B	B	B	A	A	H	A	A	H	B	H	B	-	B	H	H	A
sc00512_2637059	scaffold00512	2637059	FRAME	-	1	158.098	A	H	A	H	A	H	A	H	H	B	H	A	H	H	H	A	H	A	H	B	A	B	A	H	H	H	B	B	B	A	A	H	A	A	H	B	H	B	H	B	H	H	A
sc00512_2461571	scaffold00512	2461571	FRAME	**	1	164.053	A	A	A	H	A	-	B	H	H	B	H	A	A	H	H	A	H	A	H	B	A	B	A	H	-	-	B	B	B	A	A	H	A	A	H	B	H	B	H	B	H	H	A
sc00512_2232828	scaffold00512	2232828	FRAME	-	1	168.755	A	A	A	H	A	H	B	H	H	B	H	A	A	A	H	A	H	A	H	B	A	B	A	H	H	H	B	B	B	H	A	H	A	A	H	B	H	B	H	B	H	H	A
sc00512_2205116	scaffold00512	2205116	bin	-	1	168.755	A	A	A	H	A	H	B	H	H	B	H	A	A	A	H	A	H	A	H	B	A	B	A	H	H	-	B	B	B	H	A	H	A	A	H	B	H	B	-	B	H	H	A
sc00512_2127940	scaffold00512	2127940	FRAME	-	1	169.716	A	A	A	H	A	H	B	H	H	B	H	A	A	A	H	A	H	A	H	B	A	B	A	H	H	H	B	B	B	H	A	H	A	A	H	B	H	H	H	B	H	H	A
sc00512_2105173	scaffold00512	2105173	bin	-	1	169.716	A	A	A	H	A	H	B	H	H	B	H	A	A	A	H	A	H	A	H	-	A	B	A	H	H	H	-	B	B	H	A	H	A	A	-	B	H	H	H	B	H	H	A
co14520_557	contig14520	557	bin	-	1	169.716	A	A	A	H	A	H	B	H	H	B	H	A	A	A	H	A	H	A	H	B	A	B	A	H	H	H	B	B	B	H	A	H	A	A	H	B	H	H	H	B	H	H	A
sc00653_1826	scaffold00653	1826	bin	-	1	169.716	A	A	A	H	A	H	B	H	H	B	H	A	A	A	H	A	H	A	H	B	A	B	A	H	H	H	B	B	B	H	A	H	A	A	H	B	H	H	H	B	H	H	A
sc00867_2028	scaffold00867	2028	bin	-	1	169.716	A	A	A	H	A	H	B	H	H	B	H	-	-	A	H	-	H	-	H	B	A	B	A	H	H	H	B	B	B	H	A	H	A	A	H	B	H	H	H	B	H	H	A
sc00512_1994551	scaffold00512	1994551	FRAME	-	1	175.511	A	A	A	H	A	H	B	H	H	B	H	A	A	A	H	A	H	A	H	B	A	B	A	A	A	-	H	B	B	H	A	H	A	A	B	B	H	H	H	B	H	H	H
sc00512_1964404	scaffold00512	1964404	bin	-	1	175.511	A	A	A	H	A	H	B	H	H	B	H	A	A	A	H	A	H	A	H	B	A	B	A	A	A	H	H	B	B	H	A	H	A	A	B	B	H	H	H	B	H	H	-
sc00512_1959410	scaffold00512	1959410	bin	-	1	175.511	A	A	A	H	A	H	B	H	H	B	H	A	A	A	H	-	H	A	H	B	A	B	A	A	A	H	H	B	B	H	A	H	A	A	B	B	H	H	H	B	H	H	H
sc00512_1895159	scaffold00512	1895159	bin	-	1	175.511	A	A	A	H	A	H	B	H	H	B	H	A	A	A	H	A	H	A	H	B	A	B	A	A	A	H	H	B	B	H	A	H	A	A	B	B	H	H	H	B	H	H	H
sc00512_1847331	scaffold00512	1847331	bin	-	1	175.511	A	A	A	H	A	H	B	H	H	B	H	A	A	A	H	-	H	A	H	B	A	B	A	A	A	H	H	B	B	H	A	H	A	A	B	B	H	H	-	B	H	H	H
sc00512_1817648	scaffold00512	1817648	bin	-	1	175.511	A	A	A	H	A	H	B	H	H	B	H	A	A	A	H	-	H	A	H	B	A	B	A	A	A	H	H	B	B	H	A	H	A	A	B	B	-	H	H	B	H	H	H
sc00512_1809234	scaffold00512	1809234	bin	-	1	175.511	A	A	A	H	A	H	B	H	H	B	H	A	A	A	H	A	H	A	H	B	A	B	A	A	A	H	H	B	B	H	A	H	A	A	B	B	H	H	H	B	-	H	H
sc00512_1786338	scaffold00512	1786338	FRAME	*	1	176.555	A	A	A	H	A	H	B	H	H	B	H	A	A	A	H	A	H	A	H	B	A	B	A	A	A	H	-	B	B	-	A	H	A	A	B	B	-	H	H	B	H	H	-
sc00512_1661752	scaffold00512	1661752	FRAME	-	1	177.444	A	A	A	H	A	H	B	H	H	B	H	A	A	A	H	A	H	A	H	B	A	B	A	A	A	H	H	B	B	H	A	H	A	A	B	B	H	H	H	B	H	H	H
sc02137_2342	scaffold02137	2342	bin	-	1	177.444	A	A	A	H	A	H	B	H	H	B	H	A	A	A	H	A	H	A	H	B	A	B	A	A	A	H	H	B	B	H	A	H	A	A	B	B	H	H	H	B	H	H	H
sc00512_1628160	scaffold00512	1628160	bin	-	1	177.444	A	A	A	H	A	H	B	H	H	B	H	A	A	A	H	A	H	A	H	B	A	B	A	A	A	H	H	B	B	H	A	H	A	A	B	B	H	H	H	B	H	H	H
sc00512_1615917	scaffold00512	1615917	bin	-	1	177.444	A	A	A	H	A	H	B	H	H	B	H	A	A	A	H	A	H	A	H	B	A	B	A	A	A	-	H	B	B	H	A	H	A	-	B	B	H	H	-	B	H	H	H
sc00512_1582749	scaffold00512	1582749	FRAME	-	1	178.406	A	A	H	H	A	H	B	H	H	B	H	A	A	A	H	-	H	A	H	B	A	B	A	A	A	H	-	B	B	-	A	H	A	A	B	B	H	H	H	B	H	H	H
sc00512_1579754	scaffold00512	1579754	bin	-	1	178.406	A	A	H	H	A	-	B	H	H	B	H	A	A	A	H	-	H	A	H	B	A	B	A	A	A	H	H	B	B	-	A	H	-	A	B	B	H	H	-	B	H	H	H
sc00512_1472839	scaffold00512	1472839	FRAME	**	1	182.26	A	A	H	H	A	H	B	H	H	B	H	A	A	A	H	A	A	A	H	B	A	B	A	A	A	H	H	B	B	H	A	A	A	A	B	B	H	H	H	B	A	H	H
sc02594_1146	scaffold02594	1146	bin	**	1	182.26	A	A	H	H	A	H	B	H	H	B	H	A	A	A	H	A	A	A	H	B	A	B	A	A	A	H	H	B	B	H	A	A	A	A	B	B	H	H	H	B	A	H	H
sc00512_1465174	scaffold00512	1465174	bin	**	1	182.26	A	A	H	H	A	H	B	H	H	B	H	A	A	A	H	A	A	A	H	B	A	B	A	A	A	H	H	B	B	H	A	A	A	A	B	B	H	H	H	B	A	H	H
sc00512_1436042	scaffold00512	1436042	FRAME	**	1	183.221	A	A	H	H	A	H	B	H	H	B	H	A	A	A	H	A	A	A	H	B	A	B	A	A	A	H	H	B	B	H	A	A	A	A	B	B	H	H	H	B	A	H	H
sc00512_1306135	scaffold00512	1306135	bin	**	1	183.221	A	A	H	H	A	H	B	H	H	B	H	A	A	A	H	A	A	A	H	B	A	B	A	A	A	H	H	B	B	H	A	A	A	A	B	B	H	H	H	B	A	H	H
sc00512_1189920	scaffold00512	1189920	FRAME	**	1	186.109	A	A	H	A	A	H	B	H	H	B	H	A	A	A	H	A	A	A	H	B	A	B	A	A	A	H	H	B	B	H	A	A	H	A	B	B	H	H	B	B	A	H	-
sc01462_670	scaffold01462	670	bin	****	1	186.109	A	A	H	A	A	H	B	H	H	B	H	A	A	A	H	A	A	A	H	-	A	B	A	A	A	H	-	B	B	H	A	A	H	A	B	-	H	H	B	B	A	H	H
sc00512_1047673	scaffold00512	1047673	FRAME	*	1	188.997	A	A	H	A	A	H	B	H	H	H	H	A	A	A	B	A	A	A	H	B	A	B	A	H	A	H	H	B	B	H	A	A	H	A	B	B	H	H	B	B	A	H	H
sc00512_1018333	scaffold00512	1018333	bin	*	1	188.997	A	A	H	A	A	H	B	H	H	H	H	A	A	A	B	A	A	A	H	B	A	B	A	H	A	H	H	B	B	H	A	A	H	A	B	B	H	H	B	B	A	H	H
sc01567_1912	scaffold01567	1912	bin	**	1	188.997	A	A	H	A	A	H	B	H	H	H	H	A	A	A	B	A	A	A	H	B	A	B	A	H	A	H	H	B	B	H	A	A	-	A	B	B	H	H	B	B	A	H	H
sc00512_918411	scaffold00512	918411	bin	-	1	194.792	A	A	H	-	A	H	B	H	H	H	H	A	H	A	B	A	A	A	H	B	A	B	A	H	A	H	H	B	B	H	A	A	H	A	B	B	H	H	H	H	A	H	H
sc00943_4134	scaffold00943	4134	FRAME	-	1	194.792	A	A	H	A	A	H	B	H	H	H	H	A	H	A	B	A	A	A	H	B	A	B	A	H	A	H	H	B	B	H	A	A	-	A	B	B	H	H	H	H	A	H	H
sc00943_5725	scaffold00943	5725	bin	*	1	194.792	A	A	H	A	A	H	B	H	H	H	H	A	H	A	B	A	A	A	H	B	A	B	A	H	A	H	H	B	B	H	A	A	-	A	B	B	H	H	H	H	A	H	-
sc02367_4701	scaffold02367	4701	bin	-	1	194.792	A	A	H	A	A	H	B	H	H	H	H	A	H	A	B	A	A	A	H	B	A	B	A	H	A	H	H	B	B	H	A	A	H	A	B	B	-	H	H	H	A	H	H
sc00512_867090	scaffold00512	867090	FRAME	-	1	195.754	A	A	H	A	A	H	B	H	H	H	H	A	H	A	B	H	A	A	H	B	A	B	A	H	A	H	H	B	B	H	A	A	H	A	B	B	H	H	H	H	A	H	H
sc00512_863668	scaffold00512	863668	bin	-	1	195.754	A	A	H	A	A	H	B	H	H	H	H	A	H	A	B	H	A	A	H	B	A	B	A	H	A	H	H	B	B	H	A	A	H	A	B	B	H	H	H	H	A	H	H
sc00205_74323	scaffold00205	74323	bin	*	1	195.754	A	A	H	A	A	H	B	H	H	H	H	A	H	A	B	H	A	A	H	B	A	B	A	H	A	-	H	B	B	-	A	A	H	A	B	B	H	-	H	H	A	H	H
sc00512_805051	scaffold00512	805051	FRAME	-	1	199.608	A	A	H	A	A	H	B	H	H	H	H	A	H	A	H	H	A	A	H	B	A	B	A	H	A	H	H	B	H	H	A	A	H	A	B	B	H	H	H	H	A	H	H
sc00512_772603	scaffold00512	772603	bin	-	1	199.608	A	A	H	A	A	H	B	H	H	H	H	A	H	A	H	H	A	A	H	B	A	B	A	H	A	-	H	B	H	H	A	A	H	A	B	B	-	H	H	H	A	H	-
sc00512_764851	scaffold00512	764851	bin	-	1	199.608	A	A	H	A	A	H	B	H	H	H	H	A	H	A	H	H	A	A	H	B	A	B	A	H	A	H	H	B	H	H	A	A	-	A	B	B	H	H	H	H	A	H	H
sc00512_759755	scaffold00512	759755	FRAME	-	1	201.532	A	A	H	A	A	H	B	H	H	H	H	A	H	A	H	H	A	A	H	B	A	B	A	H	B	H	H	B	H	H	A	A	H	A	B	B	H	H	H	H	A	-	H
sc02142_5447	scaffold02142	5447	bin	*	1	201.532	A	A	H	A	A	H	B	H	H	H	H	A	H	A	H	H	A	A	H	B	A	B	A	H	B	H	-	B	-	-	A	A	-	A	B	B	H	H	H	-	A	-	H
sc00512_625994	scaffold00512	625994	bin	-	1	202.493	A	A	H	A	A	H	B	H	H	H	H	A	H	H	H	H	A	A	H	B	A	B	A	H	B	-	H	B	H	H	A	A	H	A	B	B	H	H	H	H	A	-	H
sc00512_580245	scaffold00512	580245	bin	-	1	202.493	A	A	H	A	A	H	B	H	H	H	H	A	H	H	H	H	A	A	H	B	A	B	A	H	B	H	-	B	H	H	A	A	H	A	B	B	H	H	H	H	A	H	H
sc00512_574817	scaffold00512	574817	FRAME	-	1	202.493	A	A	H	A	A	H	B	H	H	H	H	A	H	H	H	H	A	A	H	B	A	B	A	H	B	H	H	B	H	H	A	A	H	A	B	B	H	H	H	H	A	H	H
sc00512_514105	scaffold00512	514105	bin	-	1	202.493	A	A	H	A	A	H	B	H	H	H	H	A	H	H	H	H	A	A	H	B	A	B	A	H	B	-	H	B	H	H	A	A	H	A	B	B	-	H	-	H	A	H	-
sc00512_480855	scaffold00512	480855	FRAME	-	1	203.455	A	A	B	A	A	H	B	H	H	H	H	A	H	H	H	H	A	A	H	B	A	B	A	H	B	H	H	B	H	H	A	A	H	A	B	B	-	H	H	H	A	H	H
sc01260_5762	scaffold01260	5762	bin	-	1	203.455	A	A	B	A	A	H	B	H	H	H	H	A	H	H	H	H	A	A	H	B	-	B	A	H	B	H	H	B	H	H	A	A	-	A	-	-	H	H	H	H	A	H	-
sc00512_396856	scaffold00512	396856	bin	-	1	205.379	A	A	B	A	A	H	B	H	A	H	H	A	H	H	H	H	A	A	H	B	A	B	A	H	B	H	H	B	H	H	A	A	H	A	B	B	H	H	H	H	A	-	H
sc00512_326463	scaffold00512	326463	bin	-	1	205.379	A	A	B	A	A	H	B	H	A	H	H	A	H	H	H	-	A	A	H	B	A	B	A	H	B	H	H	B	H	H	A	A	-	A	B	B	H	H	H	H	A	-	H
sc00512_275342	scaffold00512	275342	bin	-	1	205.379	A	A	B	A	A	H	B	H	A	H	H	A	H	H	H	H	A	A	H	B	A	B	A	H	B	-	-	B	H	H	A	A	-	-	B	B	H	H	H	H	-	H	H
sc00512_272363	scaffold00512	272363	bin	-	1	205.379	A	A	B	A	A	H	B	H	A	H	H	A	H	H	H	H	A	A	H	B	A	B	A	H	B	H	-	B	-	H	A	A	H	A	B	B	H	H	H	H	A	H	H
sc00512_255166	scaffold00512	255166	bin	-	1	205.379	A	A	B	A	A	H	B	H	A	H	H	A	H	H	H	H	A	A	H	B	A	B	A	H	B	-	H	B	H	-	A	A	H	A	B	B	H	H	H	H	A	H	H
sc00512_201961	scaffold00512	201961	bin	-	1	205.379	A	A	B	A	A	H	B	H	A	H	H	A	H	H	H	-	A	A	H	-	A	B	A	H	B	H	H	B	H	H	A	A	H	A	B	B	H	H	H	H	A	H	H
sc00512_181814	scaffold00512	181814	bin	-	1	205.379	A	A	B	A	A	H	B	H	A	H	H	A	H	H	H	H	A	-	H	B	A	B	A	H	B	H	H	B	H	H	A	A	-	A	B	B	H	H	H	H	A	H	H
sc00512_176249	scaffold00512	176249	FRAME	-	1	205.379	A	A	B	A	A	H	B	H	A	H	H	A	H	H	H	H	A	A	H	B	A	B	A	H	B	H	H	B	H	H	A	A	H	A	B	B	H	H	H	H	A	H	H
sc00512_168103	scaffold00512	168103	bin	-	1	205.379	A	A	B	A	A	H	B	H	A	H	H	A	H	H	H	H	A	A	H	B	A	B	A	H	B	H	-	B	H	H	A	A	H	A	B	B	H	H	H	H	A	H	H
sc00512_152415	scaffold00512	152415	bin	-	1	205.379	A	A	B	A	A	H	B	H	A	H	H	A	H	H	H	H	A	A	H	B	A	B	A	H	B	H	H	B	-	H	A	A	H	A	B	B	H	H	H	H	A	H	H
sc00512_129082	scaffold00512	129082	bin	-	1	205.379	A	A	B	A	A	H	B	H	A	H	H	A	H	H	H	-	A	A	H	B	A	B	A	H	B	H	H	B	H	H	A	A	H	A	B	B	H	H	H	H	A	H	H
sc00512_124544	scaffold00512	124544	bin	-	1	205.379	A	A	B	A	A	H	B	H	A	H	H	A	H	H	H	H	A	A	H	B	A	B	A	H	B	H	H	B	H	H	A	A	-	A	B	-	H	H	H	H	A	H	H
sc00512_98963	scaffold00512	98963	bin	-	1	205.379	A	A	B	A	A	H	B	H	A	H	H	A	H	H	H	H	A	A	H	B	A	B	A	H	B	H	H	B	H	H	A	A	H	A	B	B	H	H	H	H	A	H	H
sc00512_96802	scaffold00512	96802	bin	-	1	205.379	A	A	B	A	A	H	B	H	A	H	H	A	H	H	H	H	A	A	H	B	A	B	A	H	B	H	H	B	H	H	A	A	H	A	B	B	-	H	H	H	A	H	H
sc00512_84729	scaffold00512	84729	bin	-	1	205.379	A	A	B	A	A	H	B	H	A	H	H	A	H	H	H	H	A	A	H	B	A	B	A	H	B	H	H	B	H	H	A	A	H	A	B	B	H	H	H	H	A	H	H
sc00512_68851	scaffold00512	68851	bin	-	1	205.379	A	A	B	A	A	H	B	H	A	H	H	A	H	H	H	H	A	A	H	B	A	B	A	H	B	H	H	B	H	-	A	A	H	A	B	B	H	H	H	H	A	H	H
sc00512_53110	scaffold00512	53110	bin	-	1	205.379	A	A	B	A	A	H	B	H	A	H	H	A	H	H	H	-	A	A	H	B	A	B	A	H	B	H	H	B	H	H	A	A	H	A	B	B	H	H	H	H	A	H	H
sc02581_12090	scaffold02581	12090	FRAME	-	2	0	A	A	A	B	A	H	A	H	B	B	B	H	H	A	H	B	H	A	A	B	H	H	A	H	B	-	H	H	H	B	H	H	A	H	H	B	H	A	H	A	H	B	A
sc02581_36696	scaffold02581	36696	bin	-	2	0.976	A	A	A	B	A	H	A	H	B	B	B	H	H	A	H	B	H	-	A	B	H	H	A	H	B	H	B	H	H	-	H	H	A	H	H	B	H	A	H	A	H	B	A
sc02581_39941	scaffold02581	39941	FRAME	-	2	0.976	A	A	A	B	A	H	A	H	B	B	B	H	H	A	H	B	H	A	A	B	H	H	A	H	B	H	B	H	H	B	H	H	A	H	H	B	H	A	H	A	H	B	A
sc02581_47825	scaffold02581	47825	bin	-	2	0.976	A	A	A	B	A	H	A	H	B	B	B	H	H	A	H	B	H	A	A	B	H	H	A	H	B	H	B	H	H	-	H	H	A	H	H	B	H	A	H	A	H	B	A
sc02581_52282	scaffold02581	52282	bin	-	2	0.976	A	A	A	B	A	H	A	H	B	B	B	H	H	A	H	B	H	A	A	B	H	H	A	H	B	H	B	H	H	B	H	H	A	H	H	B	H	A	H	A	H	B	A
sc02581_81676	scaffold02581	81676	bin	-	2	1.938	A	A	A	B	A	H	A	A	B	B	B	H	H	A	H	B	H	A	A	B	-	H	A	H	B	H	-	H	-	B	H	H	A	H	H	B	-	A	H	A	-	-	A
sc02581_102789	scaffold02581	102789	FRAME	-	2	1.938	A	A	A	B	A	H	A	A	B	B	B	H	H	A	H	B	H	A	A	B	H	H	A	H	B	H	B	H	H	B	H	H	-	H	H	B	-	A	H	A	H	-	A
sc01922_2407	scaffold01922	2407	bin	-	2	1.938	A	A	A	B	A	H	A	A	B	B	B	H	H	A	H	B	H	A	A	B	H	H	A	H	B	H	B	H	H	B	H	H	A	H	-	B	-	A	H	A	-	B	A
sc02581_138001	scaffold02581	138001	FRAME	-	2	2.952	A	A	A	B	A	H	A	A	B	B	B	H	H	A	H	B	H	H	A	B	H	H	A	H	B	H	B	H	H	B	H	H	A	H	-	B	H	A	H	A	H	B	A
sc00462_1908	scaffold00462	1908	FRAME	-	2	7.392	A	A	A	-	A	H	A	A	B	B	B	H	H	H	H	-	H	H	A	B	H	H	A	H	B	A	B	H	H	-	A	H	A	H	H	B	H	A	H	A	H	B	A
sc02581_163985	scaffold02581	163985	FRAME	-	2	10.724	A	A	A	-	A	H	A	A	B	B	H	H	A	H	H	B	H	H	H	B	H	H	A	H	B	A	B	H	H	-	A	H	A	H	H	B	H	A	H	A	H	B	A
sc02581_185591	scaffold02581	185591	bin	-	2	16.519	A	A	A	-	A	H	A	A	B	B	H	H	A	H	H	B	B	H	H	B	H	B	A	H	B	A	B	A	H	B	A	H	H	-	H	H	H	A	H	A	H	B	A
sc02581_208221	scaffold02581	208221	FRAME	-	2	16.519	A	A	A	B	A	H	A	A	B	B	H	H	A	H	H	B	B	H	H	B	H	B	A	H	B	A	B	A	H	B	A	H	H	-	H	H	H	A	H	A	H	B	A
sc02581_213178	scaffold02581	213178	bin	-	2	17.48	A	H	A	B	A	H	A	A	B	B	H	H	A	H	H	B	B	H	H	B	H	B	A	H	B	A	B	A	H	-	A	H	H	-	H	H	H	A	-	A	H	B	A
sc02581_229168	scaffold02581	229168	bin	-	2	17.48	A	H	A	B	A	H	A	A	B	B	H	H	A	H	H	B	B	H	H	B	H	B	A	H	B	A	B	A	H	B	A	H	H	H	H	-	H	A	H	A	H	B	A
sc02581_234504	scaffold02581	234504	bin	-	2	17.48	A	H	A	B	A	H	A	A	B	B	H	H	A	H	H	B	B	H	H	B	H	B	A	H	B	A	B	A	-	B	A	H	H	H	H	H	H	A	H	A	H	B	A
sc02581_249792	scaffold02581	249792	bin	-	2	17.48	A	H	A	B	A	H	A	A	B	B	H	H	A	H	H	B	B	H	H	B	H	B	A	H	B	-	B	A	H	B	A	H	H	H	H	H	H	A	H	A	H	B	-
sc02581_251718	scaffold02581	251718	bin	-	2	17.48	A	H	A	B	A	H	A	A	B	B	H	H	A	H	H	B	B	H	H	B	H	B	A	H	B	A	-	A	H	B	A	H	H	H	H	H	H	A	H	A	H	B	A
sc02581_255269	scaffold02581	255269	bin	-	2	17.48	A	H	A	B	A	H	A	A	B	B	H	H	A	H	H	B	B	H	H	B	H	B	A	H	B	A	B	A	H	B	A	H	H	H	-	H	H	A	H	A	H	B	A
sc02581_292652	scaffold02581	292652	FRAME	-	2	17.48	A	H	A	B	A	H	A	A	B	B	H	H	A	H	H	B	B	H	H	B	H	B	A	H	B	A	B	A	H	B	A	H	H	H	H	H	H	A	H	A	H	B	A
sc02581_353396	scaffold02581	353396	FRAME	-	2	25.264	H	H	A	B	A	A	H	A	B	B	H	H	A	B	H	B	B	H	H	H	H	B	A	B	B	-	B	A	H	B	A	H	H	H	H	H	H	A	H	A	H	B	H
sc02581_392044	scaffold02581	392044	FRAME	-	2	27.207	H	H	A	B	A	A	H	A	B	B	H	H	A	B	H	B	B	H	H	H	H	B	A	B	B	A	B	A	H	B	A	H	B	H	H	H	H	A	H	A	A	B	H
sc02581_429602	scaffold02581	429602	FRAME	-	2	30.109	H	H	A	B	A	A	H	H	B	B	H	A	A	B	H	B	B	H	H	H	H	B	A	H	B	-	B	A	H	B	A	H	B	H	H	H	H	A	H	A	A	B	H
sc02581_441600	scaffold02581	441600	FRAME	-	2	33.012	H	B	A	B	A	A	H	H	B	B	H	A	A	B	H	B	B	H	H	A	H	B	A	H	B	A	B	A	H	B	A	H	B	-	A	H	H	A	H	A	A	B	H
sc02581_462843	scaffold02581	462843	FRAME	-	2	35.899	H	B	A	B	A	A	-	H	B	B	H	A	A	B	H	B	B	H	H	A	H	B	A	H	H	A	B	A	H	B	A	H	B	H	A	H	B	A	H	A	A	H	H
sc02581_469938	scaffold02581	469938	bin	-	2	35.899	H	B	A	B	A	A	H	H	B	B	H	A	A	B	H	B	B	H	H	A	H	B	A	H	H	A	-	A	H	-	A	-	B	H	A	H	B	A	-	-	A	H	H
sc02581_493210	scaffold02581	493210	FRAME	-	2	40.722	H	B	A	B	H	A	H	H	H	B	H	A	A	B	H	B	B	H	H	A	H	B	A	H	H	A	B	A	B	B	A	H	B	H	A	H	B	A	H	H	A	H	H
sc02581_496107	scaffold02581	496107	bin	-	2	40.722	H	B	A	B	H	A	H	H	H	B	H	A	A	B	H	B	B	H	H	A	H	B	A	H	H	A	B	-	B	B	A	H	B	-	A	H	B	A	H	H	A	H	H
sc02581_507255	scaffold02581	507255	FRAME	-	2	43.61	H	B	A	B	H	A	H	H	H	B	H	A	A	B	H	B	B	H	H	A	H	-	A	H	H	A	B	A	B	B	A	H	B	H	A	A	B	A	B	B	A	H	H
sc02581_514420	scaffold02581	514420	FRAME	-	2	44.572	H	B	A	B	H	A	H	H	H	B	H	A	A	B	H	B	B	H	H	A	H	B	H	H	H	A	B	A	B	B	A	H	B	H	A	A	B	A	B	B	A	H	H
sc02581_516758	scaffold02581	516758	bin	-	2	44.572	H	B	A	B	H	A	H	H	H	B	H	A	A	B	H	-	B	H	H	A	H	B	H	H	H	A	B	A	B	B	A	H	B	H	A	A	B	A	B	B	A	H	H
sc02581_518439	scaffold02581	518439	FRAME	-	2	45.533	H	B	A	B	H	A	H	H	H	B	H	A	A	B	H	B	B	H	H	A	H	B	H	H	H	A	B	A	B	B	A	H	B	H	A	A	B	A	H	B	A	H	H
sc02581_539044	scaffold02581	539044	FRAME	-	2	47.462	H	B	A	H	H	A	H	H	H	B	H	A	A	B	H	B	B	H	H	A	H	B	H	H	H	A	B	A	B	B	A	H	B	H	A	A	B	A	H	B	A	H	H
sc02581_616693	scaffold02581	616693	FRAME	-	2	47.837	H	B	A	H	H	A	H	H	H	B	H	A	A	B	H	B	B	H	H	-	H	B	H	-	H	A	B	-	B	B	A	H	B	H	A	A	B	-	H	B	A	-	H
sc02581_634557	scaffold02581	634557	bin	-	2	48.428	H	B	A	H	H	A	H	H	H	-	H	A	A	B	H	B	B	H	H	A	H	B	H	H	H	A	B	A	B	B	A	H	B	H	A	A	B	A	H	B	A	H	H
sc02581_685772	scaffold02581	685772	FRAME	-	2	48.428	H	B	A	H	H	A	H	H	H	B	H	A	A	B	H	B	B	H	H	A	H	B	H	H	H	A	B	A	B	B	A	H	B	H	A	A	B	A	H	B	A	H	H
sc02581_691065	scaffold02581	691065	bin	-	2	48.428	H	B	A	H	H	A	H	H	H	B	H	A	A	B	H	B	B	H	H	A	H	B	H	H	H	A	B	A	B	B	A	H	B	H	A	A	B	A	H	B	-	H	H
sc02581_695677	scaffold02581	695677	bin	-	2	48.428	H	B	A	H	H	A	H	H	H	B	H	A	A	B	H	B	B	H	H	A	H	B	-	H	H	A	B	A	B	B	A	H	B	H	A	A	B	A	H	B	A	H	H
sc02581_706109	scaffold02581	706109	bin	-	2	48.428	H	B	A	H	H	A	H	H	H	B	H	A	A	B	H	B	B	H	H	A	H	B	H	H	H	A	B	A	B	B	A	H	B	H	A	A	B	A	H	B	A	H	H
sc02581_709581	scaffold02581	709581	bin	-	2	48.428	H	B	A	H	H	A	H	H	H	B	H	A	A	B	H	B	B	H	H	A	H	B	H	H	H	A	B	A	B	B	A	H	B	H	A	A	B	A	H	B	A	-	H
sc02581_754423	scaffold02581	754423	bin	-	2	48.428	H	B	A	H	H	A	H	H	H	B	H	-	A	B	H	B	B	H	H	A	H	B	H	H	H	A	B	A	B	-	A	H	B	H	A	A	-	A	H	B	A	H	-
sc02581_759770	scaffold02581	759770	bin	-	2	48.428	H	B	A	H	H	A	H	H	H	B	H	A	A	B	H	B	B	H	H	A	H	B	H	H	H	A	B	A	B	B	A	H	B	H	A	A	B	A	-	B	A	H	H
sc02581_769134	scaffold02581	769134	bin	-	2	48.428	H	B	A	H	H	A	H	H	H	B	H	A	A	B	H	B	B	H	H	A	H	B	H	H	H	A	B	A	B	B	A	H	-	H	A	A	B	A	H	B	A	H	H
sc02581_782654	scaffold02581	782654	bin	-	2	48.428	H	B	A	H	H	A	H	H	H	B	H	A	A	B	H	B	B	H	H	A	H	B	H	H	H	A	B	A	B	B	A	H	B	H	A	-	B	A	-	B	A	H	H
sc02581_784273	scaffold02581	784273	bin	-	2	48.428	H	B	A	H	H	A	H	H	H	B	H	A	A	B	H	B	B	H	H	A	H	B	H	H	H	A	B	A	B	B	A	H	B	H	A	A	B	A	H	B	A	H	H
sc02581_811490	scaffold02581	811490	bin	-	2	48.428	H	B	A	H	H	A	H	H	H	B	H	A	A	B	H	B	B	H	H	A	H	B	-	H	H	A	B	A	B	B	A	H	B	H	A	A	B	A	H	B	A	H	-
sc02581_822871	scaffold02581	822871	bin	-	2	48.428	H	B	A	H	H	A	H	H	H	B	H	A	A	B	H	-	B	H	H	A	H	B	H	H	H	A	B	A	B	B	A	H	-	H	A	A	B	A	H	B	A	H	H
sc02581_834667	scaffold02581	834667	bin	-	2	48.428	H	B	A	H	H	A	H	H	H	B	H	A	A	B	H	-	B	H	H	A	H	B	H	H	H	A	B	A	B	B	A	H	B	H	A	A	B	A	-	B	A	H	H
sc02581_839134	scaffold02581	839134	bin	-	2	48.428	H	B	A	H	H	A	H	H	H	B	H	A	A	B	H	B	B	H	H	A	H	B	H	H	H	A	B	A	B	B	A	H	B	H	A	A	B	A	H	B	A	H	H
sc02581_846600	scaffold02581	846600	bin	-	2	48.428	H	B	A	H	H	A	H	H	H	B	H	A	A	B	H	B	B	H	H	A	H	B	H	H	H	A	B	A	B	B	A	H	B	H	A	A	B	A	-	B	A	H	H
sc02581_848142	scaffold02581	848142	bin	-	2	48.428	H	B	A	H	H	A	H	H	H	B	H	A	A	B	H	B	B	H	H	A	H	B	H	H	H	A	B	A	B	B	A	-	B	-	A	A	B	A	H	B	-	H	H
sc02581_889972	scaffold02581	889972	bin	-	2	48.428	H	B	A	H	H	A	H	H	H	B	H	A	A	B	H	B	B	H	H	A	H	B	H	H	H	A	B	A	B	-	A	H	B	H	A	A	B	A	-	B	A	H	H
sc02581_920823	scaffold02581	920823	bin	-	2	48.428	H	B	A	H	H	A	H	H	H	B	H	A	A	B	H	B	B	H	H	A	H	B	-	H	H	A	B	A	B	B	A	H	B	H	A	A	B	A	H	B	A	H	H
sc02581_929116	scaffold02581	929116	bin	-	2	48.428	H	B	A	H	H	A	H	H	H	B	H	A	A	B	H	-	B	H	H	A	H	B	H	H	H	-	B	A	B	B	A	H	B	-	A	A	B	A	H	B	A	H	H
sc02581_933399	scaffold02581	933399	bin	-	2	48.428	H	B	A	H	H	A	H	H	H	B	H	-	A	B	H	B	B	H	H	A	H	B	H	H	H	A	B	A	B	B	A	H	B	H	A	A	B	A	H	B	A	H	H
sc02581_938648	scaffold02581	938648	bin	-	2	48.428	H	B	A	H	H	A	H	H	H	B	H	A	A	B	H	B	B	H	H	A	H	B	H	H	H	A	B	A	B	B	A	H	B	H	A	A	B	A	H	B	A	H	H
sc02581_946291	scaffold02581	946291	bin	-	2	48.428	H	B	A	H	H	A	H	H	H	B	H	A	A	B	H	B	B	H	H	A	H	B	H	H	H	A	B	A	B	B	A	H	B	H	A	A	B	A	H	B	A	H	H
sc02581_990210	scaffold02581	990210	bin	-	2	48.428	H	B	A	H	H	A	H	H	H	B	H	A	A	B	H	B	B	H	H	A	H	B	H	H	H	A	B	A	B	B	A	H	B	H	A	A	B	A	H	B	A	H	H
sc02581_1040008	scaffold02581	1040008	bin	-	2	48.428	H	B	A	H	H	A	H	H	H	B	H	A	A	B	H	B	B	H	H	A	H	B	H	H	H	A	B	A	B	B	A	H	B	H	A	A	B	A	H	B	A	H	H
sc02581_1059485	scaffold02581	1059485	bin	-	2	48.428	H	B	A	H	H	A	H	H	H	B	H	A	A	B	H	B	B	H	H	A	H	B	H	H	H	A	B	A	-	B	A	H	B	H	A	A	B	A	-	B	A	H	H
sc02581_1063853	scaffold02581	1063853	bin	-	2	48.428	H	B	A	H	H	A	H	H	H	B	H	A	A	B	H	B	B	H	H	A	H	B	H	H	H	A	B	A	B	B	A	H	B	H	A	A	B	A	H	B	A	H	H
sc02581_1086502	scaffold02581	1086502	bin	-	2	48.428	H	B	A	H	H	A	H	H	H	B	H	A	A	B	H	B	B	H	H	A	H	B	H	H	H	A	B	A	B	B	A	H	B	H	A	A	B	A	H	B	A	H	-
sc02581_1109677	scaffold02581	1109677	bin	-	2	48.428	H	B	A	H	H	A	H	H	H	B	H	A	A	B	H	B	B	H	H	A	H	B	H	-	H	A	B	A	B	B	A	H	B	-	A	A	B	A	H	B	A	H	H
sc02581_1112868	scaffold02581	1112868	bin	-	2	48.428	H	B	A	H	H	A	H	H	H	B	H	A	A	B	H	-	B	H	H	A	H	B	H	H	H	A	B	A	B	B	A	H	B	H	A	A	B	A	H	B	A	H	H
sc02581_1131567	scaffold02581	1131567	bin	-	2	48.428	H	B	A	H	H	A	H	H	H	B	H	A	A	B	H	B	B	H	H	A	H	B	H	H	H	A	B	A	B	B	A	H	B	H	A	A	B	A	H	B	A	H	H
sc02581_1166788	scaffold02581	1166788	bin	-	2	48.428	H	B	A	H	H	A	H	H	H	B	H	A	A	B	H	B	B	H	H	A	-	B	H	H	H	A	B	A	B	-	A	H	B	H	A	A	B	A	H	B	A	H	H
sc02581_1167226	scaffold02581	1167226	bin	-	2	48.428	H	B	A	H	H	A	H	H	H	B	H	A	A	B	H	B	B	H	H	A	H	B	H	H	H	A	B	A	-	B	A	H	-	H	A	-	B	A	-	B	A	-	-
sc02581_1188672	scaffold02581	1188672	bin	-	2	48.428	H	B	A	H	H	A	H	H	H	B	H	A	A	B	H	-	B	H	H	A	H	B	H	H	H	A	B	A	B	B	A	H	B	H	A	A	B	A	H	B	A	H	H
sc02581_1205004	scaffold02581	1205004	bin	-	2	48.428	H	B	A	H	H	A	H	H	H	B	H	A	-	B	H	-	B	H	H	A	H	B	H	-	-	A	B	A	B	B	A	H	B	H	A	A	B	A	H	B	A	H	H
sc02581_1218585	scaffold02581	1218585	bin	-	2	48.428	H	B	A	H	H	A	H	H	H	B	H	A	A	B	H	B	B	H	H	A	H	B	H	H	H	A	B	A	B	B	A	H	B	H	A	A	B	A	H	B	A	H	H
sc02581_1220664	scaffold02581	1220664	bin	-	2	48.428	H	B	A	H	H	A	H	H	H	B	H	A	A	B	H	B	B	H	H	A	H	B	H	H	H	A	-	A	B	B	A	H	B	H	A	A	B	A	-	B	A	H	-
sc02581_1266615	scaffold02581	1266615	bin	-	2	48.428	H	B	A	H	H	A	H	H	H	B	H	A	A	B	H	B	B	H	H	A	H	B	H	H	H	A	B	A	B	B	A	H	B	H	A	A	B	A	-	B	A	H	H
sc02581_1272789	scaffold02581	1272789	bin	-	2	48.428	H	B	A	H	H	A	H	H	H	B	H	A	A	B	H	B	B	H	H	A	H	B	H	H	H	A	B	A	B	B	A	H	B	H	A	A	B	A	-	B	A	H	H
sc02581_1280965	scaffold02581	1280965	bin	-	2	48.428	H	B	A	H	H	A	H	H	H	B	H	A	A	B	H	B	B	H	H	A	H	B	H	H	H	-	B	A	B	-	A	H	B	H	A	A	B	A	H	B	A	H	H
sc02581_1340404	scaffold02581	1340404	bin	-	2	48.428	H	B	A	H	H	A	H	H	H	B	H	A	A	B	H	B	B	H	H	A	H	B	H	H	H	A	B	A	-	B	A	-	B	H	A	A	B	A	H	B	A	H	H
sc02581_1351920	scaffold02581	1351920	bin	-	2	48.428	H	B	A	H	H	A	H	H	H	B	H	A	A	B	H	B	B	H	H	A	H	B	H	H	H	A	B	A	B	B	A	H	B	H	A	A	B	A	H	B	A	H	H
sc02581_1353784	scaffold02581	1353784	bin	-	2	48.428	H	B	A	H	H	A	H	H	H	B	H	A	A	B	H	B	B	H	H	A	H	B	H	H	H	A	B	A	B	B	A	H	B	H	A	A	B	A	H	B	A	H	H
sc02581_1361132	scaffold02581	1361132	bin	-	2	48.428	H	B	A	H	H	A	H	H	H	B	H	A	A	B	H	B	B	H	H	A	H	B	H	H	H	A	B	A	B	B	A	H	B	H	A	A	B	A	-	B	A	H	H
sc02581_1361945	scaffold02581	1361945	bin	-	2	48.428	H	B	A	H	H	A	H	H	H	B	H	A	A	B	H	B	B	H	H	A	H	B	H	H	H	A	B	A	B	B	A	H	B	H	A	A	B	A	H	B	A	H	H
sc02581_1381571	scaffold02581	1381571	bin	-	2	48.428	H	B	A	H	H	A	H	H	H	B	H	A	A	B	H	B	-	H	H	A	H	B	H	H	H	A	B	A	B	B	A	H	B	H	A	A	B	A	H	B	A	H	H
sc02581_1406315	scaffold02581	1406315	bin	-	2	48.428	H	B	A	H	H	A	H	H	H	B	H	A	A	B	H	B	B	H	H	A	H	B	H	H	H	A	B	A	B	B	A	H	B	H	A	A	B	A	H	B	A	H	H
sc02581_1472262	scaffold02581	1472262	bin	-	2	48.428	H	B	A	H	H	A	H	H	H	B	H	A	A	B	H	B	B	H	H	A	H	B	H	H	H	A	B	A	B	B	A	H	B	H	A	A	B	A	-	B	A	H	H
co01931_813	contig01931	813	bin	-	2	48.428	H	B	A	H	H	A	H	H	H	B	H	A	A	B	H	B	B	H	H	A	H	B	H	H	H	A	B	A	B	B	A	H	B	H	A	A	B	A	H	B	A	H	H
co05805_32	contig05805	32	bin	-	2	48.428	H	B	A	H	H	A	H	H	H	B	H	A	A	B	H	B	B	H	H	A	H	B	H	H	H	A	B	A	B	B	A	H	B	H	A	A	B	A	H	B	A	H	H
co07381_334	contig07381	334	bin	-	2	48.428	H	B	A	H	H	A	H	H	H	B	H	A	A	B	H	B	B	H	H	A	H	B	H	H	H	A	B	A	B	B	A	H	B	H	A	A	B	A	H	B	A	H	H
co07388_582	contig07388	582	bin	-	2	48.428	H	B	A	H	H	A	H	H	H	B	H	A	A	B	H	B	B	H	H	A	H	B	H	H	H	A	B	A	B	B	A	H	B	H	-	A	B	A	H	B	A	H	H
co09672_364	contig09672	364	bin	-	2	48.428	H	B	A	H	H	A	H	H	H	B	H	A	A	B	H	B	B	H	H	A	H	B	H	-	H	A	B	-	B	-	A	-	B	H	A	A	B	A	-	-	A	H	H
co14591_380	contig14591	380	bin	-	2	48.428	H	B	A	H	H	A	H	H	H	B	H	A	A	B	H	B	B	H	H	A	H	B	H	H	H	A	-	A	B	B	A	H	B	H	-	A	B	A	H	B	A	H	H
co16558_162	contig16558	162	bin	-	2	48.428	H	B	A	H	H	A	H	H	H	B	H	A	A	B	H	B	B	H	H	A	H	B	H	H	H	A	B	A	B	B	A	H	B	H	A	A	B	A	H	B	A	H	H
co20359_886	contig20359	886	bin	-	2	48.428	H	B	A	H	H	A	H	H	H	B	H	A	A	B	H	B	B	H	H	A	H	B	H	H	H	A	B	A	B	B	A	H	B	H	A	A	B	A	H	B	A	H	-
co25717_1068	contig25717	1068	bin	-	2	48.428	H	B	A	H	H	A	H	H	H	B	H	A	A	B	H	B	B	H	H	A	H	B	H	H	H	A	B	A	B	B	A	H	B	H	A	A	B	A	H	B	A	H	H
co26345_1211	contig26345	1211	bin	-	2	48.428	H	B	A	H	H	A	H	H	H	B	H	A	A	B	H	B	B	H	H	A	H	B	H	H	H	A	B	A	B	B	A	H	B	H	A	A	B	A	H	B	A	H	H
co30483_188	contig30483	188	bin	-	2	48.428	H	B	A	H	H	A	H	H	H	B	H	A	A	B	H	B	B	H	H	A	H	B	H	H	H	A	B	A	B	B	A	H	B	H	A	A	B	A	H	B	A	H	H
co30551_517	contig30551	517	bin	-	2	48.428	H	B	A	H	H	A	H	H	H	B	H	A	A	B	H	-	B	H	H	A	H	B	H	H	H	A	B	A	B	B	A	H	B	-	A	A	B	A	H	B	A	H	H
co36013_100	contig36013	100	bin	-	2	48.428	H	B	A	H	H	A	H	H	H	B	H	A	A	B	H	B	B	H	H	A	H	B	H	-	H	A	B	A	B	B	A	H	-	H	A	-	B	A	-	B	A	H	H
co38172_440	contig38172	440	bin	-	2	48.428	H	B	A	H	H	A	H	H	H	B	H	A	A	B	H	B	B	H	H	A	H	B	H	H	H	A	-	A	B	B	A	H	B	H	A	A	B	A	H	B	A	H	H
co63377_317	contig63377	317	bin	-	2	48.428	H	B	A	H	H	A	H	H	H	B	H	A	A	B	H	B	B	H	H	A	H	B	H	H	H	A	B	A	B	B	A	H	B	H	A	A	B	A	H	B	A	H	H
sc00058_742	scaffold00058	742	bin	-	2	48.428	H	B	A	H	H	A	H	H	H	B	H	A	A	B	H	B	B	H	H	A	H	B	H	H	H	A	B	A	B	-	A	H	-	H	A	A	B	A	H	B	A	H	H
sc00093_135580	scaffold00093	135580	bin	-	2	48.428	H	B	A	H	H	A	H	H	H	B	H	A	A	B	H	B	B	H	H	A	H	B	H	H	H	A	B	A	B	B	A	H	B	H	A	A	B	A	-	B	A	H	H
sc00093_179486	scaffold00093	179486	bin	-	2	48.428	H	B	A	H	H	A	H	H	H	B	H	A	A	B	H	B	B	H	H	A	H	B	H	H	H	A	B	A	B	B	A	H	B	-	A	A	-	A	H	B	A	H	-
sc00093_203758	scaffold00093	203758	bin	-	2	48.428	H	B	A	H	H	A	H	H	H	B	H	A	A	B	H	B	B	H	H	A	H	B	H	H	H	A	B	A	B	B	A	H	B	H	A	A	B	A	-	B	A	H	H
sc00093_210844	scaffold00093	210844	bin	-	2	48.428	H	B	A	H	H	A	H	H	H	B	H	A	A	B	H	B	B	H	H	A	H	B	H	H	H	A	B	A	B	B	A	H	B	-	A	A	B	A	H	B	A	H	H
sc00106_46739	scaffold00106	46739	bin	-	2	48.428	H	B	A	H	H	A	H	H	H	B	H	A	A	B	H	B	B	H	H	A	-	B	H	H	H	A	B	A	B	B	A	H	B	H	A	A	B	A	H	B	A	H	H
sc00168_1960	scaffold00168	1960	bin	-	2	48.428	H	B	A	H	H	A	H	H	H	B	H	A	A	B	H	-	B	H	H	A	H	B	H	H	H	A	B	-	B	B	A	H	B	H	A	A	B	A	H	B	A	H	H
sc00213_4911	scaffold00213	4911	bin	-	2	48.428	H	B	A	H	H	A	H	H	H	B	H	A	A	B	H	B	B	H	H	A	-	B	H	H	H	A	B	A	B	B	A	H	B	H	A	A	-	A	H	B	A	H	H
sc00409_4241	scaffold00409	4241	bin	-	2	48.428	H	B	A	H	H	A	H	H	H	B	H	A	A	B	H	-	B	H	H	A	H	B	H	H	H	A	B	A	B	B	A	H	B	H	A	-	B	A	H	B	A	H	H
sc00422_1577	scaffold00422	1577	bin	-	2	48.428	H	B	A	H	H	A	H	H	H	B	H	A	A	B	H	B	B	H	H	A	H	B	H	H	H	A	-	A	B	B	A	H	B	H	A	-	-	A	-	B	A	H	H
sc00432_1877	scaffold00432	1877	bin	-	2	48.428	H	B	A	H	H	A	H	H	H	B	H	A	A	B	H	B	B	H	H	A	H	B	H	H	H	A	B	A	B	B	A	H	B	-	A	A	B	A	H	B	A	H	H
sc00470_3975	scaffold00470	3975	bin	-	2	48.428	H	B	A	H	H	A	H	H	H	B	H	A	A	B	H	B	B	H	H	A	H	B	H	H	H	A	B	A	B	B	A	H	B	H	A	A	B	A	H	B	A	H	H
sc00470_7133	scaffold00470	7133	bin	-	2	48.428	H	B	A	H	H	A	H	H	H	B	H	A	A	B	H	B	B	H	H	A	H	B	H	H	H	A	B	A	B	B	A	H	B	H	A	A	B	A	H	B	A	H	H
sc00478_1065	scaffold00478	1065	bin	-	2	48.428	H	B	-	H	H	A	H	H	H	B	H	A	A	B	H	B	B	H	H	A	H	B	H	H	H	A	B	A	B	B	A	H	B	H	A	A	B	A	H	B	A	H	H
sc00571_31395	scaffold00571	31395	bin	-	2	48.428	H	B	A	H	H	A	H	H	H	B	H	A	A	B	H	B	B	H	H	A	H	B	H	H	H	A	B	A	B	B	A	H	B	H	A	A	B	A	H	B	A	H	H
sc00571_45241	scaffold00571	45241	bin	-	2	48.428	H	B	A	H	H	A	H	H	H	B	H	A	A	B	H	B	B	H	H	A	H	B	H	H	H	A	B	A	B	B	A	H	B	H	A	A	B	A	H	B	A	H	H
sc00604_1315	scaffold00604	1315	bin	-	2	48.428	H	B	A	H	H	A	H	H	H	B	H	A	A	B	H	B	B	H	H	A	H	B	H	H	H	A	B	-	B	B	A	H	B	H	A	A	B	A	H	B	A	H	H
sc00621_1359	scaffold00621	1359	bin	-	2	48.428	H	B	A	H	H	A	H	H	H	B	H	A	A	B	H	B	B	H	H	A	H	B	H	H	H	A	B	A	B	B	A	H	B	H	A	A	B	A	H	B	A	H	H
sc00896_473	scaffold00896	473	bin	-	2	48.428	H	B	A	H	H	A	H	H	H	B	H	A	A	B	H	B	B	H	H	A	H	B	H	H	H	A	B	A	B	B	A	H	B	H	A	A	-	A	H	B	A	H	H
sc00902_1162	scaffold00902	1162	bin	-	2	48.428	H	B	A	H	H	A	H	H	H	B	H	A	A	B	H	B	B	H	H	A	H	B	H	-	H	A	-	A	B	B	A	H	B	H	A	-	B	A	H	B	A	H	H
sc00902_4108	scaffold00902	4108	bin	-	2	48.428	H	B	A	H	H	A	H	H	H	B	H	A	A	B	H	B	B	H	H	-	H	B	H	-	H	A	B	A	B	B	-	H	B	H	A	A	B	A	H	B	-	H	H
sc00903_3549	scaffold00903	3549	bin	-	2	48.428	H	B	A	H	H	A	H	H	H	B	H	A	A	B	H	B	B	H	H	A	H	B	H	H	H	A	B	A	B	B	A	H	B	H	A	A	B	A	H	B	A	H	-
sc00903_20231	scaffold00903	20231	bin	-	2	48.428	H	B	A	H	H	A	H	H	H	B	H	A	A	B	H	B	B	H	H	A	H	B	H	H	H	A	B	A	B	-	A	H	B	H	A	A	B	A	H	B	A	H	H
sc00903_32346	scaffold00903	32346	bin	-	2	48.428	H	B	A	H	H	A	H	H	H	B	H	A	A	B	H	-	B	H	H	A	H	B	H	-	H	-	B	A	B	B	A	H	B	H	A	A	-	A	H	B	A	-	H
sc00903_69533	scaffold00903	69533	bin	-	2	48.428	H	B	A	H	H	A	H	H	H	B	H	A	A	B	H	B	B	H	H	A	H	B	H	H	H	A	B	A	B	B	A	H	B	H	A	A	B	A	H	B	A	H	H
sc00903_71509	scaffold00903	71509	bin	-	2	48.428	H	B	A	H	H	A	H	H	H	B	H	A	A	B	H	B	B	H	H	A	H	B	H	H	H	A	B	A	B	B	A	H	B	H	A	A	B	A	H	B	A	H	H
sc01115_5225	scaffold01115	5225	bin	-	2	48.428	H	B	A	H	H	A	H	H	H	B	H	A	A	B	H	B	B	H	H	A	H	B	H	H	H	A	-	A	B	B	A	H	B	H	A	A	B	A	H	B	A	H	H
sc01190_3183	scaffold01190	3183	bin	-	2	48.428	H	B	A	H	H	A	H	H	H	B	H	A	A	B	H	B	B	H	H	A	H	B	H	H	H	A	B	A	B	B	A	H	B	H	A	A	B	A	-	B	A	H	H
sc01230_522	scaffold01230	522	bin	-	2	48.428	H	B	A	H	H	A	H	H	H	-	H	A	A	B	H	B	B	H	H	A	H	B	H	H	H	A	B	A	B	B	A	H	B	H	A	A	B	A	-	B	A	H	H
sc01315_5214	scaffold01315	5214	bin	-	2	48.428	H	B	A	H	H	A	H	H	H	B	H	A	A	B	H	B	B	H	H	A	H	B	H	H	H	A	-	A	B	B	A	H	B	H	A	A	B	A	-	B	A	H	H
sc01315_97533	scaffold01315	97533	bin	-	2	48.428	H	B	A	H	H	A	H	H	H	B	H	A	A	B	H	-	B	H	H	A	H	B	H	H	H	A	B	A	B	B	A	H	B	H	A	A	B	A	H	B	A	H	H
sc01315_103499	scaffold01315	103499	bin	-	2	48.428	H	B	A	H	H	A	H	H	H	B	H	A	A	B	H	B	B	H	H	A	H	B	H	H	H	A	B	A	B	B	A	H	B	H	A	A	B	A	-	B	A	H	H
sc01315_105603	scaffold01315	105603	bin	-	2	48.428	H	B	A	H	H	A	H	H	H	B	H	A	A	B	H	B	B	H	H	A	H	B	H	H	H	A	B	A	B	B	A	H	B	H	A	A	B	A	H	B	A	H	H
sc01315_108556	scaffold01315	108556	bin	-	2	48.428	H	B	A	H	H	A	H	H	H	B	H	A	A	B	H	B	B	H	H	A	H	B	H	H	H	A	B	A	B	B	A	-	B	H	A	A	B	A	H	B	A	H	H
sc01315_117577	scaffold01315	117577	bin	-	2	48.428	H	B	A	H	H	A	H	H	H	B	H	A	A	B	H	B	B	H	H	A	H	B	H	H	H	A	B	A	B	B	A	H	B	H	A	A	B	A	H	B	A	H	H
sc01315_130854	scaffold01315	130854	bin	-	2	48.428	H	B	A	H	H	A	H	H	H	B	H	A	A	B	H	B	B	H	H	A	H	B	H	H	H	A	B	A	B	B	A	H	B	H	A	A	B	A	H	B	A	H	H
sc01315_153288	scaffold01315	153288	bin	-	2	48.428	H	B	A	H	H	A	H	H	H	B	H	A	A	B	H	B	B	H	H	A	H	B	H	H	H	A	B	A	B	B	A	H	B	H	A	A	B	A	-	B	A	H	H
sc01315_167533	scaffold01315	167533	bin	-	2	48.428	H	B	A	H	H	A	H	H	H	B	H	A	A	B	H	B	B	H	H	A	H	B	H	H	H	A	B	A	B	B	A	H	B	H	A	A	B	A	H	B	A	H	H
sc01396_12632	scaffold01396	12632	bin	-	2	48.428	H	B	A	H	H	A	H	H	H	B	H	A	A	B	H	-	B	H	H	A	H	B	H	H	H	A	B	A	B	B	A	H	B	H	A	A	B	A	H	B	A	H	-
sc01396_37562	scaffold01396	37562	bin	-	2	48.428	H	B	A	H	H	A	H	H	H	B	H	A	A	B	H	B	B	H	H	A	H	B	H	H	H	A	B	A	B	-	A	H	B	H	A	A	B	A	H	B	A	H	-
sc01479_3575	scaffold01479	3575	bin	-	2	48.428	H	B	A	H	H	A	H	H	H	B	H	A	A	B	H	B	B	H	H	A	H	B	H	H	H	A	B	A	B	B	A	H	B	H	A	A	B	A	H	B	A	H	H
sc01520_2794	scaffold01520	2794	bin	-	2	48.428	H	B	A	-	H	A	H	H	H	B	H	A	A	B	H	B	B	H	H	A	H	B	H	-	H	A	B	A	B	B	A	H	B	H	A	A	B	A	H	B	A	H	H
sc01776_49663	scaffold01776	49663	bin	-	2	48.428	H	B	A	H	H	A	H	H	H	B	H	A	A	B	H	B	B	H	H	A	H	B	H	H	H	A	B	A	B	B	A	H	B	H	A	A	B	A	H	B	A	H	H
sc01790_3625	scaffold01790	3625	bin	-	2	48.428	H	B	A	H	H	A	H	H	H	B	H	A	A	B	H	-	B	H	H	A	H	B	H	H	H	A	B	A	B	B	A	H	B	-	A	A	B	A	H	B	-	H	H
sc01790_51362	scaffold01790	51362	bin	-	2	48.428	H	B	A	H	H	A	H	H	H	B	H	A	A	B	H	B	B	H	H	A	H	B	H	-	H	A	B	A	B	B	A	H	B	H	A	A	B	A	H	B	A	H	H
sc01790_91700	scaffold01790	91700	bin	-	2	48.428	H	B	A	H	H	A	H	H	H	B	H	A	A	B	H	B	B	H	H	A	H	B	H	H	H	A	B	A	B	B	A	H	B	H	A	A	B	A	H	B	A	H	H
sc01790_93550	scaffold01790	93550	bin	-	2	48.428	H	B	A	H	H	A	H	H	H	B	H	A	A	B	H	B	B	H	H	A	H	B	H	-	H	A	B	A	-	B	A	H	B	H	-	A	B	A	-	B	A	H	-
sc01790_94990	scaffold01790	94990	bin	-	2	48.428	H	B	A	H	H	-	H	H	H	B	H	A	A	B	H	B	B	H	H	A	-	B	H	H	H	A	B	A	-	B	A	-	B	H	A	-	B	A	H	B	A	H	H
sc01790_114666	scaffold01790	114666	bin	-	2	48.428	H	B	A	H	H	A	H	H	H	B	H	A	A	B	H	B	B	H	H	A	H	B	H	H	H	A	B	A	B	B	A	H	B	H	A	A	B	A	H	B	A	H	H
sc01790_131695	scaffold01790	131695	bin	-	2	48.428	H	B	A	H	H	A	H	H	H	B	H	A	A	B	H	B	B	H	H	A	H	B	H	H	H	A	B	A	B	B	A	H	B	H	A	A	B	A	H	B	A	H	H
sc01843_1364	scaffold01843	1364	bin	-	2	48.428	H	B	A	H	H	A	H	H	H	B	H	A	A	B	H	B	B	H	H	A	H	B	H	H	H	A	B	A	B	B	A	H	B	H	A	A	B	A	H	B	A	H	H
sc01911_70727	scaffold01911	70727	bin	-	2	48.428	H	B	A	H	H	A	H	H	H	B	H	A	A	B	H	-	B	H	H	A	H	B	H	H	H	A	B	-	B	B	A	H	B	H	A	A	B	A	H	B	A	H	H
sc01992_5427	scaffold01992	5427	bin	-	2	48.428	H	B	A	H	H	A	H	H	H	B	H	A	A	B	H	B	B	H	H	A	H	B	H	H	H	A	B	A	B	B	A	H	B	H	A	A	B	A	H	B	A	H	H
sc01992_6360	scaffold01992	6360	bin	-	2	48.428	H	B	A	H	H	A	H	H	H	B	H	A	A	B	H	B	B	H	H	A	H	B	H	H	H	A	B	A	B	-	A	H	B	H	A	A	B	A	-	B	A	H	H
sc01992_148281	scaffold01992	148281	bin	-	2	48.428	H	B	A	H	H	A	H	H	H	B	H	A	A	B	H	B	B	H	H	A	H	B	H	H	H	A	B	A	B	B	A	H	B	H	A	A	B	A	H	B	A	H	H
sc01992_158783	scaffold01992	158783	bin	-	2	48.428	H	B	A	H	H	A	H	H	H	B	H	A	A	B	H	-	B	H	H	A	H	B	H	H	H	A	B	A	B	B	A	H	B	H	A	A	B	A	H	B	A	H	H
sc02090_3449	scaffold02090	3449	bin	-	2	48.428	H	B	A	H	H	A	H	H	H	B	H	A	A	B	H	B	B	H	H	A	H	B	H	H	H	A	B	A	B	B	A	H	B	H	A	A	B	A	H	B	A	H	H
sc02094_3037	scaffold02094	3037	bin	-	2	48.428	H	B	A	H	H	A	H	H	H	B	H	A	A	B	H	B	B	H	H	A	H	B	H	H	H	A	B	A	B	B	A	H	B	H	A	A	B	A	H	B	A	H	H
sc02098_40295	scaffold02098	40295	bin	-	2	48.428	H	B	A	H	H	A	H	H	H	B	H	A	A	B	H	B	B	H	H	A	H	B	H	H	H	A	B	A	B	B	A	H	B	H	A	A	B	A	-	B	A	H	H
sc02098_81671	scaffold02098	81671	bin	-	2	48.428	H	B	A	H	H	A	H	H	H	B	H	A	A	B	H	-	B	H	H	-	H	B	H	H	H	A	B	A	B	B	A	H	B	H	A	A	B	A	H	B	A	-	H
sc02190_30038	scaffold02190	30038	bin	-	2	48.428	H	B	A	H	H	A	H	H	H	B	H	A	A	B	H	B	B	H	H	A	H	B	H	H	H	A	B	A	B	B	A	H	B	H	A	A	B	A	H	B	A	H	H
sc02190_100880	scaffold02190	100880	bin	-	2	48.428	H	B	A	H	H	A	H	H	H	B	H	A	A	B	H	-	B	H	H	A	H	-	-	H	H	A	B	A	B	-	A	H	B	H	A	A	B	A	-	B	A	H	H
sc02190_185459	scaffold02190	185459	bin	-	2	48.428	H	B	-	H	H	-	H	H	H	B	H	A	A	B	H	B	B	H	H	A	H	B	H	H	H	A	B	A	B	B	A	H	B	H	A	A	B	A	H	B	A	H	H
sc02190_248025	scaffold02190	248025	bin	-	2	48.428	H	B	A	H	H	A	H	H	H	B	H	A	A	B	H	B	B	H	H	A	H	B	H	H	H	A	-	A	B	B	A	H	B	-	A	A	B	A	-	B	A	-	H
sc02190_251021	scaffold02190	251021	bin	-	2	48.428	H	B	A	H	H	A	H	H	H	B	H	A	A	B	H	B	B	H	H	A	-	B	H	H	H	A	B	A	B	B	A	-	B	H	A	A	B	A	-	B	A	-	-
sc02190_265057	scaffold02190	265057	bin	-	2	48.428	H	B	A	H	H	A	H	H	H	B	H	A	A	B	H	B	B	H	H	A	H	B	H	H	H	-	-	A	B	B	A	H	B	-	A	A	-	A	-	B	A	H	H
sc02190_364446	scaffold02190	364446	bin	-	2	48.428	H	B	A	H	H	A	H	H	H	B	H	A	A	B	H	B	B	H	H	A	H	B	H	H	H	A	B	A	B	B	A	H	B	H	A	A	B	A	H	B	A	H	H
sc02190_455113	scaffold02190	455113	bin	-	2	48.428	H	B	A	H	H	A	H	H	H	B	H	A	A	B	H	B	B	H	H	A	H	B	H	H	H	A	B	-	B	B	-	H	B	H	A	A	B	A	-	B	A	H	-
sc02190_455862	scaffold02190	455862	bin	-	2	48.428	H	B	A	H	H	A	H	H	H	B	H	A	A	B	H	-	B	H	H	A	H	B	H	H	H	A	B	A	B	B	A	H	B	H	A	A	B	A	-	B	A	H	-
sc02190_494040	scaffold02190	494040	bin	-	2	48.428	H	B	A	H	H	A	H	H	H	B	H	A	A	B	H	B	B	H	H	A	H	B	-	H	H	A	-	A	B	-	A	H	B	H	A	A	B	A	H	B	A	H	H
sc02190_587461	scaffold02190	587461	bin	-	2	48.428	H	B	A	H	H	A	H	H	H	B	H	A	A	B	H	B	B	H	H	A	H	B	H	H	H	A	B	A	B	B	A	H	B	H	A	A	B	A	H	B	A	H	H
sc02190_612079	scaffold02190	612079	bin	-	2	48.428	H	B	A	H	H	A	H	H	H	B	H	A	A	B	H	B	B	H	H	A	-	B	H	H	H	A	B	A	B	B	A	H	B	H	A	A	B	A	H	B	A	H	H
sc02190_614361	scaffold02190	614361	bin	-	2	48.428	H	B	A	H	H	A	H	H	H	B	H	A	A	B	H	B	B	H	H	A	H	B	H	H	H	A	B	A	B	B	A	-	B	H	A	A	B	-	-	B	A	H	H
sc02190_624046	scaffold02190	624046	bin	-	2	48.428	H	B	A	H	H	A	H	H	H	B	H	A	A	B	H	B	B	H	H	A	H	B	H	H	H	A	B	A	B	B	A	H	B	H	A	A	B	A	H	B	A	H	H
sc02190_660118	scaffold02190	660118	bin	-	2	48.428	H	B	A	H	H	A	H	H	H	B	H	A	A	B	H	B	B	H	H	A	H	B	H	H	H	A	B	A	B	B	A	H	B	H	A	A	B	A	-	B	A	H	H
sc02190_697768	scaffold02190	697768	bin	-	2	48.428	H	B	A	H	H	A	H	H	H	B	H	A	A	B	H	B	B	H	H	A	H	B	H	H	H	A	B	A	B	B	A	H	B	H	A	A	B	A	H	B	A	H	H
sc02190_705895	scaffold02190	705895	bin	-	2	48.428	H	B	A	H	H	A	H	H	H	B	H	A	A	B	H	B	B	H	H	A	H	B	-	H	H	-	B	A	B	B	A	H	-	-	A	A	B	A	H	B	A	H	H
sc02190_715279	scaffold02190	715279	bin	-	2	48.428	H	B	A	H	H	A	H	H	H	B	H	A	A	B	H	B	B	H	H	-	H	B	H	H	H	A	B	A	B	-	A	-	B	-	A	-	B	A	H	B	A	H	-
sc02190_717184	scaffold02190	717184	bin	-	2	48.428	H	B	A	H	H	A	H	H	H	B	H	A	A	B	H	B	B	H	H	A	H	B	-	H	H	A	B	A	B	B	A	H	B	H	A	A	B	A	H	B	A	H	H
sc02190_720036	scaffold02190	720036	bin	-	2	48.428	H	B	A	H	H	A	H	H	H	B	H	A	A	B	H	B	B	H	H	A	H	B	H	H	H	-	B	A	-	B	A	H	-	H	-	-	B	A	H	B	A	H	H
sc02190_727032	scaffold02190	727032	bin	-	2	48.428	H	B	A	H	H	A	H	H	H	B	H	A	A	B	H	B	B	H	H	A	H	B	H	H	H	A	B	A	B	B	A	H	B	H	A	A	B	A	H	B	A	H	H
sc02190_728255	scaffold02190	728255	bin	-	2	48.428	H	B	A	H	H	A	H	H	H	B	H	A	A	B	H	B	B	H	H	A	H	B	H	H	H	A	-	A	B	-	A	H	-	-	A	A	B	A	H	-	A	H	H
sc02190_736776	scaffold02190	736776	bin	-	2	48.428	H	B	A	H	H	A	H	H	H	B	H	A	A	B	H	B	B	H	H	A	H	B	H	H	H	A	B	A	B	B	A	H	B	H	A	A	B	A	H	B	A	H	H
sc02190_752344	scaffold02190	752344	bin	-	2	48.428	H	B	A	H	H	A	H	H	H	B	H	A	A	B	H	B	B	H	H	A	H	B	H	H	H	A	B	A	B	B	A	H	B	H	A	A	B	A	H	B	A	H	H
sc02190_755303	scaffold02190	755303	bin	-	2	48.428	H	B	A	H	H	A	H	H	H	B	H	A	A	B	H	B	B	H	H	A	H	B	-	H	H	A	B	A	B	B	A	H	-	H	A	-	-	A	-	B	A	H	H
sc02190_758327	scaffold02190	758327	bin	-	2	48.428	H	B	A	H	H	A	H	H	H	B	H	A	A	B	H	B	B	H	H	A	H	B	H	H	H	A	B	A	B	B	A	H	B	H	A	-	B	A	H	B	A	H	H
sc02190_783283	scaffold02190	783283	bin	-	2	48.428	H	B	A	H	H	A	H	H	H	B	H	A	A	B	H	B	B	H	H	A	H	B	H	H	H	A	B	A	B	B	A	H	B	H	A	A	B	A	H	B	A	H	H
sc02190_794408	scaffold02190	794408	bin	-	2	48.428	H	B	A	H	H	A	H	H	H	B	H	A	A	B	H	B	B	H	H	A	H	B	H	H	H	A	-	A	B	B	A	H	B	H	A	A	B	A	-	B	A	H	H
sc02190_798442	scaffold02190	798442	bin	-	2	48.428	H	B	A	H	H	A	H	H	H	B	H	A	A	B	H	B	B	H	H	A	H	B	H	H	H	A	B	A	B	B	A	H	B	H	A	-	B	A	-	B	A	-	H
sc02190_798956	scaffold02190	798956	bin	-	2	48.428	H	B	A	H	H	A	H	H	H	B	H	A	A	B	H	B	-	H	H	A	H	B	H	H	H	A	B	A	B	B	A	H	B	-	A	A	B	A	H	B	A	H	H
sc02190_830996	scaffold02190	830996	bin	-	2	48.428	H	B	A	H	H	A	H	H	H	B	H	A	A	B	H	B	B	H	H	A	H	B	H	H	H	A	B	A	B	B	A	H	B	H	A	A	B	A	H	B	A	H	H
sc02190_891786	scaffold02190	891786	bin	-	2	48.428	H	B	A	H	H	A	H	H	H	B	H	A	A	B	H	B	B	H	H	A	H	B	H	H	H	A	B	A	B	-	A	H	B	H	A	A	B	A	-	B	A	H	H
sc02190_920933	scaffold02190	920933	bin	-	2	48.428	H	B	A	H	H	A	H	H	H	B	H	A	A	-	H	B	B	H	H	A	H	B	H	H	H	A	B	A	B	B	A	H	B	H	A	A	B	A	-	B	A	-	H
sc02190_961934	scaffold02190	961934	bin	-	2	48.428	H	B	A	H	H	A	H	H	H	B	H	A	A	B	H	B	B	H	H	A	H	B	H	H	H	A	B	A	B	B	A	H	B	H	A	A	B	A	H	B	A	H	H
sc02190_995151	scaffold02190	995151	bin	-	2	48.428	H	B	A	H	H	A	H	H	H	B	H	A	A	B	H	B	B	H	H	A	H	B	H	H	H	A	-	A	-	B	A	H	B	H	A	A	B	A	-	B	A	H	-
sc02190_997433	scaffold02190	997433	bin	-	2	48.428	H	B	A	H	H	A	H	H	H	B	H	A	A	B	H	B	B	H	H	A	H	B	H	H	H	A	B	A	B	B	A	H	B	H	A	A	B	A	H	B	A	H	-
sc02190_1020406	scaffold02190	1020406	bin	-	2	48.428	H	B	A	H	H	A	H	H	H	B	H	A	A	B	H	B	B	H	H	A	H	B	H	H	H	A	B	A	B	B	A	H	B	H	A	A	B	A	H	B	A	H	H
sc02190_1025719	scaffold02190	1025719	bin	-	2	48.428	H	B	A	H	H	A	H	H	H	B	H	A	A	B	H	B	B	H	H	A	H	-	H	H	H	A	B	A	B	-	A	H	-	H	A	A	-	A	-	B	A	H	-
sc02190_1043204	scaffold02190	1043204	bin	-	2	48.428	H	B	A	H	H	A	H	H	H	B	H	A	A	B	H	B	B	H	H	A	H	B	H	H	H	A	B	A	B	B	A	H	B	H	A	A	B	A	H	B	A	H	H
sc02190_1049207	scaffold02190	1049207	bin	-	2	48.428	H	B	A	H	H	A	H	H	H	B	H	A	A	B	H	B	B	H	H	A	H	B	H	H	H	A	B	A	B	B	A	H	B	H	A	A	B	A	H	B	A	H	H
sc02190_1050549	scaffold02190	1050549	bin	-	2	48.428	H	B	A	H	H	A	H	H	H	B	H	A	A	B	H	B	B	H	H	A	H	B	H	H	H	A	B	A	B	B	A	H	B	H	A	A	B	A	H	B	A	H	H
sc02190_1060194	scaffold02190	1060194	bin	-	2	48.428	H	B	A	H	H	A	H	H	H	B	H	A	A	B	H	B	B	H	H	A	H	B	H	H	H	A	B	A	B	B	A	H	B	H	A	A	B	A	-	B	A	H	H
sc02190_1080685	scaffold02190	1080685	bin	-	2	48.428	H	B	A	H	H	A	H	H	H	B	H	A	A	B	H	B	B	H	H	A	H	B	H	H	H	A	B	A	B	B	A	H	B	H	A	A	B	A	H	B	A	H	H
sc02190_1082727	scaffold02190	1082727	bin	-	2	48.428	H	B	A	H	H	A	H	H	H	B	H	A	A	B	H	B	B	H	H	A	H	B	H	H	H	A	B	A	B	B	A	H	B	H	A	A	B	A	-	-	A	H	H
sc02190_1093909	scaffold02190	1093909	bin	-	2	48.428	H	B	A	H	H	A	H	H	H	B	H	A	A	B	H	B	B	H	H	A	H	B	H	-	H	A	B	A	B	B	A	H	B	H	A	A	B	A	H	B	A	H	H
sc02190_1104196	scaffold02190	1104196	bin	-	2	48.428	H	B	A	H	H	A	H	H	H	B	H	A	A	B	H	B	B	H	H	A	H	B	H	H	H	A	B	A	B	B	A	-	B	H	A	A	B	A	H	B	A	H	H
sc02190_1116788	scaffold02190	1116788	bin	-	2	48.428	H	B	A	H	H	A	H	H	H	B	H	A	A	B	H	B	B	H	H	A	H	B	H	H	H	A	B	A	B	B	A	H	-	H	A	-	B	A	H	B	A	H	-
sc02190_1119728	scaffold02190	1119728	bin	-	2	48.428	H	B	A	H	H	A	H	H	H	B	H	A	A	B	-	-	B	H	H	A	H	B	H	H	H	A	-	A	B	B	A	H	B	H	A	A	B	A	H	B	A	H	H
sc02190_1133267	scaffold02190	1133267	bin	-	2	48.428	H	B	A	H	H	A	H	H	H	B	H	A	A	B	H	B	B	H	H	A	H	B	H	H	H	-	B	-	B	B	A	H	-	H	A	A	B	A	H	B	A	H	H
sc02190_1140012	scaffold02190	1140012	bin	-	2	48.428	H	B	A	H	H	A	H	H	H	B	H	A	A	B	H	B	B	H	H	A	H	B	H	H	H	A	B	A	B	B	A	H	B	H	A	A	B	A	H	B	A	H	H
sc02190_1147653	scaffold02190	1147653	bin	-	2	48.428	H	B	A	H	H	A	H	H	H	B	H	A	A	B	H	B	B	H	H	A	H	B	H	H	H	A	B	A	B	B	A	H	B	H	A	A	B	A	H	B	A	H	H
sc02190_1174778	scaffold02190	1174778	bin	-	2	48.428	H	B	-	H	H	-	H	H	H	B	H	A	A	B	H	B	B	H	H	A	H	B	H	H	H	-	B	A	B	B	A	H	B	H	A	A	B	A	-	B	A	H	H
sc02190_1176592	scaffold02190	1176592	bin	-	2	48.428	H	B	A	H	H	A	H	H	H	B	H	A	A	B	H	B	B	H	H	A	H	B	-	H	H	-	B	A	B	B	A	H	B	H	A	A	B	A	-	B	A	H	H
sc02190_1180094	scaffold02190	1180094	bin	-	2	48.428	H	B	A	H	H	A	H	H	H	B	H	A	A	B	H	B	B	H	H	A	H	B	H	H	H	A	B	A	B	B	A	H	B	H	A	A	B	A	H	B	A	H	H
sc02190_1212170	scaffold02190	1212170	bin	-	2	48.428	H	B	A	H	H	A	H	H	H	B	H	A	A	B	H	B	B	H	H	A	H	B	H	H	H	A	B	A	B	B	A	H	B	H	A	A	B	A	-	B	A	H	H
sc02190_1230844	scaffold02190	1230844	bin	-	2	48.428	H	B	A	H	H	A	H	H	H	B	H	A	A	B	H	B	B	H	H	A	H	B	H	H	H	A	B	A	B	B	A	H	B	H	A	A	B	A	H	B	A	H	H
sc02190_1273162	scaffold02190	1273162	bin	-	2	48.428	H	B	A	H	H	A	H	H	H	B	H	A	A	B	H	B	B	H	H	A	H	B	H	H	H	-	B	-	B	-	A	H	B	H	A	A	B	A	H	B	A	H	H
sc02190_1295670	scaffold02190	1295670	bin	-	2	48.428	H	B	A	H	H	A	H	H	H	B	H	A	A	B	H	B	B	H	H	A	H	B	H	H	H	A	B	A	B	B	A	H	B	H	A	A	B	A	H	B	A	H	H
sc02190_1307621	scaffold02190	1307621	bin	-	2	48.428	H	B	A	H	H	A	H	H	H	B	H	A	A	B	H	B	B	H	H	A	H	B	H	H	H	A	B	A	B	B	A	H	B	H	A	A	B	A	H	B	A	H	H
sc02190_1314886	scaffold02190	1314886	bin	-	2	48.428	H	B	A	H	H	A	H	H	H	B	H	A	A	B	H	-	B	H	H	A	H	B	H	H	H	A	B	A	B	B	A	H	B	H	A	A	B	A	H	B	A	H	H
sc02190_1332679	scaffold02190	1332679	bin	-	2	48.428	H	B	A	H	H	A	H	H	H	B	H	A	A	B	H	B	B	H	H	A	H	B	H	H	H	A	B	A	B	B	A	H	B	H	A	A	B	A	H	B	A	H	H
sc02190_1340954	scaffold02190	1340954	bin	-	2	48.428	H	B	A	H	H	A	H	H	H	B	H	A	A	B	H	B	B	H	H	A	H	B	H	H	H	A	B	A	B	B	A	H	B	H	A	-	B	A	H	B	A	H	H
sc02190_1365795	scaffold02190	1365795	bin	-	2	48.428	H	B	A	H	H	A	H	H	H	B	H	A	A	B	H	B	B	H	H	A	H	B	H	H	H	A	B	A	B	B	A	-	B	H	A	A	B	A	H	B	A	H	H
sc02190_1385889	scaffold02190	1385889	bin	-	2	48.428	H	B	A	H	H	A	H	H	H	B	H	A	A	B	H	B	B	H	H	A	H	B	H	H	H	A	B	A	B	B	A	H	B	H	A	A	B	A	H	B	A	H	H
sc02190_1388470	scaffold02190	1388470	bin	-	2	48.428	H	B	A	H	H	A	H	H	H	B	H	A	A	B	H	B	B	H	H	A	H	B	H	H	H	A	-	A	B	B	A	H	B	H	A	A	B	A	-	B	A	H	H
sc02190_1443891	scaffold02190	1443891	bin	-	2	48.428	H	B	A	H	H	A	H	H	H	B	H	A	A	B	H	B	B	H	H	A	H	B	H	H	H	A	B	A	B	B	A	H	B	H	A	A	B	A	H	B	A	H	H
sc02190_1460314	scaffold02190	1460314	bin	-	2	48.428	H	B	A	H	H	A	H	H	H	B	H	A	A	B	H	B	B	H	H	A	H	B	H	H	H	A	B	A	B	B	A	H	B	H	A	A	B	A	H	B	A	H	H
sc02190_1463865	scaffold02190	1463865	bin	-	2	48.428	H	B	A	H	H	A	H	H	H	B	H	A	A	B	H	B	B	H	H	A	H	B	H	H	H	A	-	A	B	-	A	H	B	-	A	A	B	A	-	B	A	H	-
sc02190_1508643	scaffold02190	1508643	bin	-	2	48.428	H	B	A	H	H	A	H	H	H	B	H	A	A	B	H	B	B	H	H	A	H	B	H	H	H	A	B	A	B	B	A	H	B	-	A	A	B	A	H	B	A	-	H
sc02190_1515595	scaffold02190	1515595	bin	-	2	48.428	H	B	A	H	H	A	H	H	H	B	H	A	A	B	H	-	B	H	H	A	H	B	H	H	H	A	B	A	B	B	A	H	B	H	A	A	B	A	H	B	A	H	H
sc02190_1588668	scaffold02190	1588668	bin	-	2	48.428	H	B	A	H	H	A	H	H	H	B	H	A	A	B	H	B	B	H	H	A	H	B	H	H	H	A	B	A	B	B	A	H	B	-	A	A	B	A	H	B	A	H	H
sc02190_1631697	scaffold02190	1631697	bin	-	2	48.428	H	B	A	H	H	A	H	H	H	B	H	A	A	B	H	B	B	H	H	A	H	B	H	H	H	A	B	A	B	B	A	H	B	H	A	A	B	A	H	B	A	H	H
sc02190_1683720	scaffold02190	1683720	bin	-	2	48.428	H	B	A	H	H	A	H	H	H	B	H	A	A	B	H	B	B	H	H	A	H	B	H	H	H	A	B	A	B	B	A	H	B	H	A	A	B	A	H	B	A	H	H
sc02190_1688200	scaffold02190	1688200	bin	-	2	48.428	H	B	A	H	H	A	H	H	H	B	H	A	A	B	H	B	B	H	H	A	H	B	H	H	H	A	B	A	B	B	A	H	B	H	A	A	B	A	H	B	A	H	H
sc02190_1690674	scaffold02190	1690674	bin	-	2	48.428	H	B	A	H	H	A	H	H	H	B	H	A	A	B	H	B	B	H	H	A	H	B	H	H	-	A	B	A	B	B	A	H	B	H	A	-	B	A	H	B	A	H	H
sc02190_1692938	scaffold02190	1692938	bin	-	2	48.428	H	B	A	H	H	A	H	H	H	B	H	A	A	B	H	B	B	H	H	A	H	B	H	H	H	A	B	A	B	B	A	H	B	H	A	A	B	A	H	B	A	H	H
sc02190_1704212	scaffold02190	1704212	bin	-	2	48.428	H	B	A	H	H	A	H	H	H	B	H	A	A	B	H	B	B	H	H	A	H	B	H	H	H	A	B	A	B	B	A	H	B	H	A	A	B	A	-	B	A	H	H
sc02190_1720036	scaffold02190	1720036	bin	-	2	48.428	H	B	A	H	H	A	H	H	H	B	H	A	A	B	H	B	B	H	H	A	H	B	H	H	H	A	B	A	B	B	A	H	B	H	A	A	-	A	-	B	A	H	H
sc02190_1720094	scaffold02190	1720094	bin	-	2	48.428	H	B	A	H	H	A	H	H	H	B	H	A	A	B	H	B	B	H	H	A	H	B	H	H	H	A	B	A	B	B	A	H	-	-	A	A	B	A	H	B	A	H	-
sc02190_1733711	scaffold02190	1733711	bin	-	2	48.428	H	B	A	H	H	A	H	H	H	B	H	A	A	B	H	B	B	H	H	A	H	B	H	H	H	A	B	A	B	B	A	H	B	H	A	A	B	A	H	B	A	H	H
sc02190_1737730	scaffold02190	1737730	bin	-	2	48.428	H	B	A	H	H	A	H	H	H	B	H	A	A	B	H	-	B	H	H	A	H	-	H	H	H	A	B	A	B	B	A	H	B	H	A	A	B	A	-	B	A	H	H
sc02190_1746563	scaffold02190	1746563	bin	-	2	48.428	H	B	A	H	H	-	H	H	H	B	H	A	A	B	H	B	B	H	H	A	H	B	H	H	H	A	B	A	B	B	A	H	B	-	A	A	B	A	H	B	A	H	-
sc02190_1759283	scaffold02190	1759283	bin	-	2	48.428	H	B	A	H	H	A	H	H	H	B	H	A	A	B	H	B	B	H	H	A	H	B	H	H	H	A	B	A	B	B	A	H	B	H	A	A	B	A	H	B	A	H	H
sc02190_1779499	scaffold02190	1779499	bin	-	2	48.428	H	B	A	H	H	A	H	H	H	B	H	A	A	B	H	B	B	H	H	A	H	B	H	H	-	A	-	A	B	B	A	-	B	H	A	A	-	A	-	B	A	H	-
sc02190_1790431	scaffold02190	1790431	bin	-	2	48.428	H	B	A	H	H	A	H	H	H	B	H	A	A	B	H	B	B	H	H	A	H	B	H	H	H	A	B	A	B	B	A	H	B	H	A	A	B	A	H	B	A	H	H
sc02190_1795044	scaffold02190	1795044	bin	-	2	48.428	H	B	A	H	H	A	H	H	H	B	H	A	A	B	H	B	B	H	H	A	H	B	H	H	H	A	-	A	B	B	A	H	B	H	A	-	B	A	H	B	A	H	H
sc02190_1804696	scaffold02190	1804696	bin	-	2	48.428	H	B	A	H	H	A	H	H	H	B	H	A	A	B	H	B	B	H	H	A	H	B	H	H	H	A	B	A	B	B	A	H	B	H	A	A	B	A	H	B	A	H	H
sc02190_1822426	scaffold02190	1822426	bin	-	2	48.428	H	B	A	H	H	A	H	H	H	B	H	A	A	B	H	-	B	H	H	A	H	B	H	-	H	A	B	-	B	B	A	H	-	H	A	A	B	A	H	B	A	H	H
sc02190_1981172	scaffold02190	1981172	bin	-	2	48.428	H	B	A	H	H	A	H	H	H	B	H	A	A	B	H	-	B	H	H	A	H	B	H	H	H	A	B	A	B	B	A	H	B	H	A	-	B	A	-	B	A	H	H
sc02190_1982266	scaffold02190	1982266	bin	-	2	48.428	H	B	A	H	H	A	H	H	H	B	H	A	A	B	H	B	B	H	H	A	H	B	H	H	H	-	B	A	B	B	A	H	-	H	A	A	B	A	H	B	A	-	H
sc02190_1991409	scaffold02190	1991409	bin	-	2	48.428	H	B	A	H	H	A	H	H	H	B	H	A	A	B	H	B	B	H	H	A	H	B	H	H	H	A	B	A	B	B	A	H	B	H	A	A	B	A	H	B	A	H	H
sc02190_2053048	scaffold02190	2053048	bin	-	2	48.428	H	B	A	H	H	A	H	H	H	B	H	A	A	B	H	B	B	H	H	A	H	B	H	H	H	A	B	A	B	B	A	H	B	H	A	A	B	A	-	B	A	H	H
sc02486_35514	scaffold02486	35514	bin	-	2	48.428	H	B	A	H	H	A	H	H	H	B	H	A	A	B	H	B	B	H	H	A	H	B	H	H	H	A	B	A	B	B	A	H	B	-	A	A	B	A	H	B	A	-	H
sc02486_37477	scaffold02486	37477	bin	-	2	48.428	H	B	A	H	H	A	H	H	H	B	H	A	A	B	H	B	B	H	H	A	H	B	H	H	H	A	B	A	B	B	A	H	B	H	A	A	B	A	H	-	A	H	H
sc02486_50684	scaffold02486	50684	bin	-	2	48.428	H	B	A	H	H	A	H	H	H	B	H	A	A	B	H	-	B	H	H	A	H	B	H	H	H	A	B	A	B	B	A	H	B	H	A	A	B	A	H	B	A	H	H
sc02486_52841	scaffold02486	52841	bin	-	2	48.428	H	B	A	H	H	A	H	H	H	B	H	A	A	B	H	B	B	H	H	A	H	B	H	H	H	A	B	A	B	B	A	H	B	H	A	A	B	A	H	B	A	H	H
sc02486_71155	scaffold02486	71155	bin	-	2	48.428	H	B	A	H	H	A	H	H	H	B	H	A	A	B	H	B	B	H	H	A	H	B	H	H	H	A	B	A	B	B	A	H	B	H	A	A	-	A	H	B	A	H	H
sc02486_73665	scaffold02486	73665	bin	-	2	48.428	H	B	A	H	H	A	H	H	H	B	H	A	A	B	H	B	B	H	H	A	-	B	-	H	H	A	-	A	-	B	A	H	B	H	A	A	-	A	H	B	A	H	H
sc02486_88673	scaffold02486	88673	bin	-	2	48.428	H	B	A	H	H	A	H	H	H	B	H	A	A	B	H	B	B	H	H	A	H	B	H	H	H	A	B	A	B	B	A	H	B	H	A	A	B	A	H	B	A	H	H
sc02486_99588	scaffold02486	99588	bin	-	2	48.428	H	B	A	H	H	A	H	H	H	B	H	A	A	B	H	B	B	H	H	A	H	B	H	H	H	A	B	A	B	B	A	-	B	H	A	A	B	A	-	B	A	H	H
sc02486_110363	scaffold02486	110363	bin	-	2	48.428	H	B	A	H	H	A	H	H	H	B	H	A	A	B	H	-	B	H	H	A	H	B	H	H	H	A	B	A	B	B	A	H	B	H	A	A	B	A	H	B	A	H	H
sc02486_115781	scaffold02486	115781	bin	-	2	48.428	H	B	A	H	H	A	H	H	H	-	H	A	A	B	H	B	B	H	H	A	H	B	H	H	H	A	B	A	B	B	A	H	B	H	A	A	B	A	H	B	A	H	H
sc02486_122514	scaffold02486	122514	bin	-	2	48.428	H	B	A	H	H	A	H	H	H	B	H	A	A	B	H	B	B	H	H	A	H	B	H	H	H	A	B	A	B	B	A	H	B	H	A	A	B	A	H	B	A	H	H
sc02486_162687	scaffold02486	162687	bin	-	2	48.428	H	B	A	H	H	A	H	H	H	B	H	A	A	B	H	B	B	H	H	A	H	B	H	H	H	A	B	A	B	B	A	H	B	H	A	A	B	A	H	B	A	H	H
sc02486_171742	scaffold02486	171742	bin	-	2	48.428	H	B	A	H	H	A	H	H	H	B	H	A	A	B	H	B	B	H	H	-	H	B	H	H	H	-	B	-	B	B	A	H	-	H	A	A	B	A	H	B	A	H	H
sc02486_182575	scaffold02486	182575	bin	-	2	48.428	H	B	A	H	H	A	H	H	H	B	H	A	A	B	H	B	B	H	H	A	H	B	H	H	H	A	B	A	B	B	A	H	B	H	A	A	B	A	H	B	A	H	H
sc02486_263432	scaffold02486	263432	bin	-	2	48.428	H	B	A	H	H	A	H	H	H	B	H	A	A	B	H	B	B	H	H	A	H	B	H	H	H	A	B	A	B	B	A	H	B	H	A	A	B	A	-	B	A	H	H
sc02486_266640	scaffold02486	266640	bin	-	2	48.428	H	B	A	H	H	A	H	H	H	B	H	A	A	B	H	B	B	H	H	A	H	B	H	H	H	A	B	A	B	B	A	H	B	H	A	A	B	A	H	B	A	H	H
sc02486_275273	scaffold02486	275273	bin	-	2	48.428	H	B	A	H	H	A	H	H	H	B	H	A	A	B	H	B	B	H	H	A	H	B	H	H	H	A	B	A	B	B	A	H	B	-	A	A	B	A	H	B	A	H	-
sc02486_283377	scaffold02486	283377	bin	-	2	48.428	H	B	A	H	H	A	H	H	H	B	H	A	A	B	H	B	B	H	H	A	H	B	H	H	H	A	B	A	B	B	A	H	B	H	A	A	B	A	H	B	A	H	H
sc02486_290180	scaffold02486	290180	bin	-	2	48.428	H	B	A	H	H	A	H	H	H	B	H	A	A	B	H	B	B	H	H	A	H	B	H	H	H	A	B	A	B	B	A	H	B	H	A	A	B	A	H	B	A	H	H
sc02486_304827	scaffold02486	304827	bin	-	2	48.428	H	B	A	H	H	A	H	H	H	B	H	A	A	B	H	B	B	H	H	A	H	B	H	H	H	A	B	A	B	B	A	H	B	H	A	A	B	A	H	B	A	H	H
sc02490_889	scaffold02490	889	bin	-	2	48.428	H	-	A	H	H	A	H	H	H	B	H	A	A	B	H	B	B	H	H	A	H	B	H	H	H	A	B	A	B	B	A	H	B	H	A	A	B	A	-	B	A	H	H
sc02506_166468	scaffold02506	166468	bin	-	2	48.428	H	B	A	H	H	A	H	H	H	B	H	A	A	B	H	B	B	H	H	A	-	B	H	H	H	-	B	A	B	B	A	H	B	H	A	A	B	A	-	B	A	H	H
sc02559_2283	scaffold02559	2283	bin	-	2	48.428	H	B	A	H	H	A	H	H	H	B	H	A	A	B	H	B	B	H	H	A	H	B	H	H	H	A	B	A	B	B	A	H	B	H	A	A	B	A	H	B	A	H	H
sc02686_1803	scaffold02686	1803	bin	-	2	48.428	H	B	A	H	H	-	H	H	H	B	H	A	A	B	H	B	B	H	H	A	H	B	H	H	H	A	B	A	B	-	A	H	B	H	A	A	B	A	H	B	A	H	H
sc02768_3001	scaffold02768	3001	bin	-	2	48.428	H	B	A	H	H	A	H	H	H	B	H	A	A	B	H	B	B	H	H	A	H	B	H	H	H	A	B	A	B	B	A	H	B	H	A	A	B	A	H	B	A	H	H
sc02802_29938	scaffold02802	29938	bin	-	2	48.428	H	B	A	H	H	A	H	H	H	B	H	A	A	B	H	B	B	H	H	A	H	B	H	H	H	A	B	A	B	B	A	H	B	H	A	A	B	A	H	B	A	H	H
sc02802_50311	scaffold02802	50311	bin	-	2	48.428	H	B	A	H	H	A	H	H	H	B	H	A	A	B	H	B	B	H	H	A	H	B	H	H	H	A	B	A	B	B	A	H	B	H	A	A	B	A	H	B	A	H	H
sc02802_65756	scaffold02802	65756	bin	-	2	48.428	H	B	A	H	H	A	H	H	H	B	H	A	A	B	H	B	B	H	H	A	H	B	H	H	H	A	B	A	B	B	A	H	B	H	A	A	B	A	-	B	A	H	H
sc02802_84936	scaffold02802	84936	bin	-	2	48.428	H	B	A	H	H	A	H	H	H	B	H	A	A	B	H	B	B	H	H	A	H	B	H	H	H	A	B	A	B	B	A	H	B	H	A	A	B	A	H	B	A	H	H
sc02802_108568	scaffold02802	108568	bin	-	2	48.428	H	B	A	H	H	A	H	H	H	B	H	A	A	B	H	B	B	H	H	A	H	B	H	H	H	A	B	-	B	B	A	H	B	H	A	A	B	A	H	B	A	H	H
sc02802_116031	scaffold02802	116031	bin	-	2	48.428	H	B	A	H	H	A	H	H	H	B	H	A	A	B	H	B	B	H	H	A	H	B	H	H	H	A	B	A	B	B	A	H	B	H	A	A	B	A	H	B	A	H	H
sc02802_121362	scaffold02802	121362	bin	-	2	48.428	H	B	A	H	H	A	H	H	H	B	H	A	A	B	H	B	B	H	H	A	H	B	H	H	H	A	B	A	B	B	A	H	-	H	A	A	B	A	H	B	A	H	-
sc02825_4522	scaffold02825	4522	bin	-	2	48.428	H	B	A	H	H	A	H	H	H	B	H	A	A	B	H	B	B	H	H	A	H	B	H	H	H	A	B	A	B	B	A	H	B	H	A	A	B	A	-	B	A	H	H
sc02915_10621	scaffold02915	10621	bin	-	2	48.428	H	B	A	H	H	A	H	H	H	B	H	A	A	B	H	B	B	H	H	A	H	B	H	H	H	A	B	A	B	B	A	H	B	H	A	A	B	A	H	B	A	H	H
sc02915_46172	scaffold02915	46172	bin	-	2	48.428	H	B	A	H	H	A	H	H	H	B	H	A	A	B	H	B	B	H	H	A	H	B	H	H	H	A	B	A	B	B	A	H	B	H	A	-	B	A	-	B	A	H	H
sc02915_46283	scaffold02915	46283	bin	-	2	48.428	H	B	A	H	H	A	H	H	H	-	H	A	A	B	H	B	B	H	H	A	H	B	H	H	H	A	B	A	B	B	A	H	B	H	A	A	B	A	H	B	A	H	H
sc02915_59268	scaffold02915	59268	bin	-	2	48.428	H	B	A	H	H	A	H	H	H	B	H	A	A	B	H	B	B	H	H	A	H	B	H	H	H	-	B	A	B	B	A	H	B	H	A	A	B	A	-	-	A	H	H
sc02915_96594	scaffold02915	96594	bin	-	2	48.428	H	B	A	H	H	A	H	H	H	B	H	A	A	B	H	-	B	H	H	A	H	B	H	H	H	A	B	A	B	B	A	-	B	H	A	A	B	A	H	B	A	H	H
sc02979_10356	scaffold02979	10356	bin	-	2	48.428	H	B	A	H	H	A	H	H	H	B	H	A	A	B	H	B	B	H	H	A	H	B	H	H	H	A	B	A	B	B	A	H	B	H	A	A	B	A	-	B	A	H	H
sc02979_26721	scaffold02979	26721	bin	-	2	48.428	H	B	A	H	H	A	H	H	H	B	H	A	A	B	H	B	B	H	H	A	H	B	H	H	H	A	B	A	B	-	A	H	B	H	A	A	B	A	H	B	A	H	H
sc02979_41356	scaffold02979	41356	bin	-	2	48.428	H	B	A	H	H	A	H	H	H	B	H	A	A	B	H	B	B	H	H	A	H	B	H	H	H	A	B	A	B	B	A	H	B	H	-	-	B	A	-	B	A	H	H
sc02979_76064	scaffold02979	76064	bin	-	2	48.428	H	B	A	H	H	A	H	H	H	B	H	A	A	B	H	B	B	H	H	A	H	B	H	H	H	A	B	A	B	B	A	H	B	H	A	A	B	A	H	B	A	H	H
sc02979_87908	scaffold02979	87908	bin	-	2	48.428	H	B	A	H	H	A	H	H	H	B	H	A	A	B	H	B	B	H	H	A	H	B	H	H	H	A	B	A	B	B	A	H	B	H	A	A	B	A	H	B	A	H	H
sc02979_136516	scaffold02979	136516	bin	-	2	48.428	H	B	A	H	H	A	H	H	H	B	H	A	A	B	H	-	B	H	H	A	H	B	H	H	H	A	B	A	B	B	A	H	B	H	A	A	B	A	-	B	A	H	H
sc02979_146522	scaffold02979	146522	bin	-	2	48.428	H	B	A	H	H	A	H	H	H	B	H	A	A	B	H	B	B	H	H	A	H	B	H	H	H	A	B	A	B	-	A	H	B	H	A	A	B	A	-	B	A	H	H
sc02979_169740	scaffold02979	169740	bin	-	2	48.428	H	B	A	H	H	A	H	H	H	B	H	A	A	B	H	B	B	H	H	A	H	B	H	H	H	A	B	A	B	B	A	H	B	H	A	A	B	A	H	B	-	H	H
sc02979_205172	scaffold02979	205172	bin	-	2	48.428	H	B	A	H	H	A	H	H	H	B	H	A	A	B	-	B	B	H	H	A	H	B	H	H	H	A	-	A	-	-	A	H	B	-	A	A	-	A	H	B	A	H	H
sc02979_271145	scaffold02979	271145	bin	-	2	48.428	H	B	A	H	H	A	H	H	H	B	H	A	A	B	H	B	B	H	H	A	H	B	H	H	H	A	B	A	B	B	A	H	B	H	A	A	B	A	H	B	A	H	H
sc02979_340503	scaffold02979	340503	bin	-	2	48.428	H	B	A	H	H	-	H	H	H	B	H	A	A	B	H	B	B	H	H	A	H	B	H	H	H	A	B	A	B	B	A	H	B	H	A	A	B	A	-	B	A	H	H
sc03036_1894	scaffold03036	1894	bin	-	2	48.428	H	B	A	H	H	A	H	H	H	B	H	A	A	B	H	B	B	H	H	A	H	B	H	H	H	A	B	A	B	B	A	H	B	H	A	A	B	A	H	B	A	H	H
sc03096_46936	scaffold03096	46936	bin	-	2	48.428	H	B	A	H	H	A	H	H	H	B	H	A	A	B	H	B	B	H	H	A	H	B	H	-	H	A	B	A	B	B	A	H	B	H	A	A	B	A	H	B	A	H	H
sc03096_87665	scaffold03096	87665	bin	-	2	48.428	H	B	A	H	H	A	H	H	H	B	H	A	A	B	H	B	B	H	H	A	H	B	H	H	H	A	B	A	B	B	A	H	B	H	A	A	B	A	H	B	A	H	H
sc03096_111662	scaffold03096	111662	bin	-	2	48.428	H	B	A	H	H	A	H	H	H	B	H	A	A	B	H	B	B	H	H	A	H	B	H	H	H	A	B	A	B	B	A	-	B	H	A	A	B	A	H	B	A	H	H
sc03258_16834	scaffold03258	16834	bin	-	2	48.428	H	B	A	H	H	A	H	H	H	B	H	A	A	B	H	B	B	H	H	A	H	B	H	H	H	A	-	A	B	B	A	H	B	H	A	A	-	A	H	B	A	H	H
sc03258_60119	scaffold03258	60119	bin	-	2	48.428	H	B	A	H	H	A	H	H	H	B	H	A	A	B	H	B	B	H	H	A	H	B	H	H	H	A	B	A	B	B	A	-	B	H	A	A	B	A	H	B	A	H	H
sc03258_70980	scaffold03258	70980	bin	-	2	48.428	H	B	A	H	H	A	H	H	H	B	H	A	A	B	H	B	B	H	H	A	H	B	H	H	H	A	B	A	B	B	A	H	B	H	A	A	B	A	H	B	A	H	H
sc03258_214655	scaffold03258	214655	bin	-	2	48.428	H	B	A	H	H	A	H	H	H	B	H	A	A	B	H	B	B	H	H	A	H	B	H	H	H	A	B	A	B	B	A	H	-	-	-	A	B	A	-	B	A	-	H
sc03258_218147	scaffold03258	218147	bin	-	2	48.428	H	B	A	H	H	-	-	H	-	B	H	A	A	B	H	B	B	-	H	A	H	B	H	-	H	A	B	A	B	B	A	H	B	H	A	A	B	-	H	B	A	H	H
sc03258_239264	scaffold03258	239264	bin	-	2	48.428	H	B	A	H	H	A	H	H	H	B	H	A	A	B	H	B	B	H	H	A	H	B	H	H	H	A	B	A	B	B	A	H	B	H	A	A	B	A	H	B	A	H	H
sc03258_255713	scaffold03258	255713	bin	-	2	48.428	H	B	A	H	H	A	H	H	H	B	H	A	A	B	H	B	B	H	H	A	H	B	H	H	H	A	B	A	B	B	A	H	-	-	A	A	B	A	H	B	A	H	H
sc03258_276392	scaffold03258	276392	bin	-	2	48.428	H	B	A	H	H	A	H	H	H	B	H	A	A	B	H	B	B	H	H	A	H	B	H	H	H	A	B	A	B	B	A	H	B	H	A	-	B	A	H	B	A	H	H
sc03258_278246	scaffold03258	278246	bin	-	2	48.428	H	B	A	H	H	A	H	H	H	B	H	A	A	B	H	B	B	H	H	A	H	B	H	H	H	A	B	A	B	B	A	H	B	-	A	A	B	A	H	B	A	H	H
sc03258_412665	scaffold03258	412665	bin	-	2	48.428	H	B	A	H	H	A	H	H	H	B	H	A	A	B	H	B	B	H	H	A	H	B	H	-	H	A	B	A	B	B	A	H	B	H	A	A	B	A	H	B	A	H	H
sc03258_446862	scaffold03258	446862	bin	-	2	48.428	H	B	A	H	H	A	H	H	H	B	H	A	A	B	H	B	B	H	H	A	H	B	H	H	H	A	B	A	B	B	A	H	B	H	A	A	B	A	H	B	A	H	H
sc03258_507102	scaffold03258	507102	bin	-	2	48.428	H	B	A	H	H	A	H	H	H	B	H	A	A	B	H	B	B	H	H	A	H	B	H	H	H	A	B	A	B	B	A	H	B	H	A	A	B	A	H	B	A	H	H
sc03258_536485	scaffold03258	536485	bin	-	2	48.428	H	B	A	H	H	A	H	H	H	B	H	A	A	B	H	B	B	H	H	A	H	B	H	H	H	A	B	A	B	B	A	H	B	H	A	A	B	A	H	B	A	H	H
sc03258_542313	scaffold03258	542313	bin	-	2	48.428	H	B	A	H	H	A	H	H	H	B	H	A	A	B	H	B	B	H	H	A	H	B	H	H	H	A	B	A	B	B	-	H	B	H	-	A	B	A	H	B	A	H	H
sc03258_576880	scaffold03258	576880	bin	-	2	48.428	H	B	A	H	H	A	H	H	H	B	H	A	A	B	H	B	B	H	H	A	H	B	H	H	H	A	-	A	B	B	A	H	-	H	A	-	B	A	H	B	A	H	-
sc03258_583175	scaffold03258	583175	bin	-	2	48.428	H	B	A	H	H	A	H	H	H	B	H	A	A	B	H	B	B	H	H	A	H	B	H	H	H	A	B	A	B	B	A	H	B	H	A	A	B	A	H	B	A	H	H
sc03258_586441	scaffold03258	586441	bin	-	2	48.428	H	B	A	H	H	A	H	H	H	B	H	A	A	B	H	B	B	H	H	A	H	B	H	H	H	A	B	A	B	-	A	H	B	H	A	A	B	A	H	B	A	H	H
sc03258_627534	scaffold03258	627534	bin	-	2	48.428	H	B	A	H	H	A	H	H	H	B	H	A	A	B	H	B	B	H	H	A	H	B	H	H	H	A	B	A	B	B	A	H	B	H	A	A	B	A	H	B	A	H	-
sc03258_630762	scaffold03258	630762	bin	-	2	48.428	H	B	A	H	H	A	H	H	H	B	H	A	A	B	H	-	B	H	H	-	H	B	H	H	H	A	B	A	B	B	A	H	B	H	A	-	-	A	H	B	A	H	-
sc03258_632988	scaffold03258	632988	bin	-	2	48.428	H	B	A	H	H	A	H	H	H	B	H	A	A	B	H	B	B	H	H	A	H	B	H	H	H	A	B	A	B	B	A	H	B	H	A	A	B	A	H	B	A	H	H
sc03258_637926	scaffold03258	637926	bin	-	2	48.428	H	B	A	H	H	A	H	H	H	B	H	A	A	B	H	B	B	H	H	-	H	B	H	H	H	-	B	A	B	B	A	H	B	H	A	A	B	A	H	B	A	H	H
sc03258_646774	scaffold03258	646774	bin	-	2	48.428	H	B	A	H	H	A	H	H	H	B	H	A	A	B	H	B	B	H	H	A	H	B	H	H	H	A	B	A	B	B	A	H	B	H	A	A	B	A	H	B	A	H	H
sc03258_649843	scaffold03258	649843	bin	-	2	48.428	H	B	A	H	H	A	H	H	H	B	H	A	A	B	H	B	B	H	H	A	H	B	-	H	H	A	-	-	B	-	A	H	B	H	A	A	B	A	-	B	A	H	-
sc03258_656366	scaffold03258	656366	bin	-	2	48.428	H	B	A	H	H	A	H	H	H	B	H	A	A	B	H	B	B	H	H	A	H	B	H	H	H	A	B	A	B	B	A	H	B	H	A	A	B	A	H	B	A	H	H
sc03258_659648	scaffold03258	659648	bin	-	2	48.428	H	B	A	H	H	A	H	H	H	B	H	A	A	B	H	B	B	H	H	A	H	B	H	H	H	A	B	A	B	B	A	H	B	H	A	A	-	A	H	B	A	H	H
sc03258_675180	scaffold03258	675180	bin	-	2	48.428	H	B	A	H	H	A	H	H	H	B	H	A	A	B	H	-	B	H	H	A	H	B	H	H	H	A	B	A	B	-	A	H	B	H	A	A	B	A	H	B	A	-	H
sc03258_676264	scaffold03258	676264	bin	-	2	48.428	H	B	A	H	H	A	H	H	H	B	H	A	A	B	H	B	B	H	H	A	H	B	H	H	H	A	B	A	B	B	A	H	B	H	A	A	B	A	H	B	A	H	H
sc03258_687563	scaffold03258	687563	bin	-	2	48.428	H	B	A	H	H	A	H	H	H	B	H	A	A	B	H	B	B	H	H	A	H	B	H	H	H	A	B	A	B	B	A	H	B	H	A	A	B	A	H	B	A	H	H
sc03258_720359	scaffold03258	720359	bin	-	2	48.428	H	B	A	H	H	A	H	H	H	B	H	A	A	B	H	B	B	H	H	A	H	B	H	H	H	A	B	A	B	B	A	H	B	H	A	A	B	A	H	B	A	H	H
sc03258_723648	scaffold03258	723648	bin	-	2	48.428	H	B	A	H	H	A	H	H	H	B	H	A	A	B	H	B	B	H	H	A	H	B	H	H	H	A	B	A	B	B	A	H	B	H	A	A	B	A	H	B	A	H	H
sc03297_1988	scaffold03297	1988	bin	-	2	48.428	H	B	A	H	H	A	H	H	H	B	H	A	A	B	H	B	B	H	H	A	H	B	H	H	H	A	-	A	B	-	A	H	B	H	A	-	B	A	H	B	A	H	H
sc03297_11293	scaffold03297	11293	bin	-	2	48.428	H	B	A	H	H	A	H	H	H	B	H	A	A	B	H	B	B	H	H	A	H	B	H	H	H	A	B	A	B	B	A	H	B	H	A	A	B	A	H	B	A	H	H
sc03297_35365	scaffold03297	35365	bin	-	2	48.428	H	B	A	H	H	A	H	H	H	B	H	A	A	B	H	B	B	H	H	A	H	B	H	H	H	A	B	A	B	B	A	H	B	H	A	A	B	A	H	B	A	H	H
sc03297_37857	scaffold03297	37857	bin	-	2	48.428	H	B	A	H	H	A	H	H	H	B	H	A	A	B	H	-	B	-	H	A	H	B	H	H	H	-	-	A	-	B	A	H	B	H	A	A	B	A	H	B	-	H	H
sc03297_39528	scaffold03297	39528	bin	-	2	48.428	H	B	A	H	H	A	H	H	H	B	H	-	A	B	H	-	B	H	H	A	H	B	H	H	H	A	B	A	B	B	A	H	B	H	A	A	B	A	-	B	A	H	H
sc03297_66527	scaffold03297	66527	bin	-	2	48.428	H	B	A	H	H	A	H	H	H	B	H	A	A	B	H	-	B	H	H	A	H	B	H	H	H	A	B	A	B	B	A	H	B	H	A	A	-	A	-	B	A	H	H
sc03297_74536	scaffold03297	74536	bin	-	2	48.428	H	B	A	H	H	A	H	H	H	B	H	A	A	B	H	B	B	H	H	A	H	B	H	H	H	A	B	A	B	B	A	H	B	-	A	A	B	A	H	B	A	H	H
sc03297_90260	scaffold03297	90260	bin	-	2	48.428	H	B	A	H	H	A	H	H	H	B	H	A	A	B	H	B	B	H	H	A	H	B	H	H	H	A	B	A	B	B	A	H	B	H	A	A	B	A	H	B	A	H	H
sc03297_100268	scaffold03297	100268	bin	-	2	48.428	H	B	A	H	H	A	H	H	H	B	H	A	A	B	H	B	B	H	H	A	H	B	H	H	H	A	B	A	B	B	A	H	B	H	A	A	B	A	H	B	A	H	H
sc03297_141156	scaffold03297	141156	bin	-	2	48.428	H	B	A	H	H	A	H	H	H	B	H	A	A	B	H	B	B	H	H	A	H	B	H	H	H	A	B	A	B	-	A	H	B	H	A	A	B	A	H	B	A	H	H
sc03297_144508	scaffold03297	144508	bin	-	2	48.428	H	B	A	H	H	A	H	H	H	B	H	A	A	B	H	B	B	H	H	A	H	B	H	H	H	A	B	A	B	B	A	H	B	H	A	A	B	A	H	B	A	H	H
sc03326_70808	scaffold03326	70808	bin	-	2	48.428	H	B	A	H	H	A	H	H	H	B	H	A	A	B	H	-	B	H	H	A	H	B	H	H	-	-	B	A	B	B	A	H	B	H	A	A	B	A	H	B	A	H	H
sc03326_99547	scaffold03326	99547	bin	-	2	48.428	H	B	A	H	H	A	H	H	H	B	H	A	A	B	H	B	B	H	H	A	H	B	H	H	H	A	B	A	B	B	A	H	B	H	A	A	B	A	H	B	A	H	H
sc03326_119769	scaffold03326	119769	bin	-	2	48.428	H	B	A	H	H	A	H	H	H	B	H	A	A	B	H	B	B	H	H	A	H	B	H	H	H	A	B	A	B	B	A	H	B	H	A	A	B	A	-	B	A	H	H
sc03326_126208	scaffold03326	126208	bin	-	2	48.428	H	B	A	H	H	A	H	H	H	B	H	A	A	B	H	B	B	H	H	A	H	B	-	H	H	-	-	A	B	B	A	H	B	H	A	A	-	A	-	B	A	H	H
sc03326_148741	scaffold03326	148741	bin	-	2	48.428	H	B	A	H	H	-	H	H	H	B	H	A	A	B	H	B	B	H	H	A	H	B	H	H	H	A	B	A	B	B	A	H	B	H	A	A	B	A	H	B	A	-	H
sc03326_237157	scaffold03326	237157	bin	-	2	48.428	H	B	A	H	H	A	H	H	H	B	H	A	A	B	H	B	B	H	H	A	H	B	H	H	H	A	B	A	B	B	A	H	B	H	A	A	B	A	H	B	A	H	H
sc03326_266503	scaffold03326	266503	bin	-	2	48.428	H	B	A	H	H	A	H	H	H	B	H	A	A	B	H	B	B	H	H	A	H	B	H	H	H	A	B	A	B	B	A	H	B	H	A	A	B	A	H	B	A	H	H
sc03326_308531	scaffold03326	308531	bin	-	2	48.428	H	B	A	H	H	A	H	H	H	B	H	A	A	B	H	B	B	H	H	A	H	B	H	H	H	A	B	A	B	B	A	H	B	H	A	A	B	A	H	B	A	H	H
sc03326_316179	scaffold03326	316179	bin	-	2	48.428	H	B	A	H	H	A	H	H	H	B	H	A	A	B	H	B	B	H	H	A	H	B	H	H	H	A	B	A	B	B	A	H	B	H	A	A	B	A	-	B	A	H	H
sc03326_350915	scaffold03326	350915	bin	-	2	48.428	H	-	A	H	H	A	H	H	H	B	H	A	A	B	H	B	B	H	H	A	H	B	H	H	H	A	-	A	B	B	A	H	B	H	A	A	B	A	H	B	A	H	H
sc03326_387018	scaffold03326	387018	bin	-	2	48.428	H	B	A	H	H	A	H	H	H	B	H	A	A	B	H	B	B	H	H	A	H	B	H	H	H	A	B	A	B	B	A	H	B	H	A	A	B	A	H	B	A	H	H
sc03326_398775	scaffold03326	398775	bin	-	2	48.428	H	B	A	H	H	A	H	H	H	B	H	A	A	B	H	B	B	H	H	A	H	B	-	H	H	A	B	A	B	B	A	H	B	H	A	A	B	A	H	B	A	H	H
sc03326_405362	scaffold03326	405362	bin	-	2	48.428	H	B	A	H	H	A	H	H	H	B	H	A	A	B	H	B	B	H	H	A	H	B	H	H	H	A	B	A	B	B	A	H	B	H	A	A	B	A	H	B	A	H	H
sc03326_417242	scaffold03326	417242	bin	-	2	48.428	H	B	A	H	H	A	H	H	H	B	H	A	A	B	H	B	B	H	H	A	H	B	H	H	H	A	B	A	B	B	A	H	B	H	A	A	B	A	-	-	A	H	H
sc03326_425415	scaffold03326	425415	bin	-	2	48.428	H	B	A	H	H	A	H	H	H	B	H	A	A	B	H	B	B	H	H	A	H	B	H	H	H	A	B	A	B	B	A	H	B	H	A	A	B	A	H	B	A	H	H
sc03326_441896	scaffold03326	441896	bin	-	2	48.428	H	B	A	H	H	A	H	H	H	B	H	A	A	B	H	B	B	H	H	A	H	B	H	H	H	A	B	A	B	B	A	H	B	H	A	A	B	A	H	B	A	H	H
sc03326_468316	scaffold03326	468316	bin	-	2	48.428	H	B	A	H	H	A	H	H	H	B	H	A	A	B	H	B	B	H	H	A	H	B	H	H	H	A	B	A	-	B	A	H	B	H	A	A	B	A	H	B	A	H	H
sc03326_485842	scaffold03326	485842	bin	-	2	48.428	H	B	A	H	H	A	H	H	H	B	H	A	A	B	H	B	B	H	H	A	H	B	H	H	H	A	B	A	B	B	A	H	B	H	A	A	-	A	H	B	A	H	H
sc03326_510700	scaffold03326	510700	bin	-	2	48.428	H	B	A	H	H	A	H	H	H	B	H	A	A	B	H	B	B	H	H	A	H	B	H	H	H	A	-	A	B	B	A	H	B	H	A	A	B	A	-	B	A	H	H
sc03326_533728	scaffold03326	533728	bin	-	2	48.428	H	B	A	H	H	A	H	H	H	B	H	A	A	B	H	B	B	H	H	A	H	B	H	H	H	A	B	A	B	B	A	H	B	-	-	A	B	A	H	B	A	-	H
sc03326_549027	scaffold03326	549027	bin	-	2	48.428	H	B	A	H	H	A	H	H	H	B	H	A	A	B	H	B	B	H	H	A	H	B	H	H	H	A	-	A	B	B	A	H	B	H	A	A	B	A	-	B	A	H	H
sc03326_550913	scaffold03326	550913	bin	-	2	48.428	H	B	A	H	H	A	H	H	H	B	H	A	A	B	H	B	B	H	H	A	H	B	H	H	H	A	B	A	B	B	A	H	B	-	A	A	B	A	H	B	A	H	H
sc03326_553775	scaffold03326	553775	bin	-	2	48.428	H	B	A	H	H	A	H	H	H	B	H	A	A	B	H	B	B	H	H	A	H	B	H	H	H	A	B	A	B	-	A	H	B	H	A	A	B	A	H	B	A	H	H
sc03326_574802	scaffold03326	574802	bin	-	2	48.428	H	B	A	H	H	A	H	H	H	B	H	A	A	B	H	B	B	H	H	A	H	B	H	H	H	A	B	A	B	B	A	H	B	H	A	A	B	A	H	B	A	H	H
sc03326_620198	scaffold03326	620198	bin	-	2	48.428	H	B	A	H	H	A	H	H	H	B	H	A	A	B	H	-	B	H	H	A	H	B	H	H	H	A	B	A	B	B	A	H	-	H	A	A	B	A	H	B	A	H	H
co04260_449	contig04260	449	bin	-	2	48.428	H	B	A	H	H	A	H	H	H	B	H	A	A	B	H	B	B	H	H	A	H	B	H	-	H	-	B	A	B	B	A	-	B	H	A	-	B	A	H	B	-	H	-
co52164_176	contig52164	176	bin	-	2	48.428	H	B	A	H	H	A	H	H	H	B	H	A	A	B	H	-	B	H	H	A	H	B	H	H	H	A	-	A	B	-	A	H	B	H	A	A	B	A	H	-	A	H	H
co53369_517	contig53369	517	bin	-	2	48.428	H	B	A	H	H	A	H	H	H	B	H	A	A	B	H	B	B	H	H	A	H	B	H	H	H	-	B	A	B	-	A	H	B	H	A	-	B	A	H	B	A	H	-
co62642_491	contig62642	491	bin	-	2	48.428	H	B	A	H	H	A	H	H	H	B	H	A	A	B	H	B	B	H	H	-	H	B	H	H	H	A	B	A	B	B	A	H	B	-	A	A	B	A	H	B	A	H	H
sc00662_2668	scaffold00662	2668	bin	-	2	48.428	H	B	A	H	H	A	H	H	H	B	H	A	A	-	H	B	B	H	H	A	-	B	H	H	-	A	-	A	-	-	A	H	-	H	A	A	B	A	H	B	A	H	H
sc00849_1640	scaffold00849	1640	bin	-	2	48.428	H	B	A	H	H	A	H	H	H	B	H	A	A	B	H	B	B	H	H	A	H	B	H	H	H	A	B	A	B	B	A	H	B	H	A	A	B	A	H	B	A	H	H
sc01439_2532	scaffold01439	2532	bin	-	2	48.428	H	B	A	H	H	A	H	H	H	B	H	A	A	B	H	B	B	H	H	A	H	B	H	H	H	A	B	A	B	B	A	H	B	H	A	A	B	A	-	B	A	H	H
sc01535_1343	scaffold01535	1343	bin	-	2	48.428	H	B	A	H	H	A	H	H	H	B	H	A	A	B	H	B	B	H	H	A	H	B	H	H	H	-	B	A	B	B	A	H	-	-	-	A	B	A	H	B	A	H	H
sc01622_2226	scaffold01622	2226	bin	-	2	48.428	H	B	A	H	H	A	H	H	H	B	H	A	A	B	H	B	B	H	H	A	H	B	H	H	H	A	B	A	B	B	A	H	B	H	A	A	B	A	H	B	A	H	H
sc02021_5938	scaffold02021	5938	bin	-	2	48.428	H	B	A	H	H	A	H	H	H	B	H	A	A	B	H	B	B	H	H	A	H	B	H	H	H	A	B	A	B	B	A	H	B	H	A	A	B	A	H	B	A	H	H
sc02021_7685	scaffold02021	7685	bin	-	2	48.428	H	B	A	H	H	-	H	H	H	B	H	-	A	B	H	B	B	H	H	A	H	B	H	H	H	-	B	A	B	B	A	H	B	H	A	-	B	A	-	B	A	H	H
sc02331_125	scaffold02331	125	bin	-	2	48.428	H	B	A	H	H	A	H	H	H	B	H	A	A	B	H	B	B	H	H	A	H	B	H	H	H	A	B	A	B	B	A	H	B	H	A	A	B	A	H	B	A	H	H
sc01274_1184	scaffold01274	1184	bin	-	2	48.428	H	B	A	H	H	A	H	H	H	B	H	A	A	B	H	-	B	H	H	A	H	B	H	-	H	A	B	A	B	B	A	H	-	H	A	A	-	A	H	B	A	H	-
sc01274_25715	scaffold01274	25715	bin	-	2	48.428	H	B	A	H	H	A	H	H	H	B	H	A	A	B	H	B	B	H	H	A	H	B	H	H	H	A	B	A	B	B	A	H	B	H	A	A	B	A	H	B	A	H	H
sc01274_75124	scaffold01274	75124	bin	-	2	48.428	H	B	A	H	H	A	H	H	H	B	H	A	A	B	H	-	B	H	H	A	H	B	H	H	H	A	B	A	B	B	A	H	B	H	A	A	B	A	H	B	A	H	H
sc01274_87287	scaffold01274	87287	bin	-	2	48.428	H	B	A	H	H	A	H	H	H	B	H	A	A	B	H	B	B	H	H	A	H	B	H	H	H	A	B	A	B	B	A	H	B	H	A	A	B	A	H	B	A	H	H
sc01274_127138	scaffold01274	127138	bin	-	2	48.428	H	B	A	H	H	-	H	H	-	B	H	-	A	B	H	B	B	H	H	A	H	B	H	H	H	A	B	A	B	B	A	H	B	H	A	A	B	A	H	B	A	H	H
sc01274_142974	scaffold01274	142974	bin	-	2	48.428	H	B	A	H	H	A	H	H	H	B	H	A	A	B	H	B	B	H	H	A	H	B	H	H	H	A	B	A	B	-	A	H	-	-	A	A	B	A	H	-	A	H	H
sc01274_175380	scaffold01274	175380	bin	-	2	48.428	H	B	A	H	H	A	H	H	H	B	H	A	A	B	H	B	B	H	H	A	H	B	H	H	H	A	B	A	B	B	A	H	B	H	A	A	B	A	H	B	A	H	H
sc01274_177054	scaffold01274	177054	bin	-	2	48.428	H	B	A	H	H	A	H	H	H	B	H	A	A	B	H	B	B	H	H	A	H	-	H	H	H	A	B	A	B	B	A	H	B	H	A	A	-	A	-	B	A	H	H
sc01274_245578	scaffold01274	245578	FRAME	-	2	52.277	H	B	A	A	H	A	H	H	H	B	H	A	A	-	H	B	B	H	H	A	H	B	H	A	H	A	B	A	B	-	A	H	B	H	A	A	B	A	-	B	A	H	H
sc01274_303755	scaffold01274	303755	bin	-	2	52.282	H	B	A	A	H	A	H	H	H	B	H	A	A	B	H	B	B	H	H	A	H	B	H	A	H	A	B	A	B	B	A	H	B	H	A	A	B	A	H	B	A	H	H
sc01274_312620	scaffold01274	312620	bin	-	2	52.282	H	B	A	A	H	A	H	H	H	B	H	A	A	B	H	-	B	H	H	A	H	B	H	A	H	A	B	-	B	B	A	H	B	H	A	A	B	A	H	B	A	H	H
sc01274_338882	scaffold01274	338882	bin	-	2	52.282	H	B	A	A	H	A	H	H	H	B	H	A	A	B	H	-	B	H	H	A	H	B	H	A	H	A	B	A	B	B	A	H	B	H	A	A	B	A	H	B	A	H	H
sc01274_347580	scaffold01274	347580	FRAME	-	2	52.282	H	B	A	A	H	A	H	H	H	B	H	A	A	B	H	B	B	H	H	A	H	B	H	A	H	A	B	A	B	B	A	H	B	H	A	A	B	A	H	B	A	H	H
sc01274_366104	scaffold01274	366104	bin	-	2	52.282	H	B	A	A	H	A	H	H	H	B	H	A	A	B	H	B	B	H	H	A	H	B	H	A	H	A	B	A	B	B	A	H	B	H	A	A	B	A	-	B	A	H	H
sc01274_412095	scaffold01274	412095	FRAME	-	2	55.17	H	B	A	A	H	A	H	H	H	B	H	H	A	H	H	B	B	H	H	A	H	B	H	A	H	A	B	A	B	H	A	H	B	H	A	A	B	A	H	B	A	H	H
sc01274_426744	scaffold01274	426744	bin	-	2	55.17	H	B	A	A	H	A	H	H	H	B	H	H	A	H	H	B	B	H	H	A	H	B	H	A	H	A	B	A	B	H	A	H	B	H	A	A	B	A	H	B	A	H	H
sc01274_431532	scaffold01274	431532	bin	-	2	55.17	H	B	A	A	H	A	H	H	H	B	H	H	A	H	H	-	B	H	H	A	H	B	H	A	H	A	B	A	B	H	A	H	B	H	A	A	B	A	H	B	A	H	H
sc01274_487952	scaffold01274	487952	bin	-	2	55.17	H	B	A	A	H	A	H	H	H	B	H	H	A	H	H	B	B	H	H	A	H	B	H	A	H	-	B	A	B	-	A	H	B	H	A	-	B	A	H	B	A	H	H
sc01763_168085	scaffold01763	168085	bin	-	2	55.17	H	B	A	A	H	A	H	H	H	B	H	H	A	H	H	B	B	H	H	A	H	B	-	A	H	A	B	A	B	H	A	H	B	H	A	-	B	A	-	B	A	H	-
sc01763_182236	scaffold01763	182236	bin	-	2	55.17	H	B	A	A	H	A	H	H	H	B	H	H	A	H	H	B	B	H	H	A	H	B	H	A	H	A	B	A	B	H	A	H	B	H	A	A	B	A	H	B	A	H	H
sc01763_212394	scaffold01763	212394	bin	-	2	55.17	H	B	A	A	H	A	H	H	H	B	H	H	A	H	H	B	B	H	H	A	H	B	H	A	H	A	B	A	B	H	A	H	B	H	A	A	B	A	H	B	A	H	H
co17729_704	contig17729	704	bin	-	2	55.17	H	B	A	A	H	A	H	H	H	B	H	H	A	H	H	B	B	H	H	A	H	B	H	A	H	A	B	A	-	-	A	H	B	-	A	A	-	A	H	B	A	H	H
sc02865_561444	scaffold02865	561444	bin	-	2	55.17	H	B	A	A	H	A	H	H	H	B	H	H	A	H	H	-	B	H	H	A	H	B	H	A	H	A	B	A	B	H	A	H	B	H	A	A	B	A	H	B	A	H	H
sc02865_500685	scaffold02865	500685	FRAME	-	2	59.024	H	B	A	A	H	A	H	H	H	B	H	H	A	H	H	B	B	H	H	A	H	B	H	A	B	A	B	A	B	H	A	H	B	H	A	A	B	A	H	B	A	B	H
sc02865_489065	scaffold02865	489065	bin	-	2	59.024	H	B	A	A	H	A	H	H	H	B	H	H	A	H	H	B	B	H	H	A	H	B	H	A	B	A	B	A	B	H	A	H	B	H	A	A	B	A	H	B	A	B	H
sc02865_461025	scaffold02865	461025	FRAME	-	2	59.986	H	B	A	A	H	A	H	H	H	B	H	H	A	H	H	B	B	H	H	A	H	B	H	A	B	H	B	A	B	H	A	H	B	H	A	A	B	A	H	B	A	B	H
sc02865_411261	scaffold02865	411261	bin	-	2	59.986	H	B	A	A	H	A	H	H	H	B	H	H	A	H	H	B	B	H	H	A	H	B	H	A	B	-	-	A	B	H	A	H	B	H	A	A	B	A	-	B	A	B	-
sc02865_404838	scaffold02865	404838	bin	-	2	59.986	H	B	A	A	H	A	H	H	H	B	H	H	A	H	H	B	B	H	H	A	H	B	H	A	B	H	B	A	B	H	A	H	B	H	A	A	B	A	H	B	A	B	H
sc02865_381883	scaffold02865	381883	bin	-	2	64.809	H	B	A	A	H	A	A	H	H	B	H	H	A	H	H	B	B	B	H	A	H	B	H	H	B	H	B	A	B	H	A	H	B	H	A	A	B	A	H	B	A	B	H
sc02865_380564	scaffold02865	380564	bin	-	2	64.809	H	B	A	A	H	A	A	H	H	B	H	H	A	H	H	B	B	B	H	A	H	B	H	H	B	H	B	A	B	H	A	H	B	H	A	A	B	A	-	B	A	B	H
sc02865_375148	scaffold02865	375148	FRAME	-	2	64.809	H	B	A	A	H	A	A	H	H	B	H	H	A	H	H	B	B	B	H	A	H	B	H	H	B	H	B	A	B	H	A	H	B	H	A	A	B	A	H	B	A	B	H
sc02865_364647	scaffold02865	364647	bin	-	2	64.809	H	B	A	A	H	A	A	H	H	B	H	H	A	H	H	B	B	B	H	A	H	B	H	H	B	H	B	A	B	H	A	H	B	H	A	A	B	A	H	B	A	B	H
sc02865_348890	scaffold02865	348890	bin	-	2	64.809	H	B	A	A	H	A	A	H	H	B	H	H	A	H	H	B	B	B	H	A	H	B	H	H	B	H	B	A	B	H	A	H	-	H	A	A	B	A	H	B	A	B	H
sc02865_313609	scaffold02865	313609	bin	-	2	64.809	H	B	A	A	H	A	A	H	H	B	H	H	A	H	H	B	B	B	H	A	H	B	H	H	B	H	B	A	B	H	A	H	B	H	A	A	B	A	-	B	A	B	H
sc02865_292457	scaffold02865	292457	bin	-	2	64.809	H	B	A	A	H	A	A	H	H	B	H	H	A	H	H	B	B	B	H	A	H	B	H	H	B	H	B	A	B	H	A	H	B	H	A	A	B	A	H	B	A	B	H
sc02865_275746	scaffold02865	275746	bin	-	2	64.809	H	B	A	A	H	A	A	H	H	B	H	H	A	H	H	B	B	B	H	A	H	B	H	H	B	H	B	A	B	H	A	H	B	H	A	A	B	A	H	B	A	B	H
sc02616_6373	scaffold02616	6373	bin	-	2	64.809	H	B	A	A	H	A	A	H	H	B	H	H	A	H	H	B	B	B	H	A	H	B	H	H	B	H	B	A	B	H	A	H	B	H	A	A	B	A	H	B	A	B	H
sc01742_313	scaffold01742	313	bin	-	2	66.733	A	B	A	A	H	A	A	H	H	B	H	H	A	H	H	B	B	B	H	A	H	B	H	H	B	H	B	A	B	-	A	H	B	H	A	H	B	A	H	B	A	B	H
sc02865_239096	scaffold02865	239096	FRAME	-	2	66.733	A	B	A	A	H	A	A	H	H	B	H	H	A	H	H	B	B	B	H	A	H	B	H	H	B	H	B	A	B	H	A	H	B	H	A	H	B	A	H	B	A	B	H
sc02865_220502	scaffold02865	220502	bin	-	2	67.695	A	B	A	H	H	A	A	H	H	B	H	H	A	H	H	B	B	B	H	A	H	B	H	H	B	H	B	A	B	H	A	H	B	H	A	H	B	A	H	B	A	B	H
sc02865_220499	scaffold02865	220499	FRAME	-	2	67.695	A	B	A	H	H	A	A	H	H	B	H	H	A	H	H	B	B	B	H	A	H	B	H	H	B	H	B	A	B	H	A	H	B	H	A	H	B	A	H	B	A	B	H
sc02865_210495	scaffold02865	210495	bin	-	2	67.695	A	B	A	H	H	A	A	H	H	B	H	H	A	H	H	B	B	B	H	A	H	B	H	H	B	H	B	A	B	H	A	H	B	H	A	H	B	A	-	B	A	B	H
sc02865_205301	scaffold02865	205301	bin	-	2	67.695	A	B	A	H	H	A	A	H	H	B	H	H	A	H	H	B	B	B	H	A	H	B	-	H	B	H	B	A	B	-	A	H	-	H	A	H	B	A	H	B	A	-	H
sc02865_194741	scaffold02865	194741	bin	-	2	67.695	A	B	A	H	H	A	A	H	H	B	H	H	A	H	H	B	B	B	H	A	H	B	H	H	B	-	-	A	B	H	A	H	-	H	A	H	-	A	-	B	A	B	H
sc02865_192509	scaffold02865	192509	bin	-	2	67.695	A	B	A	H	H	A	A	H	H	B	H	H	A	H	H	B	B	B	H	A	-	B	H	H	B	H	B	-	B	H	A	H	-	H	A	H	B	A	-	-	A	B	H
sc02865_185270	scaffold02865	185270	bin	-	2	67.695	A	B	A	H	H	A	A	H	H	B	H	H	A	H	H	B	B	B	H	A	H	B	H	H	B	H	B	A	B	H	A	H	B	H	A	H	-	A	H	B	A	B	H
sc02865_95100	scaffold02865	95100	bin	-	2	67.695	A	B	A	H	H	A	A	H	H	B	H	H	A	H	H	-	B	B	H	A	H	B	H	H	B	H	B	A	B	H	A	H	B	H	A	H	B	A	H	B	A	B	H
sc02865_90657	scaffold02865	90657	bin	-	2	67.695	A	B	A	H	H	A	A	H	H	B	H	H	A	H	H	B	B	B	H	A	H	B	H	H	B	H	B	A	B	H	A	H	B	H	A	H	B	A	H	B	A	B	H
sc02455_173	scaffold02455	173	FRAME	-	2	68.262	A	B	A	-	H	A	A	H	H	B	H	H	A	H	H	B	B	-	H	A	H	B	H	H	B	H	B	A	B	-	A	H	B	H	A	H	B	A	H	B	A	B	H
sc02865_79556	scaffold02865	79556	bin	-	2	68.656	A	B	A	H	H	A	A	H	H	B	H	H	A	H	H	B	B	H	H	A	H	B	H	H	B	-	B	A	B	H	A	H	B	H	-	H	B	A	H	B	A	B	H
sc02865_75554	scaffold02865	75554	bin	-	2	68.656	A	B	A	H	H	A	A	H	H	B	H	H	A	H	H	B	B	H	H	A	-	B	H	-	B	-	B	-	B	-	A	-	-	H	A	H	-	A	H	B	A	B	H
sc02865_65868	scaffold02865	65868	FRAME	-	2	68.656	A	B	A	H	H	A	A	H	H	B	H	H	A	H	H	B	B	H	H	A	H	B	H	H	B	H	B	A	B	H	A	H	B	H	A	H	B	A	H	B	A	B	H
sc02865_60292	scaffold02865	60292	bin	-	2	68.656	A	B	A	H	H	A	A	H	H	B	H	H	A	H	H	B	B	H	H	A	H	B	H	H	B	H	B	A	B	H	A	H	B	H	A	H	B	A	H	B	A	B	H
sc01473_197	scaffold01473	197	FRAME	-	2	69.618	A	B	A	H	A	A	A	H	H	B	H	H	A	H	H	B	B	H	H	A	H	B	H	H	B	H	B	A	B	H	A	H	B	H	A	H	B	A	H	B	A	B	H
sc02865_16209	scaffold02865	16209	FRAME	-	2	70.58	A	B	A	H	A	A	A	H	H	B	H	H	A	H	H	B	B	H	H	A	H	H	H	H	B	H	B	A	B	H	A	H	B	H	A	H	B	A	H	B	A	B	H
sc01186_19905	scaffold01186	19905	bin	-	2	70.58	A	B	A	H	A	A	A	H	H	B	H	H	A	H	H	B	B	H	H	A	H	H	H	H	B	H	B	A	B	-	A	H	B	H	A	H	B	A	-	B	A	B	-
sc01186_69692	scaffold01186	69692	bin	-	2	70.58	A	B	A	H	A	A	A	H	H	B	H	H	A	H	H	B	B	H	H	A	H	H	H	H	-	H	B	A	B	H	A	H	B	H	A	H	B	A	H	B	A	B	H
sc01186_75333	scaffold01186	75333	bin	-	2	70.58	A	B	A	H	A	A	A	H	H	B	H	H	A	H	H	B	B	H	H	A	H	H	H	H	B	H	B	A	B	H	A	H	B	H	A	H	B	A	H	B	A	B	H
co26147_1580	contig26147	1580	bin	-	2	70.58	A	B	A	H	A	A	A	H	H	B	H	H	A	H	H	-	-	H	H	A	H	H	H	H	B	H	B	A	B	H	A	H	B	H	A	H	B	A	H	B	A	B	H
sc01369_1361	scaffold01369	1361	bin	-	2	70.58	A	B	A	H	A	A	A	H	H	B	H	H	A	H	H	-	B	H	H	A	H	H	H	H	B	H	B	A	B	H	A	H	-	H	A	H	B	A	H	B	A	B	H
sc01186_102412	scaffold01186	102412	FRAME	-	2	76.224	A	B	A	H	A	A	A	H	H	B	H	H	A	H	H	B	B	H	H	A	H	H	H	H	B	H	B	A	-	H	A	H	B	H	B	H	B	A	H	B	H	B	B
sc01186_110389	scaffold01186	110389	bin	-	2	77.344	A	B	A	H	A	A	A	H	H	B	H	H	A	H	H	-	B	H	H	A	H	H	H	H	B	H	B	A	B	H	A	A	B	H	B	-	B	A	-	B	H	B	B
sc00868_50252	scaffold00868	50252	FRAME	-	2	77.344	A	B	A	H	-	A	A	H	H	B	H	H	A	H	H	B	B	H	H	A	H	H	H	H	B	H	B	A	B	H	A	A	B	H	B	H	B	A	H	B	H	B	B
co48885_105	contig48885	105	bin	-	2	77.344	A	B	A	H	A	A	A	H	H	B	H	H	A	H	H	B	B	H	H	A	H	H	H	H	B	H	B	A	B	-	A	A	B	H	B	H	B	-	H	B	H	B	B
sc00868_64844	scaffold00868	64844	FRAME	-	2	78.84	A	B	A	H	A	-	A	H	H	B	H	H	A	H	H	B	B	H	H	A	H	H	H	H	B	-	B	A	B	H	A	A	B	-	B	-	B	A	-	B	H	B	B
sc00868_73369	scaffold00868	73369	bin	-	2	80.239	A	B	A	H	A	A	A	H	H	B	H	H	A	H	H	B	B	H	H	A	H	H	H	H	B	-	B	A	B	H	A	A	B	A	B	H	B	A	-	B	H	B	B
sc00868_74909	scaffold00868	74909	bin	-	2	80.239	A	B	A	H	A	A	A	H	H	B	H	H	A	H	H	B	B	H	H	A	H	H	H	H	B	H	B	A	B	H	A	A	B	A	B	H	B	A	H	B	H	B	B
sc00868_81130	scaffold00868	81130	bin	-	2	80.239	A	B	A	H	A	A	A	H	H	B	H	H	A	H	H	-	B	H	H	A	H	H	H	H	B	H	B	A	B	H	A	A	-	A	B	H	B	-	H	B	H	B	B
sc00868_85289	scaffold00868	85289	bin	-	2	80.239	A	B	A	H	A	A	A	H	H	B	H	H	A	H	H	B	B	H	H	A	H	H	H	H	B	H	B	A	B	H	A	A	B	A	B	H	B	A	H	B	H	B	B
sc00868_104118	scaffold00868	104118	FRAME	-	2	80.239	A	B	A	H	A	A	A	H	H	B	H	H	A	H	H	B	B	H	H	A	H	H	H	H	B	H	B	A	B	H	A	A	B	A	B	H	B	A	H	B	H	B	B
sc00868_152304	scaffold00868	152304	bin	-	2	80.239	A	B	A	H	A	A	A	H	H	B	H	H	A	H	H	B	B	H	H	A	H	H	H	H	B	H	B	A	B	-	A	A	B	A	B	H	B	A	H	B	H	B	-
sc00868_158456	scaffold00868	158456	bin	-	2	80.239	A	B	A	H	A	-	A	H	H	B	H	H	A	H	H	B	B	H	H	A	H	H	H	H	B	H	B	A	B	H	A	A	B	A	B	H	B	A	H	B	H	B	B
sc00868_185464	scaffold00868	185464	bin	-	2	80.239	A	B	A	H	A	A	A	H	H	B	H	H	A	H	H	B	B	H	H	A	H	H	H	H	B	H	B	A	B	H	A	A	B	A	B	H	B	A	H	B	-	B	B
sc00868_222993	scaffold00868	222993	bin	-	2	81.201	A	B	A	H	A	A	A	H	H	B	H	H	A	H	H	H	B	H	H	A	H	H	H	H	B	H	B	A	B	H	A	A	B	A	B	H	B	A	H	B	H	B	B
sc00868_287265	scaffold00868	287265	bin	-	2	81.201	A	B	A	H	A	A	A	H	H	B	H	H	A	H	H	H	B	H	H	A	H	H	H	H	B	-	B	A	B	H	A	A	B	A	B	H	B	A	H	B	H	B	B
sc00868_294583	scaffold00868	294583	bin	-	2	81.201	A	B	A	H	A	A	A	H	H	B	H	-	A	H	H	-	B	H	H	A	H	H	H	H	B	H	B	A	B	H	A	A	B	A	B	H	-	A	H	B	H	B	B
sc00868_299779	scaffold00868	299779	FRAME	-	2	81.201	A	B	A	H	A	A	A	H	H	B	H	H	A	H	H	H	B	H	H	A	H	H	H	H	B	H	B	A	B	H	A	A	B	A	B	H	B	A	H	B	H	B	B
sc00868_335308	scaffold00868	335308	bin	-	2	81.201	A	B	A	H	A	A	A	H	H	B	H	H	A	H	H	H	B	H	H	A	H	H	H	H	B	H	B	A	B	H	A	A	B	A	B	H	B	A	H	B	H	B	B
sc00868_418461	scaffold00868	418461	bin	-	2	86.996	A	B	A	H	A	A	A	A	H	B	H	H	A	H	H	A	B	H	H	A	B	H	H	H	B	H	B	H	H	-	A	A	B	A	B	H	B	A	H	B	H	B	B
sc00868_431537	scaffold00868	431537	bin	-	2	86.996	A	B	A	H	A	A	A	A	H	B	H	H	A	H	H	A	B	H	H	A	B	H	H	H	B	H	B	H	H	-	A	A	B	A	B	H	B	A	H	B	H	B	B
sc00868_435931	scaffold00868	435931	FRAME	-	2	86.996	A	B	A	H	A	A	A	A	H	B	H	H	A	H	H	A	B	H	H	A	B	H	H	H	B	H	B	H	H	H	A	A	B	A	B	H	B	A	H	B	H	B	B
sc00868_509273	scaffold00868	509273	FRAME	-	2	87.958	A	B	A	H	-	A	A	A	H	B	H	H	A	H	H	A	B	H	H	A	B	H	H	H	B	H	B	H	H	-	H	A	B	A	B	H	B	A	H	B	H	B	B
sc00868_510046	scaffold00868	510046	bin	-	2	87.958	A	B	A	H	A	-	A	A	H	B	H	H	A	H	H	-	B	H	H	A	B	H	H	H	B	H	B	H	H	H	H	A	-	A	-	H	B	-	H	B	H	B	B
sc01506_1771	scaffold01506	1771	FRAME	-	2	88.021	A	B	A	H	A	A	A	A	H	B	H	H	A	H	H	A	B	H	H	A	B	H	H	H	B	H	-	H	H	H	H	A	-	A	B	-	-	A	H	B	H	B	-
sc00868_690920	scaffold00868	690920	FRAME	-	2	91.812	A	B	A	H	A	A	A	A	H	B	H	H	A	H	H	A	B	H	H	A	B	H	H	H	B	H	H	H	H	H	H	A	B	A	B	H	B	A	H	B	H	B	H
sc00868_721063	scaffold00868	721063	bin	-	2	91.812	-	B	A	H	A	A	A	A	H	B	H	H	A	H	H	A	B	H	H	A	B	H	H	H	B	H	H	H	H	H	H	A	B	A	B	H	B	A	H	B	H	B	H
sc00868_885847	scaffold00868	885847	FRAME	-	2	93.707	A	B	A	H	A	A	A	A	H	B	H	H	A	A	H	A	B	H	-	A	B	H	H	H	B	H	H	-	H	-	H	A	-	-	B	H	B	A	H	B	H	B	H
sc00868_903797	scaffold00868	903797	FRAME	-	2	93.736	A	B	A	H	A	A	A	A	H	B	H	H	A	A	H	A	B	H	A	A	B	H	H	H	B	H	H	H	H	H	H	A	B	A	B	H	B	A	H	B	H	B	H
sc00868_908321	scaffold00868	908321	bin	-	2	93.736	A	B	A	H	A	A	A	A	H	B	H	H	A	A	H	A	B	H	A	A	B	H	H	H	B	H	H	H	H	H	H	A	B	A	B	H	B	A	H	B	H	B	H
co24400_1426	contig24400	1426	bin	-	2	93.736	A	B	A	H	A	A	A	A	H	B	H	H	A	A	H	A	B	H	A	A	B	H	H	H	B	H	H	H	H	-	H	A	B	A	B	H	-	A	-	B	H	B	H
sc01623_856	scaffold01623	856	bin	-	2	93.736	A	B	A	H	A	A	A	A	H	B	H	H	A	A	H	A	B	H	-	A	B	H	H	-	B	H	H	H	H	H	H	A	B	A	B	H	B	A	H	B	H	B	H
sc00868_984826	scaffold00868	984826	bin	-	2	94.698	A	B	A	H	A	A	A	A	B	B	H	H	A	A	H	A	B	H	A	A	B	H	H	H	B	H	H	H	H	H	H	A	B	A	B	H	B	A	H	B	H	B	H
sc00868_997548	scaffold00868	997548	bin	-	2	94.698	A	B	A	H	A	A	A	A	B	B	H	H	A	A	H	-	B	H	A	A	B	H	H	H	B	H	H	H	H	H	H	A	B	A	B	H	B	A	H	B	H	B	H
sc00868_1024858	scaffold00868	1024858	FRAME	-	2	94.698	A	B	A	H	A	A	A	A	B	B	H	H	A	A	H	A	B	H	A	A	B	H	H	H	B	H	H	H	H	H	H	A	B	A	B	H	B	A	H	B	H	B	H
sc00868_1071392	scaffold00868	1071392	FRAME	**	2	95.66	A	B	A	H	A	A	A	A	B	B	H	H	A	A	H	A	B	H	A	A	B	A	H	H	B	H	H	H	H	H	H	A	B	A	B	H	B	A	H	B	H	B	H
sc00868_1075589	scaffold00868	1075589	bin	*	2	95.66	A	B	A	H	A	A	A	A	B	B	H	H	A	A	H	A	B	H	A	A	B	A	H	H	B	H	H	H	H	H	H	A	B	A	B	H	B	A	H	B	H	B	H
sc00868_1079839	scaffold00868	1079839	bin	*	2	95.66	A	B	A	H	A	A	A	A	B	B	H	H	A	A	H	A	B	H	A	A	B	A	H	H	B	H	H	H	H	H	H	A	B	A	B	H	B	A	H	B	H	B	H
sc00868_1087608	scaffold00868	1087608	bin	**	2	95.66	A	B	A	H	A	A	A	A	B	B	H	H	A	A	H	A	B	H	A	A	B	A	H	H	B	-	H	H	H	-	H	A	B	A	B	-	B	A	-	B	H	-	H
sc00023_210	scaffold00023	210	FRAME	*	2	95.948	A	B	A	H	A	A	A	A	B	B	H	H	A	A	H	A	B	H	A	A	B	A	H	H	B	H	H	H	H	H	H	A	-	A	B	H	B	A	H	B	H	B	H
sc00868_1092111	scaffold00868	1092111	FRAME	**	2	96.246	A	B	A	H	A	A	A	A	B	B	H	H	A	A	H	A	B	H	A	A	B	A	H	H	B	H	H	H	-	-	H	A	-	A	B	H	B	A	-	B	H	B	H
sc00868_1142084	scaffold00868	1142084	FRAME	*	2	96.621	A	B	A	H	A	A	A	A	B	B	H	H	A	A	H	A	B	H	A	A	B	A	H	H	B	H	H	H	H	H	H	A	H	A	B	H	B	A	-	B	H	B	H
sc00868_1203470	scaffold00868	1203470	FRAME	***	2	97.044	A	B	A	H	A	A	A	A	B	B	H	H	A	A	H	A	B	H	A	A	B	A	H	H	B	H	-	H	-	H	H	A	H	A	B	-	-	A	-	B	-	B	-
sc00868_1249818	scaffold00868	1249818	bin	*	2	97.582	A	B	A	H	A	A	A	A	B	B	H	H	A	A	H	-	B	H	A	A	B	A	H	H	B	H	H	H	H	-	H	A	-	A	B	H	-	A	-	B	-	B	H
sc00868_1274464	scaffold00868	1274464	FRAME	-	2	97.582	A	B	A	H	A	A	A	A	B	B	H	H	A	A	H	-	B	H	A	A	B	A	H	H	B	H	H	H	H	H	H	A	H	A	B	H	B	A	H	B	H	B	H
sc00868_1281781	scaffold00868	1281781	bin	*	2	98.544	A	B	A	H	A	A	A	A	B	H	H	H	A	A	H	A	B	-	A	A	B	A	H	H	B	H	-	H	-	H	H	A	H	A	B	-	B	A	-	B	H	B	H
sc00868_1285223	scaffold00868	1285223	bin	*	2	98.544	A	B	A	H	A	-	A	A	B	H	H	H	A	A	H	A	B	H	A	A	B	A	H	H	B	H	H	H	H	-	H	A	H	A	B	H	B	A	H	-	H	B	H
sc00868_1296600	scaffold00868	1296600	FRAME	-	2	98.544	A	B	A	H	A	A	A	A	B	H	H	H	A	A	H	-	B	H	A	A	B	A	H	H	B	H	H	H	H	H	H	A	H	A	B	H	B	A	H	B	H	B	H
sc00868_1305465	scaffold00868	1305465	bin	**	2	98.544	A	B	A	H	A	A	A	A	B	H	H	H	A	A	H	A	B	H	A	A	-	A	H	H	B	-	-	H	H	-	H	A	H	A	B	H	-	A	H	B	H	B	H
sc00868_1355617	scaffold00868	1355617	FRAME	-	2	102.398	A	B	H	H	A	A	A	A	B	H	H	H	A	A	H	A	B	H	H	A	B	A	H	H	H	H	H	H	H	H	H	A	H	A	B	H	B	A	H	B	H	H	H
sc00868_1422743	scaffold00868	1422743	bin	-	2	102.398	A	B	H	H	A	A	A	A	-	H	H	H	A	A	H	A	B	H	H	A	B	A	H	H	H	H	-	H	H	H	H	A	H	A	B	H	B	A	H	B	H	H	-
sc00868_1438832	scaffold00868	1438832	bin	-	2	103.36	A	B	H	H	A	A	A	A	B	H	H	H	A	A	H	A	B	H	H	A	B	A	H	H	H	H	H	H	H	B	H	A	H	A	B	H	B	A	H	B	H	H	H
sc00868_1509459	scaffold00868	1509459	FRAME	-	2	103.36	A	B	H	H	A	A	A	A	B	H	H	H	A	A	H	A	B	H	H	A	B	A	H	H	H	H	H	H	H	B	H	A	H	A	B	H	B	A	H	B	H	H	H
sc00868_1590313	scaffold00868	1590313	bin	-	2	105.284	A	B	H	H	A	A	A	A	B	H	A	H	A	A	H	-	B	H	H	A	B	A	H	H	H	H	-	B	H	B	H	A	H	A	B	H	B	A	H	B	H	H	H
sc00868_1601452	scaffold00868	1601452	FRAME	-	2	105.284	A	B	H	H	A	A	A	A	B	H	A	H	A	A	H	A	B	H	H	A	B	A	H	H	H	H	H	B	H	B	H	A	H	A	B	H	B	A	H	B	H	H	H
sc00868_1648546	scaffold00868	1648546	bin	-	2	105.284	A	B	H	H	A	A	A	A	B	H	A	H	A	A	H	A	B	H	H	A	B	A	H	H	H	H	-	B	H	B	H	A	H	A	B	H	B	-	H	B	H	H	H
co33377_708	contig33377	708	bin	*	2	105.284	A	B	H	H	A	A	A	A	B	H	A	H	A	A	H	A	B	H	H	A	B	A	H	H	H	H	H	B	H	B	H	A	H	A	B	H	B	A	-	B	H	H	-
sc00868_1703667	scaffold00868	1703667	FRAME	-	2	106.265	A	B	H	H	A	A	A	A	B	H	A	H	A	A	H	A	B	H	H	A	B	A	H	H	H	H	H	B	H	B	H	A	-	A	B	H	H	A	H	B	H	H	H
sc00868_1737974	scaffold00868	1737974	FRAME	*	2	108.199	A	B	H	H	A	A	A	A	B	H	A	H	A	A	H	A	B	A	H	A	B	A	H	H	H	H	H	B	H	B	H	A	-	A	B	H	H	A	H	B	H	H	H
sc00868_1822432	scaffold00868	1822432	FRAME	-	2	109.161	A	B	H	H	A	A	A	A	B	H	A	H	H	A	H	A	B	A	H	A	B	A	H	H	H	H	H	B	H	B	H	A	H	A	B	H	H	A	H	B	H	H	H
sc00024_3536805	scaffold00024	3536805	FRAME	-	2	112.049	A	B	H	H	A	A	A	A	B	H	A	H	H	A	H	A	B	A	H	A	B	A	H	B	H	B	H	B	H	B	H	A	B	A	B	H	H	A	H	B	H	H	H
sc00024_3527578	scaffold00024	3527578	bin	-	2	112.049	A	B	H	H	A	A	A	A	B	H	A	H	H	A	H	A	B	A	H	A	B	A	H	B	H	B	H	B	H	B	H	A	-	A	B	H	-	A	H	B	H	H	H
sc00024_3473024	scaffold00024	3473024	bin	-	2	112.049	A	B	H	H	A	A	A	A	B	H	A	H	H	A	H	A	B	A	H	A	B	A	H	B	H	B	H	B	H	B	H	A	B	A	B	H	H	A	H	B	H	H	H
sc00024_3407116	scaffold00024	3407116	bin	-	2	112.049	A	B	H	H	A	A	A	A	B	H	A	H	H	A	H	A	B	A	H	A	B	A	H	B	H	B	H	B	H	B	H	A	B	A	B	H	H	A	H	B	-	H	H
sc00895_2256	scaffold00895	2256	bin	-	2	112.049	A	B	H	H	A	A	A	A	B	H	A	H	H	A	H	A	B	A	H	A	B	A	H	B	H	B	H	B	H	B	H	A	B	A	B	H	H	A	-	B	H	H	H
sc00895_4803	scaffold00895	4803	bin	**	2	112.049	A	B	H	H	A	A	A	A	B	H	A	H	H	A	H	A	B	A	H	A	B	A	H	B	H	B	H	B	H	B	H	A	B	A	B	H	H	A	-	B	H	H	-
sc00024_3373364	scaffold00024	3373364	FRAME	*	2	113.011	A	B	H	H	A	A	A	A	B	H	A	H	H	A	H	A	B	A	H	A	B	A	H	B	H	B	H	B	A	B	H	A	B	A	B	H	H	A	-	B	H	H	H
sc00024_3311729	scaffold00024	3311729	bin	*	2	113.973	A	B	H	H	A	A	A	A	B	H	A	H	H	A	H	A	B	A	H	A	B	A	H	B	H	B	H	B	A	B	H	A	B	A	B	H	H	A	-	B	H	H	H
sc01991_2205	scaffold01991	2205	FRAME	-	2	113.973	A	B	H	H	A	A	A	A	B	H	A	H	H	A	H	-	B	A	H	A	B	A	H	B	H	B	H	B	A	B	H	A	B	A	B	H	H	A	H	B	H	H	H
sc00024_3251001	scaffold00024	3251001	bin	*	2	115.897	A	B	H	A	A	A	A	A	B	H	A	H	H	A	H	-	B	-	H	A	B	A	B	B	-	B	H	B	A	-	H	A	B	A	B	H	H	A	-	B	H	H	H
sc00024_3194186	scaffold00024	3194186	bin	**	2	115.897	A	B	H	A	A	A	A	A	B	H	A	H	H	A	H	A	B	A	H	A	B	A	B	B	H	B	H	B	A	B	H	A	B	A	B	H	H	A	H	B	H	H	H
sc00024_3179557	scaffold00024	3179557	bin	**	2	115.897	A	B	H	A	A	A	A	A	B	H	A	H	H	A	H	A	B	A	H	A	B	A	B	B	H	B	H	B	A	B	H	A	B	A	B	H	-	A	H	B	H	H	H
sc00024_3154258	scaffold00024	3154258	bin	*	2	115.897	A	B	H	A	A	A	A	A	B	H	A	H	H	A	H	-	B	A	H	A	B	A	B	B	H	B	H	B	A	B	H	A	B	A	B	H	H	A	H	B	-	H	H
sc00024_3147619	scaffold00024	3147619	bin	-	2	115.897	A	B	H	A	A	A	-	A	B	H	A	H	H	A	H	A	B	A	H	A	B	A	B	-	H	B	H	B	A	B	H	A	-	A	B	H	H	A	H	B	H	H	H
sc00024_3143213	scaffold00024	3143213	FRAME	*	2	115.897	A	B	H	A	A	A	A	A	B	H	A	H	H	A	H	A	B	A	H	A	B	A	B	B	H	B	H	B	A	B	H	A	B	A	B	H	H	A	H	B	H	H	H
sc00024_3086330	scaffold00024	3086330	bin	*	2	115.897	A	B	H	A	A	A	A	A	B	H	A	H	H	A	H	A	B	A	H	A	B	A	B	B	H	B	H	B	A	B	H	A	B	A	B	H	H	A	H	B	H	H	H
sc02847_748	scaffold02847	748	bin	*	2	115.897	A	B	H	A	A	A	A	A	B	H	A	H	H	A	H	A	B	A	H	A	B	A	B	B	H	B	H	B	A	B	H	A	B	A	B	H	H	A	H	B	H	H	H
co25495_1349	contig25495	1349	bin	*	2	115.897	A	B	H	A	A	A	A	A	B	H	A	H	H	A	H	A	B	A	H	A	B	A	B	B	H	B	H	B	A	B	H	A	B	A	B	H	H	A	H	B	H	H	H
sc00024_3075082	scaffold00024	3075082	bin	**	2	116.859	A	B	H	A	A	A	A	A	B	H	A	H	H	A	H	A	B	A	H	A	B	A	B	B	H	B	H	B	A	B	H	A	B	A	B	-	H	A	H	B	H	H	H
sc00024_3035267	scaffold00024	3035267	bin	**	2	116.859	A	B	H	A	A	A	A	A	B	H	A	H	H	A	H	A	B	A	H	A	B	A	B	B	H	B	H	B	A	B	H	A	B	A	B	H	H	A	H	B	H	H	H
sc00024_3009880	scaffold00024	3009880	bin	**	2	116.859	A	B	-	A	A	A	A	A	B	H	A	-	H	A	-	-	B	A	H	A	B	A	B	B	H	B	H	B	A	B	H	A	-	A	B	H	H	A	H	B	H	H	H
sc00024_2995786	scaffold00024	2995786	bin	**	2	116.859	A	B	H	A	A	A	-	A	B	H	A	H	H	A	H	A	B	A	H	A	B	A	-	B	H	B	H	B	A	B	H	A	B	A	B	H	H	A	H	B	H	H	H
sc00024_2960863	scaffold00024	2960863	FRAME	**	2	116.859	A	B	H	A	A	A	A	A	B	H	A	H	H	A	H	A	B	A	H	A	B	A	B	B	H	B	H	B	A	B	H	A	B	A	B	H	H	A	H	B	H	H	H
sc00024_2946805	scaffold00024	2946805	bin	**	2	116.859	A	B	H	A	A	A	A	A	B	H	A	H	H	A	H	A	B	A	H	A	B	A	B	B	H	B	H	B	A	B	H	A	B	A	B	H	H	A	H	B	H	H	H
sc00024_2941103	scaffold00024	2941103	bin	*	2	116.859	A	B	H	A	A	A	A	A	B	H	A	H	H	A	H	A	B	A	H	A	B	A	B	B	H	B	H	B	A	B	H	A	B	A	B	H	H	A	H	B	H	H	H
sc00024_2929245	scaffold00024	2929245	bin	**	2	116.859	A	B	H	A	A	A	A	A	B	H	A	H	H	A	H	A	B	A	H	A	B	A	B	B	H	B	H	B	A	B	H	A	B	A	B	H	H	A	H	B	H	H	H
sc00024_2906988	scaffold00024	2906988	bin	**	2	116.859	A	B	H	A	A	A	-	A	B	H	A	H	H	A	H	A	B	A	H	A	B	A	B	B	H	B	-	B	A	B	H	A	-	A	B	H	H	A	-	B	H	H	H
sc02670_5362	scaffold02670	5362	bin	**	2	116.859	A	B	H	A	A	A	A	A	B	H	A	H	H	A	H	A	B	A	H	A	B	A	B	B	H	B	H	B	A	B	H	A	B	A	B	H	H	A	H	B	H	H	H
sc00024_2798623	scaffold00024	2798623	FRAME	**	2	117.821	A	B	H	A	A	A	A	A	B	H	A	H	H	A	B	A	B	A	H	A	B	A	B	B	H	B	H	B	A	B	H	A	B	A	B	H	H	A	H	B	H	H	H
sc00024_2718341	scaffold00024	2718341	FRAME	**	2	119.745	A	B	H	A	A	H	A	A	B	H	A	H	H	A	B	A	B	A	H	A	B	A	B	B	H	B	H	B	A	B	B	A	B	A	B	H	H	A	H	B	H	H	H
co52314_593	contig52314	593	bin	**	2	119.745	A	B	H	A	A	H	A	A	B	H	A	H	H	A	B	A	B	A	H	A	B	A	B	B	H	B	H	B	A	B	B	A	B	A	B	H	H	A	-	B	-	H	H
sc00024_2703882	scaffold00024	2703882	bin	*	2	120.707	A	B	H	A	A	H	A	A	B	H	A	H	H	A	B	A	B	A	H	A	B	A	B	B	H	B	H	B	A	-	B	A	B	-	B	H	H	H	H	B	H	H	H
sc00024_2685921	scaffold00024	2685921	bin	*	2	120.707	A	B	H	A	A	H	A	A	B	H	A	H	H	A	B	A	B	A	H	A	B	A	B	B	H	B	H	B	-	B	B	A	B	A	B	-	H	H	H	B	H	H	H
sc00024_2682449	scaffold00024	2682449	FRAME	-	2	120.707	A	B	H	A	A	H	A	A	B	H	A	H	H	A	B	A	B	A	H	A	B	A	B	B	H	B	H	B	A	B	B	A	B	A	B	H	H	H	H	B	H	H	H
sc00024_2674705	scaffold00024	2674705	bin	*	2	120.707	A	-	H	A	A	H	A	A	B	H	A	H	H	A	B	A	B	A	H	A	B	A	B	B	H	B	H	B	A	B	B	A	B	A	B	H	H	H	H	B	H	H	H
sc00696_3318	scaffold00696	3318	bin	-	2	120.707	A	B	H	A	A	H	A	A	B	H	A	H	H	A	B	A	B	A	H	A	B	A	B	B	H	B	H	B	A	B	B	A	B	A	B	H	H	H	H	B	H	H	H
sc00024_2632001	scaffold00024	2632001	bin	**	2	121.669	A	B	H	-	A	H	A	A	B	H	A	H	H	A	B	A	B	A	H	A	B	A	B	B	H	B	H	B	A	B	B	A	B	A	B	H	H	H	H	B	H	H	A
sc00024_2595868	scaffold00024	2595868	bin	***	2	121.669	A	B	H	A	A	H	A	A	B	H	A	H	H	A	B	A	B	A	H	A	B	A	B	B	H	B	H	B	A	B	B	A	B	A	B	-	H	H	-	B	H	H	A
sc00024_2588049	scaffold00024	2588049	FRAME	**	2	121.669	A	B	H	A	A	H	A	A	B	H	A	H	H	A	B	A	B	A	H	A	B	A	B	B	H	B	H	B	A	B	B	A	B	A	B	H	H	H	H	B	H	H	A
sc00024_2574715	scaffold00024	2574715	bin	**	2	121.669	A	B	H	A	A	H	A	A	B	H	A	H	H	A	B	A	B	A	H	A	B	A	B	B	H	B	H	B	A	B	B	A	B	A	B	H	-	H	H	B	H	H	A
sc00546_2337	scaffold00546	2337	bin	**	2	121.669	A	B	H	A	A	H	A	A	B	H	A	H	H	A	B	A	B	A	H	A	B	A	B	B	H	B	-	B	A	B	B	A	B	A	B	H	H	H	H	B	H	H	A
sc00024_2560258	scaffold00024	2560258	FRAME	**	2	121.76	A	B	H	A	A	H	A	A	B	H	A	H	H	-	B	A	B	A	H	A	B	A	B	B	H	B	-	B	A	B	B	A	B	A	-	H	H	H	H	B	H	H	A
sc00024_2506228	scaffold00024	2506228	FRAME	*	2	123.593	A	B	H	A	A	H	A	A	B	H	A	H	H	A	B	A	B	A	B	A	B	A	B	B	-	B	H	B	A	B	B	A	B	-	H	H	H	H	H	B	H	H	A
sc00024_2468321	scaffold00024	2468321	bin	*	2	124.555	A	B	H	A	A	H	A	A	H	H	A	H	H	A	B	A	B	A	B	A	B	A	-	B	H	B	-	B	A	B	B	A	B	-	H	H	-	H	H	B	H	H	A
sc00024_2464463	scaffold00024	2464463	FRAME	**	2	124.555	A	B	H	A	A	H	A	A	H	H	A	H	H	A	B	A	B	A	B	A	B	A	B	B	H	B	H	B	A	B	B	A	B	A	-	H	H	H	H	B	H	H	A
sc00024_2330099	scaffold00024	2330099	FRAME	-	2	126.479	A	B	H	A	A	H	A	A	H	H	A	H	H	A	B	A	B	A	B	A	B	A	B	B	H	B	H	B	H	B	B	A	B	A	H	H	H	H	H	B	H	H	A
sc00024_2304882	scaffold00024	2304882	FRAME	-	2	127.441	A	B	H	A	A	H	A	A	H	H	A	H	H	A	B	A	B	A	B	A	B	A	B	B	H	H	H	B	H	B	B	A	B	A	H	H	H	H	H	B	H	H	A
sc00024_2294844	scaffold00024	2294844	bin	-	2	127.441	A	B	H	A	A	H	A	A	H	H	A	H	H	A	B	A	B	A	B	A	B	A	B	B	H	H	H	B	H	B	B	A	B	A	-	H	H	H	-	B	H	H	A
sc00024_2272973	scaffold00024	2272973	bin	-	2	127.441	A	B	H	A	A	H	A	A	H	H	-	H	H	A	B	A	B	A	B	A	B	A	B	B	H	H	H	B	H	B	B	A	B	A	H	H	H	H	H	B	H	H	-
sc00024_2259554	scaffold00024	2259554	bin	-	2	127.441	A	B	H	A	A	H	A	A	H	H	A	H	H	A	B	A	B	A	B	A	B	A	B	B	H	H	H	B	-	B	B	A	B	A	H	H	H	H	H	B	H	-	A
sc00024_2240970	scaffold00024	2240970	bin	-	2	127.441	A	B	H	A	A	H	A	A	H	H	A	H	H	A	B	-	B	A	B	A	B	A	B	B	H	H	H	B	H	B	B	A	B	A	H	H	H	H	H	B	H	H	A
sc00024_2234534	scaffold00024	2234534	bin	-	2	127.441	A	B	H	A	A	H	A	A	H	H	A	H	H	A	B	A	B	A	B	A	B	A	B	B	H	H	H	B	H	B	B	A	B	A	H	H	H	H	H	B	H	H	A
sc00024_2231957	scaffold00024	2231957	bin	-	2	127.441	A	B	H	A	A	-	A	A	H	H	A	H	H	A	B	A	B	A	B	A	B	A	B	B	H	H	H	B	H	B	B	A	-	A	H	H	-	H	H	B	H	H	-
sc00024_2226528	scaffold00024	2226528	bin	-	2	127.441	A	B	H	A	A	H	A	A	H	H	A	H	H	A	B	A	B	A	B	A	B	A	B	B	H	H	H	B	H	B	B	A	B	A	H	H	H	H	H	B	H	H	A
sc00024_2219237	scaffold00024	2219237	bin	-	2	127.441	A	B	H	A	A	H	A	A	H	H	A	H	H	A	B	A	B	A	B	A	B	A	B	B	H	H	H	B	H	B	B	A	B	A	H	H	H	H	H	B	H	H	A
sc00024_2213975	scaffold00024	2213975	bin	-	2	127.441	A	B	H	A	A	H	A	A	H	H	A	H	H	A	B	A	B	A	B	A	B	A	B	B	H	-	H	B	H	B	B	A	B	A	H	H	H	H	H	B	H	H	A
sc00024_2178127	scaffold00024	2178127	bin	-	2	127.441	A	B	H	A	A	H	A	A	H	H	A	H	H	A	B	A	B	A	B	A	B	A	B	B	H	H	H	B	H	B	B	A	B	A	H	-	-	H	H	B	H	H	A
co48170_68	contig48170	68	bin	-	2	127.441	A	B	H	A	A	H	A	A	H	H	A	H	H	A	-	A	B	A	B	A	B	A	B	B	-	H	-	B	H	-	B	A	B	A	-	H	H	H	H	B	H	H	A
sc00553_332	scaffold00553	332	bin	-	2	127.441	A	B	H	A	A	H	A	A	H	H	A	H	H	A	B	A	B	A	B	A	B	A	B	B	H	H	H	B	H	B	B	A	B	A	H	H	H	H	H	B	H	H	A
sc00024_2068173	scaffold00024	2068173	FRAME	-	2	128.403	A	B	H	A	A	H	A	A	H	H	A	H	H	A	B	A	B	A	B	A	B	A	B	B	H	H	H	B	H	B	B	A	H	A	-	H	H	H	H	B	H	H	A
sc00024_2053195	scaffold00024	2053195	FRAME	-	2	129.365	A	B	H	A	A	H	A	A	H	H	A	H	H	A	B	A	B	A	B	A	B	A	B	B	H	H	H	B	H	B	B	A	H	A	H	H	H	H	H	B	H	H	A
sc00024_2005952	scaffold00024	2005952	bin	-	2	129.365	A	B	H	A	A	H	A	A	H	H	A	H	H	A	B	A	B	A	B	A	B	A	B	B	H	H	H	B	H	B	B	A	H	A	H	H	H	H	H	B	H	H	A
sc00024_1999997	scaffold00024	1999997	bin	-	2	129.365	A	B	H	A	A	H	A	A	H	H	A	H	H	A	B	A	B	A	B	A	B	A	B	B	H	H	H	B	H	-	B	A	H	-	H	H	H	H	H	B	H	H	A
sc00024_1998950	scaffold00024	1998950	bin	-	2	129.365	A	B	H	A	A	H	A	A	H	H	A	H	H	A	B	A	B	A	B	A	B	A	B	B	H	H	H	B	H	B	B	A	H	A	H	H	H	H	H	-	H	H	A
sc00024_1987185	scaffold00024	1987185	bin	-	2	129.365	A	B	H	A	A	H	A	A	H	H	A	H	H	A	B	A	B	A	B	A	B	A	B	B	H	H	-	B	H	B	B	A	H	A	H	H	H	H	-	B	-	H	A
sc00024_1943890	scaffold00024	1943890	FRAME	-	2	131.289	A	B	H	A	A	H	A	A	H	H	A	H	H	A	B	A	B	A	B	A	B	A	B	B	H	H	H	B	H	B	B	A	H	A	H	H	H	H	H	H	H	H	A
sc00024_1895007	scaffold00024	1895007	bin	-	2	132.251	A	B	H	A	A	H	A	A	H	H	A	H	H	A	B	A	B	A	B	A	B	A	B	B	H	H	H	B	-	B	B	A	-	A	H	-	-	H	H	-	H	H	A
sc00024_1892115	scaffold00024	1892115	bin	-	2	132.251	A	B	H	A	A	H	A	A	H	H	A	H	H	A	B	A	B	-	B	A	B	A	B	B	H	-	H	B	H	B	B	A	H	A	H	-	-	H	H	H	H	H	A
sc00024_1875401	scaffold00024	1875401	bin	-	2	132.251	A	B	H	A	A	H	A	A	H	H	A	H	H	A	B	-	B	A	B	A	B	A	B	B	H	H	H	B	H	B	B	A	H	A	-	H	H	H	H	H	H	H	A
sc00024_1857668	scaffold00024	1857668	bin	-	2	132.251	A	B	H	A	A	H	A	A	H	H	A	H	H	A	B	A	B	A	B	A	B	A	B	B	H	H	H	B	-	B	B	A	H	A	H	H	-	H	H	H	H	H	-
sc00024_1852265	scaffold00024	1852265	bin	-	2	132.251	A	B	H	A	A	H	A	A	H	H	A	H	H	A	B	A	B	A	B	A	B	A	B	B	H	-	H	B	H	B	B	A	H	A	H	-	H	H	H	-	H	H	A
sc00024_1848857	scaffold00024	1848857	bin	-	2	132.251	A	B	H	A	A	H	A	A	H	H	A	H	H	A	B	-	B	A	B	A	B	A	B	B	H	-	-	B	-	B	B	-	H	A	H	H	H	H	H	H	H	H	A
sc00024_1770935	scaffold00024	1770935	FRAME	-	2	132.251	A	B	H	A	A	H	A	A	H	H	A	H	H	A	B	A	B	A	B	A	B	A	B	B	H	H	H	B	H	B	B	A	H	A	H	H	H	H	H	H	H	H	A
sc00024_1753854	scaffold00024	1753854	bin	-	2	132.251	A	B	H	A	A	H	A	A	H	H	A	H	H	A	B	A	B	A	B	A	B	A	B	B	H	-	H	B	H	B	B	A	H	A	H	H	H	H	H	H	H	H	A
sc02814_2107	scaffold02814	2107	FRAME	-	2	134.189	-	B	H	A	-	H	A	A	H	H	-	H	B	A	B	A	B	-	B	A	B	A	B	B	H	H	H	B	H	B	B	A	H	-	-	H	H	-	H	H	H	-	A
co01562_245	contig01562	245	FRAME	-	2	135.165	A	B	H	A	A	H	A	A	H	H	A	H	B	A	B	A	B	A	B	A	B	A	B	B	H	-	H	B	H	B	B	A	H	A	H	H	H	H	B	H	H	H	A
sc00024_1692111	scaffold00024	1692111	bin	-	2	135.165	A	B	H	A	A	H	A	A	H	H	-	H	B	A	B	A	B	A	B	A	B	A	B	B	H	H	H	B	H	B	B	A	H	A	H	H	H	H	B	H	H	H	A
sc00024_1623756	scaffold00024	1623756	bin	-	2	138.053	A	B	-	A	H	H	A	A	H	H	A	H	B	A	H	H	B	A	B	A	B	A	B	B	H	H	H	B	H	-	B	A	H	A	-	-	H	H	B	H	H	H	A
sc00024_1618370	scaffold00024	1618370	bin	-	2	138.053	A	B	H	A	H	H	A	A	H	H	A	H	B	A	H	H	B	A	B	A	B	A	B	B	-	H	H	B	H	B	B	A	H	A	-	H	H	H	B	H	H	H	A
sc00024_1613686	scaffold00024	1613686	FRAME	-	2	138.053	A	B	H	A	H	H	A	A	H	H	A	H	B	A	H	H	B	A	B	A	B	A	B	B	-	H	H	B	H	B	B	A	H	A	H	H	H	H	B	H	H	H	A
sc00024_1607955	scaffold00024	1607955	bin	-	2	138.053	A	B	H	A	H	H	A	A	H	H	A	H	-	A	H	H	B	A	B	A	B	A	B	B	H	H	H	B	H	B	B	A	H	A	H	H	-	H	B	H	H	H	A
sc00024_1591435	scaffold00024	1591435	bin	-	2	138.053	A	B	H	A	H	H	A	A	H	H	A	H	B	A	H	H	B	A	B	A	B	A	B	B	H	H	H	B	H	B	B	A	H	A	H	H	H	H	B	H	H	H	A
sc00024_1578695	scaffold00024	1578695	bin	-	2	139.977	A	-	H	A	H	H	A	A	H	H	A	H	B	A	H	H	B	A	B	A	B	A	B	B	H	-	H	B	H	B	B	H	H	A	H	H	-	H	B	H	H	H	A
sc00024_1534081	scaffold00024	1534081	FRAME	-	2	139.977	A	B	H	A	H	H	A	A	H	H	A	H	B	A	H	H	B	A	B	A	B	A	B	B	H	H	H	B	H	-	B	H	H	A	H	H	-	H	B	H	H	H	A
sc00024_1523645	scaffold00024	1523645	bin	-	2	139.977	A	B	H	A	H	H	A	A	H	H	A	H	B	A	H	H	B	A	B	A	B	A	B	B	-	-	-	B	H	B	B	H	H	A	H	H	-	H	B	H	H	-	A
sc00024_1519769	scaffold00024	1519769	bin	-	2	139.977	A	B	H	A	H	H	A	A	H	H	-	H	B	A	H	H	B	A	B	A	B	A	B	B	-	H	H	B	H	B	B	H	-	A	H	H	H	H	B	H	H	H	A
sc00024_1510023	scaffold00024	1510023	FRAME	-	2	140.939	A	B	H	A	H	H	A	A	H	H	-	H	B	A	H	H	B	H	B	A	B	A	B	B	H	H	H	B	H	B	B	H	H	A	H	H	H	H	B	H	H	H	A
sc00024_1501600	scaffold00024	1501600	bin	-	2	140.939	A	B	H	A	H	H	A	A	H	H	A	H	B	A	H	-	B	H	B	A	B	A	B	B	H	H	-	B	-	B	B	H	H	A	-	H	H	H	B	H	H	H	A
sc00024_1464998	scaffold00024	1464998	bin	-	2	141.901	H	B	H	A	H	H	A	A	H	H	A	H	B	A	H	H	B	H	B	A	B	A	B	B	H	H	-	B	H	B	B	H	H	-	H	-	H	H	B	H	H	H	A
sc00024_1385342	scaffold00024	1385342	FRAME	-	2	141.901	H	B	H	A	H	H	A	A	H	H	A	H	B	A	H	H	B	H	B	A	B	A	B	B	H	H	H	B	H	B	B	H	H	A	H	H	H	H	B	H	H	H	A
sc00024_1333521	scaffold00024	1333521	bin	-	2	142.863	H	B	H	A	H	H	A	H	H	H	A	H	B	A	H	H	B	H	B	A	B	A	B	B	H	H	H	B	H	B	B	-	H	A	H	H	-	H	B	H	-	H	A
sc00024_1332234	scaffold00024	1332234	FRAME	-	2	142.863	H	B	H	A	H	H	A	H	H	H	A	H	B	A	H	H	B	H	-	A	B	A	B	B	H	H	H	B	H	B	B	H	H	A	-	H	H	H	B	H	H	H	A
sc00024_1311704	scaffold00024	1311704	bin	-	2	142.863	H	B	H	A	H	H	A	H	H	H	A	H	B	A	H	-	B	H	B	A	B	A	B	B	-	H	H	B	H	B	B	H	H	A	H	H	H	H	B	H	H	H	A
sc00024_1295639	scaffold00024	1295639	bin	-	2	142.863	H	B	H	A	H	H	A	H	H	H	-	H	B	A	H	H	B	H	B	A	B	A	B	B	H	H	H	B	H	B	B	H	H	A	H	H	H	H	B	H	H	H	A
sc00024_1277046	scaffold00024	1277046	bin	-	2	142.863	H	B	H	A	H	H	A	H	H	H	-	H	B	A	H	H	B	H	B	A	B	A	B	B	H	H	-	-	H	B	B	H	-	A	H	H	H	H	B	H	H	H	A
sc00024_1238730	scaffold00024	1238730	FRAME	-	2	145.727	H	B	H	A	H	H	A	H	H	H	A	H	B	A	H	H	B	H	B	A	B	A	B	B	H	-	H	B	H	B	B	H	-	A	H	H	H	A	B	H	H	H	A
sc00024_1213673	scaffold00024	1213673	bin	-	2	145.751	H	B	H	A	H	H	A	H	H	H	A	H	B	A	H	H	B	H	B	A	B	A	B	B	H	H	H	B	H	-	-	-	A	A	H	-	-	A	B	H	H	-	A
sc00024_1196893	scaffold00024	1196893	bin	-	2	145.751	H	B	H	A	H	H	A	H	H	H	A	H	B	A	H	H	B	H	B	A	B	A	B	B	H	H	H	B	H	B	B	H	A	A	H	H	H	A	-	H	H	H	A
sc00024_1165063	scaffold00024	1165063	FRAME	-	2	145.751	H	B	H	A	H	H	A	H	H	H	A	H	B	A	H	H	B	H	B	A	B	A	B	B	H	H	H	B	H	B	B	H	A	A	-	H	H	A	B	H	H	H	A
sc00024_1161683	scaffold00024	1161683	bin	-	2	145.751	H	B	H	A	H	H	A	H	H	H	A	H	B	A	H	H	B	H	B	A	B	A	B	B	H	H	H	B	H	B	B	H	A	A	H	H	H	A	B	H	H	H	A
sc00024_1109300	scaffold00024	1109300	bin	-	2	146.713	H	B	H	A	H	H	A	H	H	H	A	-	B	A	H	H	H	H	B	A	B	A	B	B	H	-	-	B	H	B	B	H	A	A	H	H	-	A	-	H	H	H	A
sc00024_1026798	scaffold00024	1026798	bin	-	2	146.713	H	B	H	A	H	H	A	H	H	H	A	H	B	A	H	H	H	H	B	A	B	A	B	B	H	H	H	B	H	B	B	H	A	A	H	H	-	A	-	H	-	H	A
sc00024_1001548	scaffold00024	1001548	bin	-	2	146.713	H	B	H	A	H	H	A	H	H	H	A	H	B	A	H	H	H	H	B	A	B	A	B	B	H	H	H	B	H	B	B	H	A	A	-	H	H	A	B	H	H	H	A
sc00024_991196	scaffold00024	991196	FRAME	-	2	146.713	H	B	H	A	H	H	A	H	H	H	A	H	B	A	H	H	H	H	B	A	B	A	B	B	H	H	-	B	H	B	B	H	A	A	H	H	H	A	B	H	H	H	A
sc00024_979013	scaffold00024	979013	bin	-	2	146.713	H	B	H	A	H	H	A	H	H	H	A	H	B	A	H	H	H	H	B	A	B	A	B	B	H	H	H	B	H	B	B	H	A	A	-	H	-	A	B	H	H	H	A
sc00024_960326	scaffold00024	960326	bin	-	2	147.675	H	B	H	A	H	H	A	H	H	H	A	H	B	A	H	H	H	B	B	A	B	A	B	B	H	H	H	B	H	B	B	H	A	A	-	H	-	A	B	H	H	H	A
sc00024_943012	scaffold00024	943012	FRAME	-	2	147.675	H	B	H	A	H	H	A	H	H	H	A	H	B	A	H	H	H	B	B	A	B	A	B	B	H	H	-	B	H	B	B	H	A	A	H	H	H	A	B	H	H	H	A
sc00024_888184	scaffold00024	888184	FRAME	-	2	148.637	H	B	H	A	H	H	A	H	H	H	A	H	B	A	H	H	H	B	B	A	B	A	B	B	H	H	H	B	H	B	B	H	A	A	H	H	-	A	B	H	H	H	H
sc00024_877335	scaffold00024	877335	bin	-	2	148.637	H	B	H	A	H	H	A	H	H	H	A	H	B	A	H	-	H	B	B	A	B	A	B	B	-	H	H	B	H	B	B	H	-	A	H	H	H	A	B	H	H	H	H
sc00024_856497	scaffold00024	856497	bin	-	2	148.637	H	B	H	A	H	H	A	H	H	H	A	H	B	A	H	-	H	B	B	A	-	A	B	B	-	H	-	B	H	B	B	H	A	A	H	H	-	A	B	H	H	H	H
sc00024_845958	scaffold00024	845958	bin	-	2	148.637	H	B	H	A	H	H	A	H	H	H	-	H	B	A	H	H	H	B	B	A	B	A	B	B	H	H	H	B	H	B	B	H	A	A	H	H	H	A	B	H	H	H	H
sc00024_820330	scaffold00024	820330	bin	-	2	148.637	H	B	-	A	H	H	A	H	H	H	A	H	B	A	H	H	H	B	B	A	B	A	B	B	H	-	H	B	H	B	B	H	-	A	H	H	-	A	B	H	H	H	H
sc00024_809706	scaffold00024	809706	bin	-	2	148.637	H	B	H	A	H	H	A	H	H	H	A	H	B	A	H	H	H	B	B	A	B	A	B	B	H	-	H	B	H	B	B	H	A	A	H	H	H	A	B	H	H	H	H
sc00024_803942	scaffold00024	803942	bin	-	2	148.637	H	B	H	A	H	H	A	H	H	H	-	H	B	A	H	H	H	B	B	A	B	A	B	B	-	H	H	B	H	B	B	H	A	A	H	H	-	A	B	H	H	H	H
sc00024_788562	scaffold00024	788562	FRAME	-	2	149.599	H	B	H	H	H	H	A	H	H	H	A	H	B	A	H	H	H	B	B	A	B	A	B	B	-	H	H	B	H	B	B	H	A	A	H	H	H	A	B	H	H	H	H
sc00024_778087	scaffold00024	778087	bin	-	2	149.599	H	B	H	H	H	H	-	H	H	H	A	H	B	A	H	-	H	B	B	A	B	A	B	B	H	-	H	B	H	B	B	H	-	A	H	H	-	A	B	H	H	H	H
sc00024_729748	scaffold00024	729748	bin	-	2	150.561	H	B	H	H	H	H	A	H	H	H	A	H	B	A	H	H	H	B	B	A	B	A	B	B	H	-	H	B	H	B	B	H	A	A	H	A	H	A	B	H	H	H	H
sc00024_720842	scaffold00024	720842	bin	-	2	150.561	H	B	H	H	H	H	A	H	H	H	A	H	B	A	H	H	H	B	B	A	B	A	B	B	H	H	H	B	H	-	B	H	A	A	H	A	H	A	B	-	H	H	H
sc00024_689368	scaffold00024	689368	FRAME	-	2	150.561	H	B	H	H	H	H	A	H	H	H	A	H	B	A	H	H	H	B	B	A	B	A	B	B	H	H	H	B	H	B	B	H	A	A	H	A	H	A	B	H	H	H	H
sc00024_673229	scaffold00024	673229	FRAME	-	2	151.523	H	H	H	H	H	H	A	H	H	H	A	H	B	A	H	H	H	B	B	A	B	A	B	B	H	H	H	B	H	B	B	H	A	A	H	A	H	A	B	H	H	H	H
sc00024_650071	scaffold00024	650071	bin	-	2	151.523	H	H	H	H	H	H	A	H	H	H	A	H	B	A	H	H	H	B	B	A	B	A	B	B	H	H	H	B	-	B	B	H	A	A	H	A	H	A	B	H	-	H	H
sc00024_578606	scaffold00024	578606	bin	-	2	151.523	H	H	H	H	H	H	A	H	H	H	-	H	B	A	H	H	H	B	B	A	B	A	B	B	H	H	H	B	H	B	B	H	-	A	H	A	H	A	B	H	H	H	H
sc00024_558710	scaffold00024	558710	bin	-	2	152.485	H	H	H	H	H	H	A	H	H	A	A	H	B	A	H	H	H	B	B	A	B	A	B	B	-	H	H	B	H	B	B	H	A	A	-	A	-	A	B	-	H	H	H
sc00024_520655	scaffold00024	520655	bin	-	2	152.485	H	H	H	H	H	H	A	H	H	A	-	H	B	A	H	H	H	B	B	A	B	A	B	B	H	-	H	B	H	-	B	H	A	A	H	A	-	A	B	H	H	H	H
sc00024_518351	scaffold00024	518351	bin	-	2	152.485	H	H	H	H	H	H	A	H	H	A	A	H	B	A	H	H	H	B	B	A	-	A	-	B	H	-	H	-	H	B	B	H	A	-	-	A	H	A	B	-	H	H	H
sc00024_488603	scaffold00024	488603	bin	-	2	152.485	H	H	H	H	H	H	A	H	H	A	A	H	B	A	H	H	H	B	B	A	B	-	B	B	H	H	H	B	H	-	B	H	-	A	H	A	H	A	B	H	H	H	H
sc00024_482565	scaffold00024	482565	bin	-	2	152.485	H	H	H	H	H	H	A	H	H	A	A	H	B	A	H	H	H	B	B	A	B	A	B	B	H	H	H	B	H	B	B	H	A	A	-	A	H	A	-	H	H	H	H
sc00024_467899	scaffold00024	467899	bin	-	2	152.485	H	H	H	H	H	H	-	H	H	A	A	H	B	A	H	H	H	B	B	A	B	A	B	B	H	H	H	B	H	B	-	H	-	A	H	-	-	A	-	H	H	H	H
sc00024_448368	scaffold00024	448368	FRAME	-	2	152.485	H	H	H	H	H	H	A	H	H	A	A	H	B	A	H	H	H	B	B	A	B	A	B	B	H	H	H	B	H	B	B	H	A	A	H	A	H	A	B	H	H	H	H
sc00024_406943	scaffold00024	406943	FRAME	-	2	152.975	H	H	H	H	H	H	A	H	H	A	A	H	B	A	H	H	H	B	B	A	B	A	B	-	H	H	H	B	H	B	B	-	A	A	H	A	H	A	B	H	H	H	H
sc00024_382344	scaffold00024	382344	bin	-	2	153.446	H	H	H	H	H	H	A	H	H	A	-	H	B	A	H	H	H	B	B	A	B	A	B	H	H	H	H	B	H	B	B	H	A	A	H	A	H	A	B	H	H	H	H
sc00024_371768	scaffold00024	371768	bin	-	2	153.446	H	H	H	H	H	H	A	H	H	A	A	H	B	A	H	H	H	B	B	A	B	A	B	H	H	H	H	-	H	B	B	H	A	A	H	A	-	A	B	H	H	H	H
sc00024_339019	scaffold00024	339019	FRAME	-	2	153.446	H	H	H	H	H	H	A	H	H	A	-	H	B	A	H	H	H	B	B	A	B	A	B	H	H	H	H	B	H	B	B	H	A	A	H	A	H	A	B	H	H	H	H
sc00024_290620	scaffold00024	290620	bin	-	2	153.446	H	H	H	H	H	H	A	H	H	A	-	H	B	A	H	H	H	B	B	A	B	A	B	H	H	H	H	B	H	B	B	H	-	A	H	A	H	A	B	H	H	H	H
sc01698_1716	scaffold01698	1716	bin	-	2	153.446	H	H	H	H	H	H	A	H	H	A	A	H	B	A	H	H	H	B	-	A	B	A	B	-	-	H	H	B	H	B	B	H	A	A	H	A	H	A	B	H	H	H	H
sc00024_256189	scaffold00024	256189	bin	-	2	155.37	H	H	H	B	H	H	A	H	H	A	-	H	B	A	H	H	H	B	B	A	B	A	B	H	-	-	H	B	H	B	B	H	A	A	H	H	H	A	-	H	H	H	-
sc00024_251576	scaffold00024	251576	FRAME	-	2	155.37	H	H	H	B	H	H	A	H	H	A	A	H	B	A	H	H	H	B	B	A	B	A	B	-	H	H	H	B	H	B	B	H	-	A	H	H	H	A	B	H	H	H	H
sc00024_247355	scaffold00024	247355	bin	-	2	155.37	H	H	H	B	H	H	A	H	H	A	-	H	B	A	H	H	H	B	B	A	B	A	B	H	H	H	H	B	H	B	B	H	A	A	-	H	H	A	B	H	H	H	H
sc00024_242672	scaffold00024	242672	bin	-	2	155.37	H	H	H	B	H	-	A	H	H	A	A	H	B	A	H	-	H	B	B	A	B	A	B	H	H	H	H	B	H	B	B	H	-	A	H	H	H	A	B	H	H	H	H
sc00024_228603	scaffold00024	228603	bin	-	2	156.332	H	H	H	B	H	H	A	H	H	A	A	H	B	A	H	H	A	B	B	A	B	A	B	H	-	H	H	B	H	B	B	H	A	A	H	H	H	A	B	H	H	H	H
sc00024_227496	scaffold00024	227496	bin	-	2	156.332	H	H	H	B	H	H	A	H	H	A	A	H	B	A	H	H	A	B	B	A	B	A	B	H	-	H	H	B	H	B	B	H	A	A	H	H	H	A	B	H	H	H	H
sc00024_201071	scaffold00024	201071	bin	-	2	156.332	H	H	H	B	H	H	A	H	H	A	-	H	B	A	H	H	A	B	B	A	B	A	B	H	H	H	H	B	H	B	B	H	A	A	H	H	H	A	B	H	H	H	H
sc00024_188940	scaffold00024	188940	FRAME	-	2	156.332	H	H	H	B	H	H	A	H	H	A	A	H	B	A	H	H	A	B	B	A	B	A	B	H	H	H	H	B	H	B	B	H	A	A	H	H	H	A	B	H	H	H	H
sc00024_171813	scaffold00024	171813	bin	-	2	156.332	H	H	H	B	H	H	A	H	H	A	-	H	B	A	H	H	A	B	B	A	B	A	B	H	H	H	H	B	H	B	B	H	A	A	H	H	-	A	B	H	H	-	H
sc00024_153060	scaffold00024	153060	bin	-	2	156.332	H	H	H	B	H	H	A	H	H	A	A	H	B	A	H	H	A	B	B	A	B	A	B	H	H	H	H	B	H	B	B	H	A	A	H	H	H	A	B	H	H	H	H
sc00024_143156	scaffold00024	143156	bin	-	2	156.332	H	H	H	B	H	H	A	H	H	A	A	H	B	A	H	H	A	B	B	A	-	A	B	-	H	H	H	B	H	B	B	H	A	A	H	H	H	A	B	-	H	H	H
sc00024_127418	scaffold00024	127418	FRAME	-	2	157.298	H	H	H	B	H	H	A	H	H	H	A	H	B	A	H	H	A	B	B	A	B	A	B	H	-	H	H	B	H	B	B	H	A	A	H	H	H	A	B	H	H	H	H
sc00024_109604	scaffold00024	109604	bin	-	2	158.264	H	H	H	B	H	H	A	H	H	H	-	H	B	A	H	H	A	B	B	H	B	A	B	H	-	-	-	B	H	B	B	H	A	A	H	H	H	A	B	H	H	H	H
sc00024_46669	scaffold00024	46669	bin	-	2	158.264	H	H	H	B	H	H	A	H	H	H	A	H	B	A	H	H	A	B	B	-	B	A	B	H	H	H	H	B	H	-	B	H	A	A	-	-	-	-	B	H	H	H	H
sc00024_45228	scaffold00024	45228	bin	-	2	158.264	H	H	H	B	H	H	A	H	H	H	A	H	B	A	H	H	A	B	B	H	B	A	B	H	-	H	-	B	H	B	B	H	A	A	-	H	H	A	B	H	H	H	H
sc00024_33882	scaffold00024	33882	bin	-	2	158.264	H	H	H	B	H	H	A	H	H	H	-	H	B	A	H	H	A	B	B	H	B	A	B	H	H	H	-	B	H	B	B	H	A	A	H	H	H	A	B	H	H	H	H
sc00024_10788	scaffold00024	10788	bin	-	2	158.264	H	H	H	B	H	H	A	H	H	H	-	H	B	A	H	H	A	B	B	H	B	A	B	H	-	H	H	B	H	B	B	H	A	A	-	H	H	A	B	H	H	H	H
sc02850_881551	scaffold02850	881551	bin	-	2	158.264	H	H	H	B	H	H	A	H	H	H	-	H	B	A	H	-	A	B	B	H	B	A	B	H	-	-	H	B	H	B	B	H	A	A	H	H	H	A	B	H	H	H	H
sc02850_871680	scaffold02850	871680	bin	-	2	158.264	H	H	H	B	H	H	A	H	H	H	A	H	B	A	H	H	A	B	B	H	B	A	B	H	-	-	H	B	H	B	B	H	A	A	H	H	H	A	B	H	H	H	H
sc02850_854468	scaffold02850	854468	bin	-	2	158.264	H	H	H	B	H	H	A	H	H	H	-	H	B	A	H	H	A	B	B	H	B	A	B	H	-	H	-	B	-	B	B	H	-	-	H	-	H	A	B	H	H	H	H
sc02850_839811	scaffold02850	839811	FRAME	-	2	158.264	H	H	H	B	H	H	A	H	H	H	A	H	B	A	H	H	A	B	B	H	B	A	B	H	H	H	H	B	H	B	B	H	A	A	H	H	H	A	B	H	H	H	H
sc02850_823856	scaffold02850	823856	bin	-	2	161.152	H	A	H	B	H	H	A	H	H	H	A	H	B	A	H	H	A	B	B	H	-	A	B	-	H	H	-	B	H	B	B	H	A	A	-	H	H	H	-	-	H	H	H
sc02850_815501	scaffold02850	815501	bin	-	2	161.152	H	A	H	B	H	H	A	H	H	H	-	H	B	A	H	-	A	B	B	H	B	A	B	H	-	H	H	B	H	B	B	H	-	A	-	H	H	H	B	H	H	H	H
sc02850_813058	scaffold02850	813058	FRAME	-	2	161.152	H	A	H	B	H	H	A	H	H	H	A	H	B	A	H	H	A	B	B	H	B	A	B	H	-	H	H	B	H	B	B	H	A	A	H	H	H	H	B	H	H	H	H
sc02850_791362	scaffold02850	791362	bin	-	2	161.152	H	A	H	B	H	H	A	H	H	H	A	H	B	A	H	H	A	B	B	H	B	A	B	H	-	H	H	B	H	B	B	H	A	A	-	-	H	H	B	H	H	H	-
sc02850_752023	scaffold02850	752023	bin	-	2	162.114	H	A	H	B	H	H	A	H	H	H	A	H	B	A	H	-	A	B	B	H	-	A	B	H	-	H	H	B	H	B	B	H	A	A	H	H	H	H	-	H	-	H	-
sc02850_747898	scaffold02850	747898	bin	-	2	162.114	H	A	H	B	H	H	A	H	H	H	-	H	B	A	H	H	A	B	B	H	B	A	B	-	H	-	-	B	H	B	B	H	A	A	H	H	H	H	B	H	H	H	H
sc02850_747385	scaffold02850	747385	bin	-	2	162.114	H	A	H	B	H	H	A	H	H	H	A	H	B	A	H	H	A	B	B	H	B	A	B	H	-	-	H	B	H	B	B	H	A	A	H	H	-	H	-	H	H	H	-
sc02850_714160	scaffold02850	714160	bin	-	2	162.114	H	A	H	B	H	H	A	H	H	H	A	H	B	A	H	H	A	B	B	H	B	A	B	H	-	H	-	B	-	B	B	H	A	A	H	H	H	H	B	H	H	H	H
sc02850_706414	scaffold02850	706414	bin	-	2	162.114	H	A	H	B	H	H	A	H	H	H	A	H	B	A	H	H	A	B	B	H	B	A	B	H	H	H	H	B	H	B	B	H	A	A	H	H	H	H	B	H	H	H	H
sc00445_2337	scaffold00445	2337	FRAME	-	2	162.114	H	A	H	B	H	H	A	H	H	H	A	H	B	A	H	H	A	B	B	H	B	A	B	H	H	H	H	B	H	B	B	H	A	A	H	H	H	H	B	H	H	H	H
sc02850_682128	scaffold02850	682128	FRAME	-	2	163.076	H	A	H	B	H	H	A	H	H	H	A	H	B	A	H	H	A	B	B	H	B	A	B	H	H	H	H	B	H	B	B	H	A	A	H	H	H	B	B	H	H	H	H
sc02850_677193	scaffold02850	677193	FRAME	-	2	164.485	H	A	H	B	H	H	A	H	H	H	A	H	B	A	H	H	A	B	B	H	B	A	B	H	-	H	H	B	H	B	H	H	A	A	H	H	H	B	B	H	H	H	H
sc02850_630318	scaffold02850	630318	FRAME	-	2	165.961	H	A	H	B	H	H	A	H	H	H	A	H	B	A	H	-	A	B	B	H	B	A	B	H	A	H	H	B	H	B	H	H	A	A	H	H	H	B	B	H	H	A	H
sc02850_605406	scaffold02850	605406	bin	-	2	165.961	H	A	H	B	H	H	A	H	H	H	A	H	B	A	H	H	A	B	B	H	B	A	B	H	A	H	H	B	H	B	H	-	A	A	H	H	H	B	B	H	H	A	-
sc02850_588615	scaffold02850	588615	FRAME	-	2	168.849	B	A	H	B	H	H	A	H	H	H	A	H	B	A	H	H	A	B	H	H	B	A	B	H	A	H	H	B	H	B	H	H	A	H	H	H	H	B	B	H	H	A	H
sc02850_582727	scaffold02850	582727	bin	-	2	168.849	B	A	H	B	H	H	A	H	H	H	-	H	B	A	H	H	A	B	H	H	B	A	B	H	A	H	H	B	H	B	H	H	A	H	H	H	H	B	B	H	H	A	H
sc02850_574639	scaffold02850	574639	bin	-	2	169.811	B	A	H	B	H	H	A	H	B	H	-	H	B	A	H	H	A	B	H	H	B	A	B	H	A	H	H	B	H	B	H	H	A	H	H	H	H	B	B	H	H	A	H
sc02850_565413	scaffold02850	565413	FRAME	-	2	169.811	B	A	H	B	H	H	A	H	B	H	A	H	B	A	H	H	A	B	H	H	B	A	B	H	A	H	H	B	H	B	H	H	A	H	H	H	H	B	B	H	H	A	H
sc02850_539512	scaffold02850	539512	bin	-	2	170.773	B	A	H	B	H	H	A	H	B	H	A	H	B	A	H	H	A	B	H	B	B	A	B	-	A	H	H	B	H	-	H	H	A	H	H	H	H	B	B	H	H	A	H
sc02850_508908	scaffold02850	508908	bin	-	2	170.773	B	A	H	B	H	H	A	H	B	H	A	H	B	A	H	H	A	B	H	B	B	A	B	H	A	H	-	B	H	B	H	H	A	H	-	H	H	B	B	-	H	A	H
sc02850_496650	scaffold02850	496650	bin	-	2	170.773	B	A	H	B	H	H	A	H	B	H	A	H	B	A	H	H	A	B	H	B	B	A	B	-	A	H	-	B	-	B	H	H	A	-	-	H	H	B	B	-	H	A	H
sc02850_487101	scaffold02850	487101	FRAME	-	2	170.773	B	A	H	B	H	H	A	H	B	H	A	H	B	A	H	H	A	B	H	B	B	A	B	H	A	H	H	B	H	B	H	H	A	H	H	H	H	B	B	H	H	A	H
sc02850_475859	scaffold02850	475859	bin	-	2	170.773	B	A	H	B	H	H	A	H	B	H	A	H	B	A	H	H	A	B	H	B	B	A	B	H	A	H	H	B	-	B	H	H	A	H	H	H	H	B	B	H	H	A	H
sc02850_440765	scaffold02850	440765	FRAME	-	2	172.659	B	A	H	B	H	H	A	H	B	H	A	H	B	A	H	H	A	B	H	B	B	A	B	H	A	H	H	B	H	B	H	A	A	H	H	H	H	B	B	H	H	A	H
sc02850_428532	scaffold02850	428532	FRAME	-	2	172.697	B	A	H	B	H	H	A	H	B	H	-	H	B	A	H	-	A	B	H	B	B	A	B	H	A	H	H	B	H	B	H	A	A	H	H	H	H	B	B	H	H	A	H
sc02850_387851	scaffold02850	387851	bin	-	2	172.697	B	A	H	B	H	H	A	H	B	H	-	H	B	A	H	H	A	B	H	B	B	A	B	H	A	H	H	B	H	-	H	A	A	H	H	H	-	B	B	H	H	A	H
sc02850_350948	scaffold02850	350948	bin	-	2	173.659	B	-	H	B	H	H	A	B	B	H	-	H	B	A	H	H	A	B	H	B	B	A	B	H	A	H	-	B	H	B	H	A	A	H	H	H	H	B	B	H	H	A	H
sc02850_336617	scaffold02850	336617	bin	-	2	173.659	B	A	H	B	H	H	A	B	B	H	A	H	B	A	H	H	A	B	H	B	B	A	B	H	A	H	H	B	H	B	H	A	A	H	H	H	H	B	B	H	H	A	-
sc02850_318821	scaffold02850	318821	FRAME	-	2	173.659	B	A	H	B	H	H	A	B	B	H	A	H	B	A	H	H	A	B	H	B	B	A	B	H	A	H	H	B	H	B	H	A	A	H	H	H	H	B	B	H	H	A	H
sc01930_5392	scaffold01930	5392	bin	-	2	173.659	B	A	H	B	H	H	A	B	B	H	A	H	B	A	H	H	A	B	H	B	B	A	B	H	A	H	H	B	H	B	H	A	A	H	H	H	H	B	B	H	H	A	-
sc02850_295608	scaffold02850	295608	bin	-	2	174.621	B	A	H	B	H	H	A	B	B	H	A	H	B	A	H	H	A	B	H	B	B	A	B	H	A	H	-	B	H	B	H	A	A	H	H	H	H	B	B	-	H	A	H
sc02850_279229	scaffold02850	279229	FRAME	-	2	174.621	B	A	H	B	H	H	A	B	B	H	-	H	B	A	H	H	A	B	H	B	B	A	B	H	A	H	H	B	H	B	H	A	A	H	H	H	H	B	B	H	H	A	H
sc02850_277450	scaffold02850	277450	bin	-	2	174.621	B	A	H	B	H	H	A	B	B	H	A	H	B	A	H	-	A	B	H	B	B	A	B	H	A	H	H	B	H	B	H	A	A	H	H	H	H	B	B	H	H	A	H
sc02850_270711	scaffold02850	270711	bin	-	2	174.621	B	A	H	B	H	H	A	B	B	H	A	H	B	A	H	H	A	B	H	B	B	A	B	H	A	-	-	B	-	B	H	A	A	H	H	-	-	B	B	H	H	A	-
sc02850_249146	scaffold02850	249146	FRAME	-	2	175.583	B	A	H	B	H	H	A	B	B	H	-	H	B	A	H	B	A	B	H	B	B	A	B	H	A	H	H	B	H	B	H	A	A	H	H	H	H	B	B	H	H	A	H
sc02850_237289	scaffold02850	237289	bin	-	2	176.545	B	A	H	B	H	H	A	B	B	H	A	H	B	A	H	B	A	B	H	B	B	A	B	H	A	-	H	B	H	B	H	A	A	B	H	H	H	B	B	H	H	A	H
sc02850_227764	scaffold02850	227764	FRAME	-	2	176.545	B	A	H	B	H	H	A	B	B	H	A	H	B	A	H	B	A	B	H	B	B	A	B	H	A	H	H	B	H	B	H	A	A	B	H	H	H	B	B	H	H	A	H
sc02850_213209	scaffold02850	213209	bin	-	2	176.545	B	A	H	B	H	H	A	B	B	H	A	H	B	A	H	-	A	B	H	B	B	A	B	H	A	H	H	B	H	B	H	A	A	B	H	H	H	B	B	H	H	A	H
sc02850_204243	scaffold02850	204243	bin	-	2	176.545	B	A	H	B	H	H	A	B	B	H	A	H	B	A	H	B	A	B	H	B	B	A	B	H	A	H	H	B	H	B	H	A	A	B	H	H	H	B	B	H	H	A	H
sc02850_200976	scaffold02850	200976	bin	-	2	176.545	B	A	H	B	H	H	A	B	B	H	A	H	B	A	H	-	A	B	H	B	B	A	B	H	A	H	H	B	H	B	H	A	A	B	H	H	H	B	B	H	H	A	H
sc02850_189137	scaffold02850	189137	bin	-	2	176.545	B	A	H	B	H	H	A	B	B	H	A	H	B	A	H	B	A	B	H	B	B	A	B	H	A	H	H	B	H	B	H	A	A	B	H	H	H	B	B	H	H	A	H
sc02850_180237	scaffold02850	180237	bin	-	2	176.545	B	A	H	B	H	H	A	B	B	H	A	H	B	A	H	B	A	B	H	B	B	A	B	H	A	H	H	B	H	B	H	A	A	B	H	H	H	B	B	H	H	A	H
sc02850_130793	scaffold02850	130793	bin	-	2	176.545	B	A	H	B	H	H	A	B	B	H	A	H	B	A	H	B	A	B	H	B	B	A	B	H	A	H	H	B	H	B	H	A	A	B	H	H	H	B	B	H	H	A	H
sc02850_109643	scaffold02850	109643	bin	-	2	176.545	B	A	H	B	H	H	A	B	B	H	-	H	B	A	H	-	A	B	H	B	B	A	B	H	A	H	H	B	H	B	H	A	A	B	H	H	-	B	-	H	H	A	-
sc02850_76042	scaffold02850	76042	bin	*	2	177.507	B	A	H	B	H	H	A	B	B	-	-	H	B	A	H	B	A	B	H	B	B	A	B	H	A	H	-	B	B	B	-	A	A	B	H	-	H	B	B	H	H	A	H
sc02850_45323	scaffold02850	45323	bin	-	2	177.507	B	A	H	B	H	H	A	B	B	H	A	H	B	-	H	B	A	B	H	B	B	A	B	H	A	H	H	B	B	B	H	A	A	B	H	H	-	B	B	H	H	A	H
sc02850_27438	scaffold02850	27438	bin	-	2	177.507	B	A	H	B	H	H	A	B	B	H	A	H	B	A	H	B	A	B	H	B	B	A	B	-	A	H	H	B	B	B	H	A	A	B	-	H	H	B	B	H	H	A	H
sc02850_13679	scaffold02850	13679	FRAME	-	2	177.507	B	A	H	B	H	H	A	B	B	H	A	H	B	A	H	B	A	B	H	B	B	A	B	H	A	H	H	B	B	B	H	A	A	B	H	H	H	B	B	H	H	A	H
sc00245_666	scaffold00245	666	bin	-	2	177.507	B	A	H	-	H	H	A	B	B	H	A	H	B	A	H	B	A	B	H	B	B	A	B	H	A	H	H	B	B	B	H	A	A	B	H	H	H	B	B	H	H	A	H
sc00245_5843	scaffold00245	5843	bin	-	2	177.507	B	A	H	B	H	H	A	B	B	H	A	H	B	A	H	B	A	B	H	B	B	A	B	H	A	-	H	-	B	-	H	A	A	B	H	-	H	B	B	-	H	A	H
sc00245_35657	scaffold00245	35657	bin	-	2	177.507	B	A	H	B	H	H	A	B	B	H	-	H	B	A	H	B	A	B	H	B	B	A	B	H	A	H	H	B	B	B	H	A	A	B	H	H	-	B	B	H	H	A	H
sc00248_590269	scaffold00248	590269	FRAME	*	3	0	A	B	B	H	B	H	B	H	H	A	A	A	A	B	B	A	B	A	H	A	B	H	B	B	A	H	B	B	A	H	A	H	-	B	H	H	H	H	A	A	B	A	B
co65314_162	contig65314	162	FRAME	-	3	2.015	A	B	B	H	B	H	B	H	H	A	A	A	A	B	B	A	B	A	H	H	-	H	B	B	A	H	B	B	A	-	A	H	B	B	H	H	-	H	H	A	B	A	B
sc00248_558206	scaffold00248	558206	bin	-	3	3.015	A	B	B	H	B	H	B	H	H	A	-	A	A	B	B	A	B	A	H	H	B	H	B	B	A	H	H	B	A	H	A	H	B	B	H	H	H	H	H	A	B	A	B
sc00248_550151	scaffold00248	550151	FRAME	-	3	3.015	A	B	B	H	B	H	B	H	H	A	A	A	A	B	B	A	B	A	H	H	B	H	B	B	A	H	H	B	A	H	A	H	B	B	H	H	H	H	H	A	B	A	B
sc00248_519183	scaffold00248	519183	FRAME	*	3	5.932	A	B	B	H	B	H	B	B	H	A	A	A	A	B	B	A	B	A	H	H	B	H	H	B	A	H	A	B	A	H	A	H	B	B	H	H	H	H	H	A	B	A	B
sc00248_505903	scaffold00248	505903	FRAME	-	3	8.015	A	B	B	H	B	H	B	B	H	A	-	A	A	B	B	A	B	A	H	H	B	A	H	B	A	H	A	B	A	-	A	H	B	B	H	H	H	H	H	A	B	A	B
sc00248_489288	scaffold00248	489288	FRAME	*	3	9.106	A	B	B	H	B	H	B	B	H	H	-	A	A	B	B	A	B	A	H	H	B	A	H	B	A	H	A	B	A	H	A	H	B	B	-	-	H	H	H	A	B	A	B
sc01487_1483	scaffold01487	1483	FRAME	-	3	23.658	A	B	B	H	B	B	B	B	B	H	H	A	A	B	B	A	B	A	H	H	H	A	H	B	A	-	A	H	H	A	A	H	A	B	-	H	-	H	H	A	B	A	B
sc00248_387772	scaffold00248	387772	FRAME	-	3	25.615	A	B	B	H	B	B	B	B	B	H	-	A	A	B	B	A	B	A	H	H	H	A	H	B	A	-	A	H	H	A	A	H	A	B	H	-	H	H	H	A	H	A	H
sc00248_362747	scaffold00248	362747	FRAME	-	3	26.601	A	B	B	H	B	B	B	B	B	H	-	A	A	B	B	A	B	A	H	H	-	A	H	B	A	H	A	H	H	A	A	H	A	B	H	H	-	H	H	A	-	A	H
sc00248_338655	scaffold00248	338655	FRAME	-	3	30.184	A	B	B	H	B	B	B	B	B	H	H	A	A	H	B	A	B	H	H	H	H	A	H	B	A	H	A	H	H	A	A	A	A	B	-	H	-	H	H	A	H	A	H
sc00248_318192	scaffold00248	318192	FRAME	-	3	34.847	A	B	B	H	B	B	B	B	B	H	H	A	A	H	B	A	B	H	H	-	H	-	-	B	A	-	A	H	H	A	A	-	-	B	H	H	H	H	H	H	H	A	H
sc00248_317926	scaffold00248	317926	bin	-	3	34.851	A	B	B	H	B	B	B	B	B	H	H	A	A	H	B	A	B	H	H	A	H	A	H	B	A	H	A	H	H	-	A	A	A	B	-	H	H	H	H	H	H	A	H
sc00248_315144	scaffold00248	315144	FRAME	-	3	34.851	A	B	B	H	B	B	B	B	B	H	H	A	A	H	B	A	B	H	H	A	H	A	H	B	A	H	A	H	-	A	A	A	A	B	H	H	H	H	H	H	H	A	H
sc00248_263614	scaffold00248	263614	bin	-	3	37.739	A	B	B	H	B	B	A	B	B	H	H	A	A	H	B	A	B	H	H	A	H	A	H	B	A	-	A	H	H	A	A	A	-	B	H	H	H	H	H	H	H	A	H
sc00248_250779	scaffold00248	250779	bin	-	3	37.739	A	B	B	H	B	B	A	B	B	H	H	A	A	H	B	A	-	H	H	A	H	A	H	B	A	H	A	H	H	A	A	A	A	B	H	H	H	H	H	H	H	A	H
sc00248_243820	scaffold00248	243820	FRAME	-	3	37.739	A	B	B	H	B	B	A	B	B	H	H	A	A	H	B	A	B	H	H	A	H	A	H	B	A	H	A	H	H	A	A	A	A	B	H	H	H	H	H	H	H	A	H
sc00248_194414	scaffold00248	194414	bin	-	3	48.478	A	H	B	B	H	B	H	B	B	B	H	A	A	H	B	A	B	H	H	A	A	A	H	B	A	H	A	H	B	A	A	A	A	B	A	B	-	H	H	H	H	A	H
sc00248_189316	scaffold00248	189316	bin	-	3	48.478	A	H	B	B	H	B	H	B	B	B	H	A	A	H	B	A	B	H	H	A	A	A	H	B	A	H	A	H	B	A	A	A	A	B	A	B	H	H	H	H	H	A	H
sc00248_186333	scaffold00248	186333	bin	-	3	48.478	A	H	B	B	H	B	H	B	B	B	H	A	A	H	B	A	B	H	H	A	A	A	H	B	A	-	A	H	B	A	A	A	A	B	A	B	H	H	H	H	H	A	H
sc00248_175797	scaffold00248	175797	FRAME	-	3	48.478	A	H	B	B	H	B	H	B	B	B	H	A	A	H	B	A	B	H	H	A	A	A	H	B	A	H	A	H	B	A	A	A	A	B	A	B	H	H	H	H	H	A	H
sc00248_122047	scaffold00248	122047	bin	-	3	48.478	A	H	B	B	H	B	H	B	B	B	H	A	A	H	B	A	B	H	H	A	A	A	H	B	A	H	A	H	B	A	A	A	A	B	A	B	H	H	H	H	H	A	H
sc00248_104401	scaffold00248	104401	bin	-	3	48.478	A	H	B	B	H	B	H	B	B	B	H	A	A	H	B	-	B	H	H	A	A	A	H	B	A	H	A	H	B	A	A	A	A	B	A	B	H	H	H	H	H	A	H
sc00248_18259	scaffold00248	18259	bin	-	3	62.28	A	H	H	B	H	B	H	H	B	B	H	H	H	H	B	H	B	H	A	H	A	A	H	B	A	H	A	H	B	-	H	A	A	H	A	B	H	B	B	H	H	A	H
co09541_380	contig09541	380	bin	-	3	62.28	A	H	H	B	H	B	H	H	B	B	H	H	H	H	B	H	B	H	A	H	A	A	H	-	A	-	A	H	B	A	H	A	A	-	A	B	H	B	B	H	H	A	H
co23563_287	contig23563	287	bin	-	3	62.28	A	H	H	B	H	B	H	H	B	B	H	H	H	H	B	H	B	H	A	H	A	A	H	B	A	H	A	H	B	A	H	A	A	H	A	B	H	B	B	H	H	A	H
sc00583_1254	scaffold00583	1254	bin	-	3	62.28	A	H	H	B	H	B	H	H	B	B	H	H	H	H	B	-	B	H	-	H	A	A	H	B	A	H	A	H	B	A	H	A	A	H	A	B	H	B	-	H	H	A	H
sc00642_17786	scaffold00642	17786	bin	-	3	62.28	A	H	H	B	H	B	H	H	B	B	H	H	H	H	B	H	B	H	A	H	A	A	H	B	A	-	A	H	B	A	H	A	A	H	A	B	H	B	B	H	H	A	H
sc00642_53183	scaffold00642	53183	bin	-	3	62.28	A	H	H	B	H	B	H	H	B	B	H	H	H	H	B	-	B	H	A	H	A	A	H	B	A	-	A	H	B	A	H	A	A	H	A	B	H	B	B	H	H	A	H
sc00642_97569	scaffold00642	97569	bin	-	3	62.28	A	H	H	B	H	B	H	H	B	B	H	H	H	H	B	H	B	H	A	H	A	A	H	B	A	H	A	H	B	A	H	A	A	H	A	B	H	B	B	H	H	A	H
sc00642_156278	scaffold00642	156278	bin	-	3	62.28	A	H	H	B	H	B	H	H	B	B	H	H	H	H	B	H	B	H	A	-	A	A	H	B	A	-	A	-	B	A	H	A	A	H	A	B	H	B	B	H	H	A	H
sc00642_159118	scaffold00642	159118	bin	-	3	62.28	A	H	H	B	H	B	H	H	B	B	H	H	H	H	B	H	B	H	A	H	A	A	H	B	A	-	A	H	B	A	H	A	A	H	A	B	H	B	B	H	H	A	H
sc00642_294736	scaffold00642	294736	bin	-	3	62.28	A	H	H	B	H	B	H	H	B	B	H	H	H	H	B	H	B	H	-	H	A	A	H	B	A	H	A	H	B	A	H	A	A	H	A	B	H	B	B	H	H	A	H
sc00642_312540	scaffold00642	312540	bin	-	3	62.28	A	H	H	B	H	B	H	H	B	B	H	H	H	H	B	H	B	H	A	H	A	A	H	B	A	H	A	H	B	A	H	A	A	H	A	B	-	B	B	H	H	A	H
sc00642_619173	scaffold00642	619173	bin	-	3	62.28	A	H	H	B	H	B	H	H	B	B	H	H	H	H	B	H	B	H	A	H	A	A	H	B	A	H	A	H	B	A	H	A	A	H	A	B	H	B	B	H	H	A	H
sc00642_661339	scaffold00642	661339	bin	-	3	62.28	A	H	H	B	H	-	H	H	B	B	H	H	H	H	B	H	B	H	A	H	A	A	H	B	A	-	A	H	B	A	H	A	A	H	A	B	H	B	B	H	H	A	H
sc00642_665965	scaffold00642	665965	bin	-	3	62.28	A	H	H	B	H	B	H	H	B	B	H	H	H	H	B	H	B	H	A	H	A	A	H	B	A	-	A	H	B	A	H	A	A	H	A	B	H	B	B	H	H	A	H
sc00642_690222	scaffold00642	690222	bin	-	3	62.28	A	H	H	B	H	B	H	H	B	B	H	H	H	H	B	H	B	H	A	H	A	A	H	B	A	H	A	H	-	A	H	-	A	H	A	-	H	B	-	H	H	A	H
sc00642_694618	scaffold00642	694618	bin	-	3	62.28	A	H	H	B	H	B	H	H	B	B	H	H	H	H	B	-	B	H	A	H	A	A	H	B	A	H	A	H	B	A	H	A	-	H	A	B	H	B	B	H	H	A	H
sc00642_894707	scaffold00642	894707	bin	-	3	62.28	A	H	H	B	H	B	H	H	B	B	H	H	H	H	B	H	B	H	A	H	A	A	H	B	A	H	A	H	B	A	H	A	A	H	A	B	H	B	B	H	H	A	H
sc00642_1122314	scaffold00642	1122314	bin	-	3	62.28	A	H	H	B	H	B	H	H	B	B	H	H	H	H	B	H	B	H	A	H	A	A	H	B	A	H	A	H	B	A	H	A	A	H	A	B	H	B	B	H	H	A	H
sc00642_1160107	scaffold00642	1160107	bin	-	3	62.28	A	H	H	B	H	B	H	H	B	B	H	H	H	H	B	H	B	H	A	H	A	A	H	B	A	H	A	H	B	A	H	A	A	H	A	B	H	B	B	H	H	A	H
sc00642_1183334	scaffold00642	1183334	bin	-	3	62.28	A	H	H	B	H	B	H	H	B	B	H	H	H	H	B	-	B	H	A	H	A	A	H	B	A	H	A	-	B	A	H	A	A	H	A	B	H	B	B	H	H	A	H
sc00642_1234009	scaffold00642	1234009	bin	-	3	62.28	A	H	H	B	H	B	H	H	B	B	H	H	-	H	B	-	B	H	A	H	A	A	H	B	A	H	A	H	B	A	H	A	A	H	A	B	H	B	B	H	H	A	H
sc00642_1310295	scaffold00642	1310295	bin	-	3	62.28	A	H	H	B	H	B	H	H	B	B	H	H	H	H	B	H	B	H	A	H	A	A	H	B	A	H	A	H	-	A	H	A	-	-	A	B	-	B	B	H	H	-	H
sc00642_1825131	scaffold00642	1825131	bin	-	3	62.28	A	H	H	B	H	B	H	H	B	B	H	H	H	H	B	H	B	H	A	H	A	A	H	B	A	H	-	H	B	A	H	A	A	H	A	B	H	B	B	H	H	A	-
sc00642_1892740	scaffold00642	1892740	bin	-	3	62.28	A	H	H	B	H	B	H	H	B	B	H	H	H	H	B	H	B	H	A	H	A	A	H	B	A	H	A	H	B	-	H	A	A	-	A	B	H	B	B	-	H	A	H
sc00642_1931443	scaffold00642	1931443	bin	-	3	62.28	A	H	H	B	H	B	H	H	B	-	H	H	H	H	-	H	-	H	A	H	A	A	H	B	A	H	A	H	B	A	H	A	A	H	A	B	H	B	B	H	H	A	H
sc00642_1942824	scaffold00642	1942824	bin	-	3	62.28	-	H	H	B	H	B	H	H	B	B	H	H	H	H	B	H	B	H	A	H	-	A	H	B	A	H	-	H	B	A	H	A	A	H	-	B	-	B	B	H	H	-	H
sc00642_1972573	scaffold00642	1972573	bin	-	3	62.28	A	H	H	B	H	B	H	H	B	B	H	H	H	H	B	H	B	H	A	H	A	A	H	B	A	H	A	H	B	A	H	A	A	H	A	B	H	B	B	H	H	A	H
sc00915_234218	scaffold00915	234218	bin	-	3	62.28	A	H	H	B	H	B	H	H	B	B	H	H	H	H	B	H	B	H	A	H	A	A	H	B	A	-	A	H	B	A	-	A	A	H	A	B	H	B	B	H	H	A	H
sc00915_372205	scaffold00915	372205	bin	-	3	62.28	A	H	H	B	H	B	H	H	B	B	H	H	H	H	B	H	B	H	A	H	A	A	H	B	A	H	A	H	B	A	-	A	A	H	A	-	H	B	B	H	H	A	H
sc00915_389750	scaffold00915	389750	bin	-	3	62.28	A	H	H	B	H	B	H	H	B	B	H	H	H	H	B	-	B	H	A	H	A	A	H	B	A	H	A	H	B	A	H	A	A	-	A	B	H	B	B	H	H	A	H
sc00915_612436	scaffold00915	612436	bin	-	3	62.28	A	H	H	B	H	B	H	H	B	B	H	H	H	H	B	H	B	H	A	H	A	A	H	B	A	H	A	H	-	A	H	A	A	H	A	B	H	B	B	H	H	A	H
sc00915_643581	scaffold00915	643581	bin	-	3	62.28	A	H	H	B	H	B	H	H	B	B	H	H	H	H	B	H	B	H	A	H	A	A	H	B	A	H	A	H	B	A	H	A	A	H	A	B	-	B	B	H	H	A	H
sc00915_662542	scaffold00915	662542	bin	-	3	62.28	A	H	H	B	H	B	H	H	-	B	H	H	H	H	B	H	B	H	A	H	A	A	H	B	A	-	A	H	-	A	H	A	A	H	A	B	H	B	B	H	-	A	H
sc00915_687565	scaffold00915	687565	bin	-	3	62.28	A	H	H	B	H	B	H	H	B	B	H	H	H	H	B	H	B	H	A	H	A	A	H	B	A	H	A	H	B	A	H	A	A	H	A	B	H	B	B	H	H	A	H
sc00915_762488	scaffold00915	762488	bin	-	3	62.28	A	H	H	B	H	B	H	H	B	B	H	H	H	H	B	H	B	H	A	H	A	A	H	B	A	H	A	H	B	-	H	A	A	H	A	-	H	B	B	H	H	A	H
sc00915_819534	scaffold00915	819534	bin	-	3	62.28	A	H	H	B	H	B	H	H	B	B	H	H	H	H	B	H	B	H	A	-	A	A	H	B	A	H	A	H	B	A	H	A	A	H	A	B	H	B	B	H	H	A	H
sc00915_843098	scaffold00915	843098	bin	-	3	62.28	A	H	H	B	H	-	H	H	B	B	H	H	H	H	B	-	B	H	A	H	A	A	H	B	A	H	A	H	B	A	H	A	A	H	A	B	H	B	B	H	H	A	H
sc00915_1012051	scaffold00915	1012051	bin	-	3	62.28	A	H	H	B	H	B	H	H	B	B	H	H	H	H	B	H	B	H	A	H	A	A	H	B	A	H	A	H	B	A	H	A	A	H	A	B	H	B	B	H	H	A	H
sc00915_1045071	scaffold00915	1045071	bin	-	3	62.28	A	H	H	B	H	B	H	H	B	B	H	H	H	H	B	H	B	H	A	H	A	A	H	B	A	H	A	H	B	A	H	A	A	H	A	B	H	B	B	H	H	A	H
sc01068_6101	scaffold01068	6101	bin	-	3	62.28	A	H	H	B	H	B	H	H	B	B	H	H	H	H	B	H	B	H	A	H	A	A	H	B	A	H	A	H	B	A	H	A	A	H	A	B	-	B	B	H	H	A	H
sc02066_26149	scaffold02066	26149	bin	-	3	62.28	A	H	H	B	H	B	H	H	B	B	H	H	H	H	B	H	B	H	A	H	A	A	H	B	A	H	A	H	B	A	H	A	A	H	A	B	H	B	B	H	-	A	H
sc02066_35445	scaffold02066	35445	bin	-	3	62.28	A	H	H	B	H	B	H	H	B	B	H	H	H	H	B	H	B	H	A	H	A	A	H	B	A	H	A	H	B	A	H	A	A	H	A	B	H	B	B	H	H	A	H
sc02066_53271	scaffold02066	53271	bin	-	3	62.28	A	H	H	B	H	B	H	H	B	B	H	H	H	H	B	H	B	H	A	H	A	A	H	B	A	H	A	H	B	A	H	A	A	H	A	B	H	B	B	H	H	A	H
sc02066_54974	scaffold02066	54974	bin	-	3	62.28	A	H	H	B	H	B	H	H	B	B	H	H	H	H	B	H	B	H	A	H	A	A	H	B	A	H	A	H	B	A	H	A	A	H	A	B	H	B	B	H	H	A	H
sc02066_95241	scaffold02066	95241	bin	-	3	62.28	A	H	H	B	H	B	H	H	B	B	H	H	H	H	B	H	B	H	A	H	A	A	H	B	A	H	A	H	B	A	H	A	A	H	A	B	H	B	B	H	H	A	H
sc02066_97040	scaffold02066	97040	bin	-	3	62.28	A	H	H	B	H	B	H	H	B	B	H	H	H	H	B	H	B	H	A	H	A	A	H	B	A	-	-	H	B	A	H	-	A	-	A	B	-	B	B	-	H	A	-
sc02066_133196	scaffold02066	133196	bin	-	3	62.28	A	H	H	B	H	B	H	H	B	B	H	H	H	H	B	H	B	H	A	H	A	A	H	B	A	H	A	H	B	A	H	A	A	H	A	B	H	B	B	H	H	A	H
sc02066_144571	scaffold02066	144571	bin	-	3	62.28	A	H	H	B	H	B	H	H	B	B	H	H	H	H	B	H	B	H	A	H	A	A	H	B	A	-	A	H	B	A	H	A	-	H	A	B	H	B	B	H	H	A	H
sc02066_150718	scaffold02066	150718	bin	-	3	62.28	A	H	H	B	H	B	H	H	B	B	H	H	H	H	B	H	B	H	A	H	A	A	H	B	A	H	A	H	B	A	H	A	A	H	A	B	H	B	B	-	H	A	H
sc02066_152787	scaffold02066	152787	bin	-	3	62.28	A	H	H	B	H	B	H	H	B	B	H	H	H	H	B	H	B	H	A	H	A	A	-	B	A	H	A	H	-	A	H	A	-	-	A	B	H	B	B	H	H	A	H
sc02066_167336	scaffold02066	167336	bin	-	3	62.28	A	H	H	B	H	B	H	H	B	B	H	H	H	H	B	H	B	H	A	H	A	A	H	B	A	H	A	H	B	A	H	A	A	H	A	B	H	B	B	H	H	A	H
sc02066_170935	scaffold02066	170935	bin	-	3	62.28	A	H	H	B	H	B	H	H	B	B	H	H	H	H	B	H	B	H	A	H	A	A	H	B	A	-	A	H	B	A	H	A	A	-	A	B	H	B	B	-	H	A	H
sc02066_172642	scaffold02066	172642	bin	-	3	62.28	A	H	H	B	H	B	H	H	B	B	H	H	H	H	B	H	B	H	A	H	A	A	H	B	A	-	A	H	B	A	H	A	-	-	A	B	H	B	B	H	H	A	-
sc02066_176643	scaffold02066	176643	bin	-	3	62.28	A	H	H	B	H	B	H	H	B	B	H	H	H	H	B	H	B	H	A	H	A	A	-	B	A	H	A	H	B	A	H	A	-	H	A	B	H	B	B	H	H	A	H
sc02066_184125	scaffold02066	184125	bin	-	3	62.28	A	H	H	B	H	B	H	H	B	B	H	H	H	H	B	H	B	H	A	H	A	A	-	B	A	H	A	H	B	A	H	A	A	H	A	B	H	B	B	H	H	A	H
sc02066_205875	scaffold02066	205875	bin	-	3	62.28	A	H	H	B	H	B	H	H	B	B	H	H	H	H	B	H	B	H	A	H	A	A	H	B	A	H	A	H	B	A	H	A	A	H	A	B	-	B	B	H	H	A	H
sc02066_251545	scaffold02066	251545	bin	-	3	62.28	A	H	H	B	H	B	H	H	B	B	H	H	H	H	B	-	B	H	A	H	A	A	H	B	A	H	A	H	B	A	H	A	A	H	A	B	H	B	B	H	H	A	H
sc02066_282870	scaffold02066	282870	bin	-	3	62.28	A	H	H	B	H	B	H	H	B	B	H	H	H	H	B	H	B	H	A	-	A	A	H	B	A	H	A	H	B	A	H	A	A	H	A	B	H	B	B	H	H	A	H
sc02082_1672	scaffold02082	1672	bin	-	3	62.28	A	H	H	B	H	B	H	H	B	B	H	H	H	H	B	H	B	H	A	H	A	A	H	B	A	H	A	H	B	A	H	A	A	H	A	B	H	B	B	H	H	A	H
sc02121_41638	scaffold02121	41638	bin	-	3	62.28	A	H	H	B	H	B	H	H	B	B	H	H	H	H	B	H	B	H	A	H	A	A	H	B	A	H	A	H	B	A	H	A	A	H	A	B	H	B	B	H	H	A	H
sc02121_72464	scaffold02121	72464	bin	-	3	62.28	A	H	H	B	H	B	H	H	B	B	H	H	H	H	B	H	B	H	A	H	A	A	H	B	A	H	A	H	B	A	H	A	A	H	A	B	H	B	B	H	H	A	H
sc02121_78104	scaffold02121	78104	bin	-	3	62.28	A	H	H	B	H	B	H	H	B	B	H	H	H	H	B	H	B	H	A	H	A	A	H	B	A	H	A	H	B	A	H	A	A	H	A	B	H	B	B	H	H	A	H
sc02121_100706	scaffold02121	100706	bin	-	3	62.28	A	H	H	B	H	B	H	H	B	B	H	H	H	H	B	H	B	H	A	-	A	A	H	B	A	H	A	H	B	A	H	A	A	H	A	B	-	-	B	H	H	A	H
sc02121_102467	scaffold02121	102467	bin	-	3	62.28	A	H	H	B	H	B	H	H	B	B	H	H	H	H	B	H	B	H	A	H	A	A	H	B	A	-	-	-	B	A	H	A	A	H	A	-	H	B	B	H	-	A	H
sc02121_117618	scaffold02121	117618	bin	-	3	62.28	A	H	H	B	H	B	H	H	B	B	H	H	H	H	B	H	B	H	A	H	A	A	H	B	A	H	A	H	B	A	H	A	A	H	A	B	H	B	B	H	H	A	H
sc02121_130543	scaffold02121	130543	bin	-	3	62.28	A	H	H	B	H	B	H	H	B	B	H	H	H	H	B	H	B	H	A	H	A	A	H	B	A	H	A	H	-	A	H	A	A	H	A	-	H	B	-	H	H	A	H
sc02121_196793	scaffold02121	196793	bin	-	3	62.28	A	H	H	B	H	B	H	H	B	B	H	H	H	H	B	H	B	H	A	H	A	A	H	B	A	-	A	H	B	A	H	A	A	H	A	B	H	B	B	H	H	A	H
sc02121_204572	scaffold02121	204572	bin	-	3	62.28	A	H	H	B	H	B	H	H	B	B	H	H	H	H	B	H	B	H	A	H	A	A	H	B	A	H	A	H	B	A	H	A	A	H	A	B	H	B	B	H	H	A	H
sc02121_297730	scaffold02121	297730	bin	-	3	62.28	A	H	H	B	H	B	H	H	B	B	H	H	H	H	B	H	B	H	A	H	A	A	H	B	A	H	A	H	B	A	H	A	A	H	A	B	H	B	B	H	H	A	H
sc02121_356207	scaffold02121	356207	bin	-	3	62.28	A	H	H	B	H	B	H	H	B	B	H	H	H	H	B	H	B	H	A	H	A	A	H	B	A	H	A	H	B	A	H	A	A	H	A	B	H	B	B	H	H	A	H
sc02121_475513	scaffold02121	475513	bin	-	3	62.28	-	H	H	B	H	B	H	H	B	B	H	H	H	H	B	H	B	H	A	H	A	A	-	B	A	H	A	H	B	A	H	A	A	H	A	B	H	B	B	H	H	A	-
sc02121_500693	scaffold02121	500693	bin	-	3	62.28	A	H	H	B	H	B	H	H	B	B	H	H	H	H	B	-	B	H	A	H	A	A	H	B	A	H	A	H	B	A	H	A	A	H	A	B	-	B	B	H	H	A	H
sc02121_555521	scaffold02121	555521	bin	-	3	62.28	A	H	H	B	H	B	H	H	B	B	H	H	H	H	B	H	B	H	A	H	A	A	H	B	-	H	-	H	B	A	H	A	A	H	-	-	H	B	-	H	H	A	H
sc02121_588135	scaffold02121	588135	bin	-	3	62.28	A	H	H	B	H	B	H	H	B	B	H	H	H	H	B	H	B	H	A	H	A	A	H	B	A	H	A	H	B	A	H	A	-	H	A	B	H	B	B	H	H	A	H
sc02121_647861	scaffold02121	647861	FRAME	-	3	62.28	A	H	H	B	H	B	H	H	B	B	H	H	H	H	B	H	B	H	A	H	A	A	H	B	A	H	A	H	B	A	H	A	A	H	A	B	H	B	B	H	H	A	H
sc02121_745228	scaffold02121	745228	bin	-	3	62.28	A	H	H	B	H	B	H	H	B	B	H	H	H	H	B	H	B	H	A	H	A	A	H	B	A	H	A	H	B	A	H	A	A	H	A	-	H	B	B	H	H	A	H
sc02121_760183	scaffold02121	760183	bin	-	3	62.28	A	H	H	B	H	B	H	H	B	B	H	H	H	H	B	H	B	H	A	H	-	A	H	B	A	H	A	H	B	A	H	A	A	H	A	B	H	B	B	H	H	A	H
sc02121_847503	scaffold02121	847503	bin	-	3	62.28	A	H	H	B	H	B	H	H	B	B	H	H	H	H	B	H	B	H	A	H	A	A	H	B	A	H	A	H	B	A	H	A	A	H	A	B	H	B	B	H	-	A	H
sc02191_455	scaffold02191	455	bin	-	3	62.28	A	H	H	B	H	B	H	H	B	B	H	H	H	H	B	H	B	H	A	H	A	A	H	B	A	H	A	H	B	A	H	A	A	H	A	B	H	B	B	H	H	A	H
sc02251_1796	scaffold02251	1796	bin	-	3	62.28	A	H	H	B	H	B	H	H	B	B	H	H	H	H	B	H	B	H	A	H	A	A	H	B	A	H	A	H	B	A	H	A	A	H	A	B	H	B	B	H	H	A	H
sc01654_4504	scaffold01654	4504	bin	-	3	62.28	A	H	H	B	H	B	H	H	B	B	H	H	H	H	B	H	B	H	A	H	A	A	H	B	A	H	A	H	B	A	H	A	A	H	A	B	H	B	-	H	H	A	H
sc01654_29742	scaffold01654	29742	bin	-	3	63.242	-	H	H	B	H	B	H	H	B	B	H	H	H	H	B	H	B	H	A	H	A	A	H	B	A	H	A	H	B	A	H	A	A	H	A	B	H	B	B	H	H	A	H
sc01654_44253	scaffold01654	44253	bin	-	3	63.242	A	H	H	B	H	B	H	H	B	B	H	H	H	H	B	H	B	H	A	H	A	A	H	B	A	H	A	H	B	A	H	A	A	H	A	B	H	B	B	H	H	A	H
sc01654_57969	scaffold01654	57969	bin	-	3	63.242	A	H	H	B	H	B	H	H	B	B	H	H	H	H	B	H	B	H	A	H	A	A	H	B	A	-	A	H	B	A	H	A	A	-	A	B	H	B	B	H	H	A	H
sc01654_63468	scaffold01654	63468	FRAME	-	3	63.242	A	H	H	B	H	B	H	H	B	B	H	H	H	H	B	H	B	H	A	H	A	A	H	B	A	H	A	H	B	A	H	A	A	H	A	B	H	B	B	H	H	A	H
sc01654_112239	scaffold01654	112239	FRAME	-	3	66.13	A	H	H	B	H	B	B	H	B	B	A	H	H	H	B	H	B	H	A	H	A	A	H	B	A	H	A	A	B	A	H	A	A	H	A	B	H	B	B	H	H	A	H
sc01654_119786	scaffold01654	119786	bin	-	3	67.091	A	H	H	B	H	B	B	H	B	B	A	H	H	H	B	A	B	H	A	H	A	A	H	B	A	-	A	A	B	A	H	A	-	H	A	B	H	B	B	H	H	A	H
sc01654_171587	scaffold01654	171587	bin	-	3	67.091	A	H	H	B	H	B	B	H	B	B	A	H	H	H	B	A	B	H	A	H	A	A	H	B	A	H	A	A	B	A	H	A	A	H	A	B	H	B	B	H	H	A	H
sc01654_178567	scaffold01654	178567	FRAME	-	3	67.091	A	H	H	B	H	B	B	H	B	B	A	H	H	H	B	A	B	H	A	H	A	A	H	B	A	H	A	A	B	A	H	A	A	H	A	B	H	B	B	H	H	A	H
sc02000_22684	scaffold02000	22684	FRAME	-	3	69.015	A	H	H	B	H	B	B	H	B	H	A	H	H	H	B	A	B	H	A	H	A	A	H	B	A	H	A	A	B	A	H	A	A	H	A	B	H	B	B	H	H	A	H
co30953_699	contig30953	699	bin	-	3	69.015	A	H	H	B	H	B	B	H	B	H	A	H	H	H	B	A	B	H	A	H	A	A	H	B	A	H	A	A	-	A	H	A	A	H	A	B	H	B	B	H	H	A	H
sc02000_16444	scaffold02000	16444	bin	-	3	69.977	A	H	H	B	H	B	B	H	B	H	A	H	H	H	B	A	B	H	A	H	A	A	H	B	A	-	A	A	B	A	H	A	-	H	A	B	H	B	B	H	H	A	H
sc02000_15379	scaffold02000	15379	bin	-	3	69.977	A	H	H	B	H	B	B	H	B	H	-	H	H	H	B	A	B	H	A	H	A	A	H	B	A	H	A	A	-	-	H	A	-	H	A	-	-	B	B	-	H	A	H
sc02000_11117	scaffold02000	11117	bin	-	3	69.977	A	H	H	B	H	B	B	H	B	H	A	H	H	H	B	A	B	H	A	H	A	A	H	B	A	H	-	A	B	A	H	A	A	-	A	B	H	B	B	H	H	A	H
sc02000_6338	scaffold02000	6338	FRAME	-	3	69.977	A	H	H	B	H	B	B	H	B	H	A	H	H	H	B	-	B	H	A	H	A	A	H	B	A	H	A	A	B	A	H	A	A	H	A	B	H	B	B	H	H	A	H
sc02000_1065	scaffold02000	1065	bin	-	3	70.939	A	B	H	B	H	B	B	H	B	H	A	H	H	H	B	A	B	H	A	H	A	A	H	B	A	H	A	A	B	A	H	A	A	H	A	B	H	B	B	H	H	A	H
sc00848_17390	scaffold00848	17390	bin	-	3	70.939	A	B	H	B	H	B	B	H	B	H	A	H	H	H	B	A	B	H	A	H	A	A	H	-	A	H	A	A	-	A	H	A	A	H	A	B	-	B	B	-	H	A	H
sc00848_29381	scaffold00848	29381	FRAME	-	3	70.939	A	B	H	B	H	B	B	H	B	H	A	H	H	H	B	A	B	H	A	H	A	A	H	B	A	H	A	A	B	A	H	A	A	H	A	B	H	B	B	H	H	A	H
sc00848_68252	scaffold00848	68252	bin	-	3	80.675	H	B	H	B	H	B	B	H	B	H	A	H	H	H	B	A	B	H	A	H	H	A	H	B	A	A	A	A	B	A	H	A	-	H	H	B	-	B	B	H	H	A	H
sc00848_90346	scaffold00848	90346	FRAME	-	3	80.675	H	B	H	B	H	B	B	H	B	H	A	H	H	H	B	-	B	H	A	H	H	A	H	B	A	A	A	A	B	A	H	A	A	H	-	B	B	B	B	H	H	A	H
sc00848_110872	scaffold00848	110872	FRAME	-	3	81.637	H	B	H	B	H	B	B	H	B	H	A	H	H	H	B	A	B	H	A	H	H	A	H	B	A	A	A	A	B	A	H	A	A	H	H	H	B	B	B	H	-	A	H
sc00848_118073	scaffold00848	118073	FRAME	-	3	81.656	H	B	H	B	H	B	B	H	B	H	A	H	H	H	B	A	B	H	A	H	H	A	H	B	A	A	A	A	B	A	H	A	A	H	H	H	B	B	B	H	H	A	H
sc02569_309190	scaffold02569	309190	FRAME	-	3	86.459	H	B	H	H	H	B	B	H	B	H	A	H	H	H	B	A	B	B	A	H	H	A	H	H	A	A	A	A	B	A	H	A	A	H	H	H	B	B	B	H	H	A	H
sc03020_42369	scaffold03020	42369	bin	-	3	86.459	H	B	H	H	H	B	B	H	B	H	A	H	H	H	B	-	B	B	A	H	H	A	H	H	A	A	A	A	B	A	H	A	A	H	H	H	B	B	B	H	H	A	H
sc02569_186578	scaffold02569	186578	bin	-	3	87.421	H	B	H	H	H	B	B	H	B	H	A	B	H	H	B	A	B	B	A	H	H	A	H	H	A	A	A	A	B	A	H	A	A	H	H	H	B	B	-	H	H	A	H
sc02569_172649	scaffold02569	172649	bin	-	3	87.421	H	B	H	H	H	B	B	H	B	H	A	B	H	H	B	A	B	B	-	H	H	A	H	H	A	A	-	A	B	A	H	A	A	H	H	H	B	B	B	H	H	A	H
sc02569_170077	scaffold02569	170077	bin	-	3	87.421	H	B	H	H	H	B	B	H	B	H	A	B	H	H	B	-	B	B	A	H	H	A	H	H	A	A	A	A	B	A	H	A	A	H	H	-	B	B	B	H	H	A	H
sc02569_168464	scaffold02569	168464	bin	-	3	87.421	H	B	H	H	H	B	B	H	B	H	A	B	H	H	B	A	B	B	A	H	H	A	H	H	A	A	A	A	B	A	H	-	A	H	H	H	B	B	B	H	H	A	H
sc02569_112074	scaffold02569	112074	bin	-	3	87.421	H	B	H	H	H	B	B	H	B	H	A	B	H	H	B	A	B	B	A	H	H	A	H	-	A	A	-	A	-	A	H	A	-	H	H	H	B	B	B	H	H	A	H
sc02569_110150	scaffold02569	110150	bin	-	3	87.421	H	B	H	H	H	B	B	H	B	H	-	B	H	H	B	-	B	B	A	H	H	-	H	H	A	A	A	A	B	A	H	A	-	-	H	H	-	B	-	H	H	A	-
sc02569_77458	scaffold02569	77458	bin	-	3	87.421	H	B	H	H	H	B	B	H	B	H	A	B	H	H	B	A	B	B	A	H	H	A	H	H	A	A	A	A	B	A	H	A	A	-	H	H	B	B	B	H	H	A	H
sc02569_72149	scaffold02569	72149	bin	-	3	87.421	H	B	H	H	H	B	B	H	B	H	A	B	H	H	B	A	B	B	A	H	H	A	H	H	A	A	A	A	B	A	H	A	A	H	H	H	B	B	B	H	H	A	H
sc02569_64170	scaffold02569	64170	bin	-	3	87.421	H	B	H	H	H	B	B	H	B	H	A	B	H	H	B	A	B	B	A	H	-	A	H	H	A	A	A	A	B	A	H	A	A	H	H	H	B	B	B	H	H	A	H
sc02569_36100	scaffold02569	36100	bin	-	3	87.421	H	B	H	H	H	B	B	H	B	H	A	B	H	H	B	A	B	B	A	H	H	A	H	H	A	A	A	A	B	A	H	A	A	-	-	H	B	B	B	H	H	A	H
sc02569_15579	scaffold02569	15579	bin	-	3	87.421	H	B	H	H	H	B	B	H	B	H	-	B	H	H	B	A	B	B	A	H	H	A	H	H	A	A	A	A	B	A	H	A	A	H	H	H	B	B	B	H	H	A	H
co13597_322	contig13597	322	bin	-	3	87.421	H	B	H	H	H	B	B	H	B	H	A	B	H	H	B	A	B	B	A	H	H	A	H	H	A	-	A	A	B	A	H	A	A	H	H	H	-	B	B	H	H	A	H
co32392_351	contig32392	351	bin	-	3	87.421	H	B	H	H	H	B	B	H	B	H	A	B	H	H	B	A	B	B	A	H	H	A	H	H	A	A	A	A	B	A	H	A	A	H	H	H	B	B	B	H	H	A	H
sc00027_6925	scaffold00027	6925	bin	-	3	87.421	H	B	H	H	H	B	B	H	B	H	A	B	H	H	B	A	B	B	A	H	H	A	H	H	A	A	A	A	B	A	H	A	A	H	H	H	B	B	B	H	H	A	H
sc00027_26940	scaffold00027	26940	bin	-	3	87.421	H	B	H	H	H	B	B	H	B	H	A	B	H	H	B	A	B	B	A	H	H	A	H	H	A	A	A	A	B	A	H	A	A	H	H	-	B	B	B	H	H	A	H
sc00027_60993	scaffold00027	60993	bin	-	3	87.421	H	B	H	H	H	B	B	H	B	H	A	B	H	H	B	A	B	B	A	H	H	A	H	H	A	A	A	A	B	A	H	A	A	H	-	H	B	B	B	H	H	A	H
sc00027_75180	scaffold00027	75180	bin	-	3	87.421	H	B	H	H	H	B	B	H	B	H	A	B	H	H	B	A	B	B	A	-	H	A	H	H	A	A	A	A	B	-	H	A	A	H	H	-	B	B	-	H	-	A	H
sc01894_9499	scaffold01894	9499	FRAME	-	3	87.421	H	B	H	H	H	B	B	H	B	H	A	B	H	H	B	A	B	B	A	H	H	A	H	H	A	A	A	A	B	A	H	A	A	H	H	H	B	B	B	H	H	A	H
sc03156_15500	scaffold03156	15500	bin	-	3	87.421	H	B	H	H	H	B	B	H	B	H	A	B	H	H	B	-	B	B	A	H	H	A	H	H	A	-	A	A	B	-	H	-	-	H	H	H	B	B	B	H	H	A	H
sc03156_26021	scaffold03156	26021	bin	-	3	87.421	H	B	H	H	H	B	B	H	B	H	A	B	H	H	B	A	B	B	A	H	H	A	H	H	A	A	A	A	-	A	H	A	A	H	H	H	B	B	B	H	H	A	H
sc03156_50643	scaffold03156	50643	bin	-	3	87.421	H	B	H	H	H	B	B	H	B	H	A	B	H	H	B	A	B	B	A	-	H	-	H	H	A	-	A	A	B	-	H	A	A	H	H	H	B	B	B	H	-	A	-
sc03156_79128	scaffold03156	79128	bin	-	3	87.421	H	B	H	H	H	B	B	H	B	H	A	B	H	H	B	A	B	B	A	H	H	A	H	H	A	A	A	A	B	A	H	A	A	H	H	H	B	B	B	H	H	A	H
sc03156_92381	scaffold03156	92381	bin	-	3	87.421	H	B	H	H	H	B	B	H	B	H	A	B	H	H	-	A	B	B	A	-	H	-	H	H	A	-	A	A	B	-	H	A	A	H	H	H	B	B	B	H	H	A	-
sc03156_103193	scaffold03156	103193	bin	-	3	87.421	H	B	H	H	H	B	B	H	B	H	A	B	H	H	B	A	B	B	A	H	H	A	H	H	A	A	A	A	B	-	H	A	A	H	H	H	B	B	B	H	H	A	H
sc01943_13960	scaffold01943	13960	bin	-	3	87.421	H	B	H	H	H	B	B	H	B	H	A	B	H	H	B	A	B	B	A	H	H	A	H	H	A	A	A	A	B	-	H	A	A	H	H	H	B	B	B	H	H	A	H
sc01943_77303	scaffold01943	77303	bin	-	3	89.345	H	B	H	H	H	B	B	H	B	H	A	H	H	H	B	A	B	B	A	H	H	A	H	H	A	-	A	A	B	A	H	A	-	H	-	H	B	B	B	H	H	A	H
sc01943_79137	scaffold01943	79137	bin	-	3	89.345	H	B	H	H	H	B	B	H	B	H	A	H	H	H	B	A	B	B	A	H	H	A	H	H	A	A	A	A	B	A	H	A	-	H	H	H	B	B	B	H	H	A	H
co01826_145	contig01826	145	bin	-	3	89.345	H	B	H	H	H	B	B	H	B	H	A	H	H	H	B	A	B	B	A	H	H	A	H	H	A	A	A	A	B	A	H	A	A	H	-	H	B	B	B	H	H	A	H
co04005_446	contig04005	446	bin	-	3	89.345	H	B	H	H	H	B	B	H	B	H	A	H	H	H	B	A	-	B	A	H	H	A	H	H	A	A	A	A	B	-	H	A	A	H	H	H	-	B	B	H	-	A	-
co04133_672	contig04133	672	bin	-	3	89.345	H	B	H	H	H	B	B	H	B	H	A	H	H	H	B	A	B	B	A	H	H	A	H	H	A	A	A	A	B	A	H	A	A	H	H	H	B	B	B	H	H	A	H
co11545_187	contig11545	187	bin	-	3	89.345	H	B	H	H	H	B	B	H	B	H	A	H	H	H	B	A	B	B	A	H	H	A	H	H	A	A	-	A	B	A	H	A	A	H	H	H	B	B	B	-	H	A	H
co28024_121	contig28024	121	bin	-	3	89.345	H	B	H	H	H	B	B	H	B	H	A	H	H	H	B	A	B	B	A	H	H	A	H	H	A	A	A	A	B	A	H	A	A	H	H	H	B	B	B	H	H	A	H
co58638_0	contig58638	0	bin	-	3	89.345	H	B	H	H	H	B	B	H	B	H	A	H	H	H	B	A	B	B	A	H	H	A	H	H	A	A	A	A	B	A	H	A	A	H	H	H	B	B	B	H	H	A	H
co61511_1822	contig61511	1822	bin	-	3	89.345	H	B	H	H	H	B	B	H	B	H	A	H	H	H	B	A	B	B	A	H	H	A	H	H	A	A	A	A	B	A	H	A	A	H	H	H	B	B	B	H	H	A	H
co62393_103	contig62393	103	bin	-	3	89.345	H	B	H	H	H	B	B	H	B	H	A	H	H	H	B	A	B	B	A	H	H	A	H	H	A	A	-	A	B	A	H	A	-	H	H	H	B	B	B	H	H	A	H
sc00001_23743	scaffold00001	23743	bin	-	3	89.345	H	B	H	H	H	B	B	H	B	H	A	H	H	H	B	A	B	B	A	H	H	A	H	H	A	A	A	A	B	A	H	A	A	H	-	H	B	B	B	H	H	A	H
sc00239_1574	scaffold00239	1574	bin	-	3	89.345	H	B	H	H	H	B	B	H	B	H	A	H	H	H	B	A	B	B	A	-	-	A	H	H	A	A	A	A	B	-	H	A	A	H	H	-	B	B	B	H	-	A	H
sc00346_11398	scaffold00346	11398	bin	-	3	89.345	H	B	H	H	H	B	B	H	B	H	A	H	H	H	B	A	B	B	A	H	H	A	H	H	A	A	A	A	B	A	H	A	A	H	H	-	B	B	B	-	H	A	H
sc00346_20016	scaffold00346	20016	bin	-	3	89.345	H	B	H	H	H	B	B	H	B	H	A	H	H	H	B	A	B	B	A	H	H	A	H	H	A	A	A	A	B	A	H	A	A	H	H	H	B	B	B	H	H	A	H
sc00346_25432	scaffold00346	25432	bin	-	3	89.345	H	B	H	H	H	B	B	H	B	H	A	H	H	H	B	A	B	B	A	H	H	A	H	H	A	A	A	A	B	A	H	A	A	H	H	H	B	B	B	H	H	A	H
sc00402_21752	scaffold00402	21752	bin	-	3	89.345	H	B	H	H	H	B	B	H	B	H	A	H	H	H	B	A	B	B	A	H	H	A	H	H	A	A	A	A	B	A	H	A	A	H	H	H	B	B	B	H	H	A	H
sc00402_24011	scaffold00402	24011	bin	-	3	89.345	H	B	H	H	H	B	B	H	B	H	A	H	H	H	B	A	B	B	A	H	H	A	H	H	A	A	A	A	B	A	H	A	A	-	-	H	B	B	B	H	H	A	H
sc00700_14077	scaffold00700	14077	bin	-	3	89.345	H	B	H	H	H	B	B	H	B	H	A	H	H	H	B	A	B	B	A	H	H	A	H	H	A	A	A	A	B	A	H	A	A	H	H	H	B	B	B	H	H	A	H
sc00700_94758	scaffold00700	94758	bin	-	3	89.345	H	B	H	H	H	B	B	H	B	H	A	H	H	H	B	A	B	B	A	H	H	A	H	H	A	A	A	A	B	A	H	A	A	H	H	H	B	B	B	H	H	A	H
sc00705_9868	scaffold00705	9868	bin	-	3	89.345	H	B	H	H	H	B	B	H	B	H	A	H	H	H	B	A	B	B	A	H	H	A	H	H	A	A	A	A	B	A	H	A	A	H	-	H	B	B	B	H	H	A	H
sc00705_48682	scaffold00705	48682	bin	-	3	89.345	H	B	H	H	H	B	B	H	B	H	A	H	H	H	B	A	B	B	A	H	H	A	H	H	A	A	A	A	-	A	H	A	A	H	H	H	B	B	B	H	H	A	H
sc00705_173156	scaffold00705	173156	bin	-	3	89.345	H	B	H	H	H	B	B	H	B	H	A	H	H	H	B	A	B	B	A	H	H	A	H	H	A	A	-	A	B	A	H	A	A	H	H	H	B	B	B	-	H	A	H
sc01727_60988	scaffold01727	60988	bin	-	3	89.345	H	B	H	H	H	B	B	H	B	H	A	H	H	H	B	A	B	B	A	H	H	A	H	H	A	A	A	A	B	A	H	A	A	H	-	H	B	B	B	H	H	A	H
sc01850_13595	scaffold01850	13595	bin	-	3	89.345	H	B	H	H	H	B	B	H	B	H	A	H	H	H	B	A	B	B	A	H	H	A	H	H	A	A	A	A	B	A	H	A	A	H	H	H	B	B	B	H	H	A	H
sc01872_74482	scaffold01872	74482	bin	-	3	89.345	H	B	H	H	H	B	B	H	B	H	A	H	H	H	B	-	B	B	A	H	H	A	H	H	A	A	A	A	B	A	H	A	A	H	H	H	B	B	B	H	H	A	H
sc01872_80775	scaffold01872	80775	bin	-	3	89.345	H	B	H	H	H	B	B	H	B	H	A	H	H	H	B	A	B	B	A	H	H	A	H	H	A	A	A	A	B	A	H	A	A	H	H	H	B	B	B	H	H	A	H
sc02003_27218	scaffold02003	27218	bin	-	3	89.345	H	B	H	H	H	B	B	H	B	H	A	H	H	H	B	A	B	B	A	H	H	A	H	H	A	A	A	A	B	A	H	A	A	H	H	H	B	B	B	H	H	A	H
sc02003_29509	scaffold02003	29509	bin	-	3	89.345	H	B	H	H	H	B	B	H	B	H	A	H	H	H	B	A	B	B	A	H	H	A	H	H	A	A	A	A	B	A	H	A	A	H	H	H	B	B	B	-	H	A	-
sc02003_86158	scaffold02003	86158	bin	-	3	89.345	H	B	H	H	H	B	B	H	B	H	A	H	H	H	B	A	B	B	A	H	H	A	H	H	A	A	A	A	B	A	H	A	A	H	-	H	B	B	B	H	H	A	H
sc02003_119540	scaffold02003	119540	bin	-	3	89.345	H	B	H	H	H	B	B	H	B	H	A	H	H	H	B	A	B	B	A	H	H	A	H	H	A	A	A	A	B	A	H	A	A	H	H	H	B	B	B	H	H	A	H
sc02003_128716	scaffold02003	128716	bin	-	3	89.345	H	B	H	H	H	B	B	H	B	H	A	H	H	H	B	A	B	B	A	H	H	A	H	H	A	A	A	A	B	A	H	A	A	H	H	H	B	B	B	H	H	A	H
sc02003_141385	scaffold02003	141385	bin	-	3	89.345	H	B	H	H	H	B	B	H	B	H	A	H	H	H	B	A	B	B	A	H	H	A	H	H	A	A	A	A	B	A	H	A	A	H	H	H	B	B	B	H	H	A	H
sc02003_164114	scaffold02003	164114	bin	-	3	89.345	H	B	H	H	H	B	B	H	B	H	A	H	H	H	B	A	B	B	A	H	H	A	H	H	A	A	A	A	B	A	H	A	A	H	H	H	B	B	B	H	H	A	H
sc02003_164329	scaffold02003	164329	bin	-	3	89.345	H	B	H	H	H	B	B	H	B	H	A	H	H	H	B	A	B	B	A	H	H	A	H	H	A	A	A	A	B	A	H	A	A	H	H	H	B	B	B	H	H	A	H
sc02003_182972	scaffold02003	182972	bin	-	3	89.345	H	B	H	H	H	B	B	H	B	H	-	H	H	H	B	A	B	B	A	H	H	A	H	-	A	A	A	A	B	A	H	A	-	H	H	H	-	B	B	H	H	A	H
sc02003_188630	scaffold02003	188630	bin	-	3	89.345	H	B	H	H	H	B	B	H	B	H	-	H	H	H	B	-	B	B	A	H	H	-	H	H	A	A	A	A	B	A	H	A	-	H	H	-	B	B	B	H	H	A	H
sc02003_205626	scaffold02003	205626	bin	-	3	89.345	H	B	H	H	H	B	B	H	B	H	A	H	H	H	B	-	B	B	A	H	H	A	H	H	A	A	A	A	B	A	H	A	A	H	H	H	B	B	B	H	H	A	H
sc02003_281680	scaffold02003	281680	bin	-	3	89.345	H	B	H	H	H	B	B	H	B	H	A	H	H	H	B	A	B	B	A	H	H	A	H	H	A	A	A	A	B	A	H	A	A	H	H	H	B	B	B	H	H	A	H
sc02003_296494	scaffold02003	296494	bin	-	3	89.345	H	B	H	H	H	B	B	H	B	H	A	H	H	H	B	-	B	B	A	H	H	A	H	H	A	A	A	A	B	A	H	A	A	H	H	H	B	B	B	H	H	A	H
sc02047_3593	scaffold02047	3593	bin	-	3	89.345	H	B	H	H	H	B	B	H	B	H	A	H	H	H	B	A	B	B	A	H	H	A	H	H	A	A	A	A	B	A	H	A	A	H	H	H	B	B	B	H	H	A	H
sc02425_263	scaffold02425	263	bin	-	3	89.345	H	B	H	H	H	B	B	H	B	H	A	H	H	H	B	A	B	B	A	H	H	A	H	H	A	A	A	A	B	A	H	A	A	H	H	H	B	B	B	H	H	A	H
sc02650_16634	scaffold02650	16634	bin	-	3	89.345	H	B	H	H	H	B	B	H	B	H	A	H	H	H	B	A	B	B	A	H	H	A	H	H	A	A	A	A	B	A	H	A	A	H	H	-	B	B	B	H	H	A	H
sc02650_73894	scaffold02650	73894	bin	-	3	89.345	H	B	H	H	H	B	B	H	B	H	A	H	H	H	B	A	B	B	A	H	H	A	H	H	A	A	A	A	-	A	-	A	A	H	-	-	B	B	B	H	H	A	H
sc02664_1687	scaffold02664	1687	bin	-	3	89.345	H	B	H	H	H	B	B	H	B	H	A	H	H	H	B	A	B	B	A	H	H	A	H	H	A	-	A	A	B	-	H	A	A	H	-	H	B	B	B	H	H	A	H
sc02723_13494	scaffold02723	13494	bin	-	3	89.345	H	B	H	H	H	B	B	H	B	H	A	H	H	H	B	A	B	B	A	H	H	A	H	H	A	A	A	A	B	A	H	A	A	H	H	H	B	B	B	H	-	A	H
sc02723_50086	scaffold02723	50086	bin	-	3	89.345	H	B	H	H	H	B	B	H	B	H	A	H	H	H	B	A	B	B	A	H	-	A	H	H	A	A	A	A	B	-	H	A	A	-	-	-	-	B	B	H	H	A	H
sc02723_53568	scaffold02723	53568	bin	-	3	89.345	H	B	H	H	H	B	B	H	B	H	A	H	H	H	B	A	B	B	A	H	H	A	H	H	A	A	A	A	B	A	H	A	A	H	H	H	B	B	B	H	H	A	H
sc02728_1179	scaffold02728	1179	bin	-	3	89.345	H	B	H	H	H	B	B	H	B	H	A	H	H	H	B	A	B	B	A	H	H	A	H	-	A	A	A	A	B	A	H	A	A	H	H	H	B	B	B	H	H	A	H
sc02733_13656	scaffold02733	13656	bin	-	3	89.345	H	B	H	H	H	B	B	H	B	H	A	H	H	H	B	A	B	B	A	H	H	A	H	H	A	A	A	A	B	A	H	-	A	H	H	H	B	B	B	H	H	A	-
sc02786_2069	scaffold02786	2069	bin	-	3	89.345	H	B	H	H	H	B	B	H	B	H	A	H	H	H	B	A	B	B	A	H	H	A	H	H	A	A	A	A	B	A	H	A	A	H	H	H	B	B	B	H	H	A	H
sc02786_4376	scaffold02786	4376	bin	-	3	89.345	H	B	H	H	H	B	B	H	B	H	A	H	H	H	B	A	B	B	A	H	H	A	H	H	A	A	A	A	B	A	H	A	-	H	H	H	-	B	B	H	H	A	H
sc02839_1739	scaffold02839	1739	bin	-	3	89.345	H	B	H	H	H	B	B	H	B	H	-	H	H	H	B	A	B	B	A	-	H	A	H	H	A	A	-	A	B	A	H	A	A	H	H	H	B	B	B	H	H	-	H
sc02858_529	scaffold02858	529	bin	-	3	89.345	H	B	H	H	H	B	B	H	B	H	-	H	H	H	B	A	B	B	A	H	H	A	H	H	A	-	-	A	B	A	H	A	A	H	H	H	B	B	B	H	H	A	H
sc02858_2879	scaffold02858	2879	bin	-	3	89.345	H	B	H	H	H	B	B	H	B	H	A	H	H	H	B	A	B	B	A	H	H	A	H	H	A	A	A	A	B	-	H	A	A	H	H	-	-	B	B	H	H	-	H
sc02858_5670	scaffold02858	5670	bin	-	3	89.345	H	B	H	H	H	B	B	H	B	H	A	H	H	H	B	A	B	B	A	H	H	A	H	H	A	A	A	A	B	A	H	A	A	H	H	H	B	B	B	H	H	A	H
sc02895_45718	scaffold02895	45718	bin	-	3	89.345	H	B	H	H	H	B	B	H	B	H	A	H	H	H	B	A	B	B	A	H	H	A	H	H	A	A	A	A	B	A	H	A	-	H	-	H	B	B	B	H	H	A	H
sc02895_173323	scaffold02895	173323	bin	-	3	89.345	H	B	H	H	H	B	B	H	B	H	A	H	H	H	B	A	B	B	A	H	H	A	H	H	A	-	A	A	B	A	H	A	A	H	H	H	B	B	B	H	H	A	H
sc02899_2720	scaffold02899	2720	bin	-	3	89.345	H	B	H	H	H	B	B	H	B	H	A	H	H	H	B	A	B	B	A	H	H	A	H	H	A	A	A	A	B	A	H	A	A	H	H	H	B	B	B	H	H	A	H
sc03126_9573	scaffold03126	9573	bin	-	3	89.345	H	B	H	H	H	B	B	H	B	H	A	H	H	H	B	A	B	B	A	H	H	A	H	H	A	A	A	A	B	A	H	A	-	-	H	H	B	B	B	H	H	A	-
sc03151_69032	scaffold03151	69032	FRAME	-	3	89.345	H	B	H	H	H	B	B	H	B	H	A	H	H	H	B	A	B	B	A	H	H	A	H	H	A	A	A	A	B	A	H	A	A	H	H	H	B	B	B	H	H	A	H
sc03194_105646	scaffold03194	105646	bin	-	3	89.345	H	B	H	H	H	B	B	H	B	H	A	H	H	H	B	A	B	B	A	H	H	A	H	H	A	A	A	A	B	A	H	A	A	H	-	H	B	B	B	H	H	A	H
sc03242_5534	scaffold03242	5534	bin	-	3	89.345	H	B	H	H	H	B	B	H	B	H	-	H	H	H	B	A	B	B	A	H	H	A	H	H	A	A	A	A	B	-	H	A	A	H	H	H	B	B	B	H	H	A	H
sc03242_14547	scaffold03242	14547	bin	-	3	89.345	H	B	H	H	H	B	B	H	-	H	-	H	H	H	B	A	B	-	A	H	H	A	H	H	A	A	A	A	B	-	H	A	A	H	H	H	B	B	B	H	H	A	H
sc03242_44947	scaffold03242	44947	bin	-	3	89.345	H	B	H	H	H	B	B	H	B	H	A	H	H	H	B	A	B	B	A	H	H	A	-	H	A	A	A	A	B	A	H	A	-	H	-	H	B	B	B	H	H	A	-
sc03242_75233	scaffold03242	75233	bin	-	3	89.345	H	B	H	H	H	B	B	H	B	H	A	H	H	H	B	A	B	B	A	H	H	A	H	H	A	A	-	-	B	A	H	A	A	H	-	-	B	-	B	H	H	A	-
sc03242_80561	scaffold03242	80561	bin	-	3	89.345	H	B	H	H	H	B	B	H	B	H	A	H	H	H	B	A	B	B	A	H	H	A	H	H	A	A	A	A	B	A	H	A	A	H	H	H	B	B	B	H	H	A	H
sc03242_91180	scaffold03242	91180	bin	-	3	89.345	H	B	H	H	H	B	B	H	B	H	A	H	H	H	B	A	B	B	A	H	H	A	-	H	A	A	A	A	B	A	H	A	A	H	-	H	B	B	B	H	H	A	H
sc03405_513	scaffold03405	513	bin	-	3	89.345	H	B	H	H	H	B	B	H	B	H	A	H	H	H	B	A	B	B	A	H	H	A	H	H	A	A	A	A	-	A	H	A	A	H	H	H	B	B	B	H	H	A	H
sc03405_1552	scaffold03405	1552	bin	-	3	89.345	H	B	H	H	H	B	B	H	B	H	A	H	H	H	B	A	B	B	A	H	H	A	H	H	A	A	A	A	B	A	H	A	A	H	H	H	B	B	B	-	H	A	H
co03729_459	contig03729	459	bin	-	3	90.307	H	B	H	H	H	B	B	H	B	H	A	H	H	H	B	A	B	B	A	H	H	A	-	H	A	A	A	A	B	A	H	H	A	H	-	H	-	B	B	H	H	A	-
co33697_863	contig33697	863	bin	-	3	90.307	H	B	H	H	H	B	B	H	B	H	A	H	H	H	B	A	B	B	A	H	H	A	H	H	A	A	A	A	B	A	H	H	A	H	H	H	B	B	B	H	H	A	H
co37470_112	contig37470	112	bin	-	3	90.307	H	B	H	H	H	B	B	H	B	H	A	H	H	H	B	A	B	B	A	H	H	A	H	H	A	A	A	A	B	A	-	-	A	H	H	-	-	B	B	H	H	A	-
co43353_356	contig43353	356	bin	-	3	90.307	H	B	H	H	H	B	B	H	B	H	A	H	H	H	B	A	B	B	A	H	H	A	H	H	A	A	A	A	B	A	H	H	A	H	H	H	B	B	B	H	-	A	H
co50388_184	contig50388	184	FRAME	-	3	90.307	H	B	H	H	H	B	B	H	B	H	A	H	H	H	B	A	B	B	A	H	H	A	H	H	A	A	A	A	B	A	H	H	A	H	H	H	B	B	B	H	H	A	H
sc00378_25601	scaffold00378	25601	bin	-	3	90.307	H	B	H	H	H	B	B	H	B	H	A	H	H	H	B	A	B	B	A	H	H	A	H	H	A	A	A	A	B	A	H	H	A	H	H	-	B	B	B	H	H	A	H
sc00452_33596	scaffold00452	33596	bin	-	3	90.307	H	B	H	H	H	B	B	H	B	H	A	H	H	H	B	A	B	B	A	H	H	A	H	H	A	A	-	A	B	A	H	H	A	H	H	H	B	B	B	H	H	A	H
sc00452_34846	scaffold00452	34846	bin	-	3	90.307	H	B	H	H	H	B	B	H	B	H	A	H	H	H	B	A	B	B	A	H	H	A	H	H	A	A	A	A	B	A	H	H	A	H	H	H	B	B	B	H	H	A	H
sc02995_37339	scaffold02995	37339	bin	-	3	90.307	H	B	H	H	H	B	B	H	B	H	A	H	H	H	B	-	-	B	A	H	H	A	H	H	A	A	-	A	B	A	H	H	A	H	H	H	B	B	B	H	H	-	-
sc02995_44570	scaffold02995	44570	bin	-	3	90.307	H	B	H	H	H	B	B	H	B	H	A	H	H	H	B	A	B	B	A	H	H	A	H	H	A	A	A	A	B	A	H	H	A	H	H	-	B	B	B	H	H	A	-
sc02995_105160	scaffold02995	105160	bin	-	3	90.307	H	B	H	H	H	B	B	H	B	H	A	H	H	H	B	A	B	B	A	H	H	A	H	H	A	A	A	A	B	A	H	H	-	H	H	H	B	B	-	H	H	A	H
sc00966_44122	scaffold00966	44122	bin	-	3	90.307	H	B	H	H	H	B	B	H	B	H	A	H	H	H	B	A	B	B	A	H	H	A	H	H	A	-	A	A	-	A	H	H	A	H	-	H	B	B	B	H	H	-	H
sc00966_70033	scaffold00966	70033	bin	-	3	90.307	H	B	H	H	H	-	B	H	B	H	A	H	H	H	B	A	B	B	A	H	H	A	H	H	A	A	A	A	B	-	H	H	A	H	H	H	B	B	B	H	H	A	H
sc01947_6950	scaffold01947	6950	FRAME	-	3	91.268	H	B	H	H	H	B	B	H	B	H	A	H	H	H	B	A	B	B	A	H	H	A	H	H	A	A	A	A	B	A	H	H	-	H	H	-	B	B	B	H	H	A	H
sc00966_101478	scaffold00966	101478	FRAME	-	3	92.23	H	B	H	H	H	B	B	H	B	H	A	H	H	H	B	A	B	B	A	H	H	A	A	H	A	A	A	A	B	A	H	H	A	H	H	H	B	B	B	H	H	A	H
sc00966_174548	scaffold00966	174548	bin	-	3	93.192	H	B	H	H	H	B	B	H	B	H	A	H	H	H	B	A	B	B	A	H	H	A	A	H	A	A	A	A	B	A	-	-	A	H	H	H	B	B	B	H	H	A	H
sc00966_175598	scaffold00966	175598	bin	-	3	93.192	H	B	H	H	H	B	B	H	B	H	A	H	H	H	B	A	B	B	A	H	H	A	A	H	A	A	-	A	-	A	-	H	A	H	H	-	-	B	B	H	H	A	-
sc00966_178524	scaffold00966	178524	bin	-	3	93.192	H	B	H	H	H	B	B	H	B	H	A	H	H	H	B	-	B	B	A	H	H	A	A	H	A	A	A	A	-	A	H	H	A	H	H	H	B	B	B	H	H	A	H
sc00966_182253	scaffold00966	182253	bin	-	3	93.192	H	B	H	H	H	B	B	H	B	H	A	H	H	H	B	A	B	B	A	-	H	A	A	H	A	A	A	A	B	A	H	H	A	H	H	H	B	B	B	H	H	A	H
sc00966_200992	scaffold00966	200992	bin	-	3	93.192	H	B	H	H	H	B	B	H	B	H	A	H	H	H	B	A	B	B	A	H	H	-	A	H	A	A	A	-	B	A	-	H	A	H	-	-	-	B	B	H	H	A	H
sc00966_229225	scaffold00966	229225	FRAME	-	3	93.192	H	B	H	H	H	B	B	H	-	H	A	H	H	H	B	A	B	B	A	H	H	A	A	H	A	A	A	A	B	A	H	H	A	H	H	H	B	B	B	H	H	A	H
sc00966_276180	scaffold00966	276180	FRAME	-	3	94.153	H	B	H	H	H	B	B	H	B	H	A	H	H	H	B	A	B	B	A	H	H	A	A	H	A	H	A	A	B	A	H	H	A	H	H	H	B	B	B	H	H	A	H
sc00966_294200	scaffold00966	294200	bin	-	3	98.007	H	B	A	H	H	B	B	H	B	H	A	H	H	H	B	A	B	B	A	-	H	A	A	H	A	-	A	A	-	A	H	H	A	B	H	-	-	B	B	H	H	A	H
sc00966_297479	scaffold00966	297479	bin	-	3	98.007	H	B	A	H	H	B	B	H	B	H	A	H	H	H	B	A	B	B	A	H	H	A	A	H	A	H	A	A	B	A	H	H	A	B	H	H	B	B	B	H	H	A	H
sc00966_305616	scaffold00966	305616	bin	-	3	98.007	H	B	A	H	H	B	B	H	B	H	A	H	H	H	B	A	B	B	A	H	H	A	A	H	A	-	A	A	B	A	H	H	-	B	H	H	B	B	B	H	H	A	H
sc00966_308112	scaffold00966	308112	bin	-	3	98.007	H	B	A	H	H	B	B	H	B	H	A	H	H	H	B	-	B	B	A	H	H	A	A	H	A	H	A	A	B	A	H	H	A	B	H	H	B	B	B	H	H	A	H
sc00966_324165	scaffold00966	324165	FRAME	-	3	98.007	H	B	A	H	H	B	B	H	B	H	A	H	H	H	B	A	B	B	A	H	H	A	A	H	A	H	A	A	B	A	H	H	A	B	H	H	B	B	B	H	H	A	H
sc00966_348095	scaffold00966	348095	bin	-	3	99.931	H	B	A	H	H	B	H	H	B	H	A	H	H	H	B	-	B	B	A	H	H	A	A	H	A	H	A	A	B	H	H	H	A	B	H	H	B	B	B	H	H	A	H
sc00966_373565	scaffold00966	373565	FRAME	-	3	99.931	H	B	A	H	H	B	H	H	B	H	A	H	H	H	B	A	B	B	A	H	H	A	A	H	A	H	A	A	B	H	H	H	A	B	H	H	B	B	B	H	H	A	H
sc00966_379980	scaffold00966	379980	bin	-	3	99.931	H	B	A	H	H	B	H	H	B	H	-	H	H	H	B	A	B	B	A	H	H	A	A	H	A	H	A	A	B	H	H	H	A	B	H	-	B	B	B	H	H	A	H
sc00966_380576	scaffold00966	380576	bin	-	3	99.931	H	B	A	H	H	B	H	H	B	H	A	H	H	H	B	A	B	B	A	H	H	A	A	H	A	H	A	A	B	-	H	H	A	B	H	H	B	B	B	H	H	A	-
sc00966_392256	scaffold00966	392256	FRAME	-	3	100.893	H	B	A	H	H	B	H	B	B	H	A	H	H	H	B	A	B	B	A	H	H	A	A	H	A	H	A	A	B	H	H	H	A	B	H	H	B	B	B	H	H	A	H
sc00966_392886	scaffold00966	392886	bin	-	3	100.893	H	B	A	H	H	B	H	B	B	H	A	H	H	H	B	A	B	B	A	H	H	A	A	H	A	H	A	A	B	-	H	H	A	B	-	H	B	B	B	-	H	A	H
sc00966_406279	scaffold00966	406279	bin	-	3	101.854	H	B	A	H	H	B	H	B	B	H	A	H	H	H	B	A	B	B	A	H	H	A	A	H	A	H	A	A	B	-	H	H	A	B	H	H	H	B	B	H	H	A	H
sc00966_411321	scaffold00966	411321	FRAME	-	3	101.854	H	B	A	H	H	B	H	B	B	H	A	H	H	H	B	A	B	B	A	H	H	A	A	H	A	H	A	A	B	H	H	H	A	B	H	H	H	B	B	H	H	A	H
sc00966_417776	scaffold00966	417776	FRAME	-	3	104.313	H	B	H	H	H	B	H	B	B	H	A	H	H	H	B	A	B	B	A	-	H	A	A	H	-	H	A	A	B	H	-	-	A	B	H	-	H	B	B	H	H	H	H
sc00966_455170	scaffold00966	455170	bin	-	3	115.653	H	B	H	H	H	B	H	B	B	H	A	H	H	H	B	-	H	B	A	H	A	A	A	H	H	H	A	A	B	H	H	H	A	B	H	A	A	H	B	B	H	H	A
sc00243_633665	scaffold00243	633665	bin	-	3	115.653	H	B	H	H	H	B	H	B	B	H	A	H	H	H	B	A	H	B	A	H	A	A	A	H	H	H	A	A	B	H	H	H	A	B	-	A	A	H	B	B	H	H	A
sc00243_616856	scaffold00243	616856	bin	-	3	115.653	H	B	H	H	H	B	H	B	B	H	A	H	H	H	B	A	H	B	A	H	A	A	A	H	H	H	A	A	B	H	H	H	-	-	H	A	A	H	B	B	H	H	A
sc00243_612702	scaffold00243	612702	bin	-	3	115.653	H	B	H	H	H	B	H	B	B	H	A	H	H	H	B	A	H	B	A	H	A	A	A	H	-	H	A	A	B	-	H	-	A	B	H	-	A	H	B	B	H	-	A
sc00243_587340	scaffold00243	587340	bin	-	3	115.653	H	B	H	H	H	B	H	B	B	H	A	H	H	H	B	A	H	B	A	H	A	A	A	H	-	H	A	A	B	H	H	H	A	B	H	A	A	H	B	B	H	H	A
sc00243_574042	scaffold00243	574042	FRAME	-	3	115.653	H	B	H	H	H	B	H	B	B	H	A	H	H	H	B	A	H	B	A	H	A	A	A	H	H	H	A	A	B	H	H	H	A	B	H	A	A	H	B	B	H	H	A
sc00243_561476	scaffold00243	561476	FRAME	-	3	115.657	H	B	H	H	H	B	H	B	B	H	A	H	H	H	B	A	H	B	A	H	A	A	A	H	H	H	A	A	B	H	H	H	A	B	H	A	A	H	B	-	H	-	A
sc00243_546609	scaffold00243	546609	FRAME	-	3	118.535	H	B	H	H	H	B	H	B	B	H	A	H	H	H	B	A	H	B	A	H	A	H	A	H	H	H	A	A	B	H	H	H	A	B	H	A	A	H	B	-	H	H	A
sc00243_534238	scaffold00243	534238	FRAME	-	3	118.54	H	B	H	H	H	B	H	B	B	H	A	H	H	H	B	A	H	B	A	-	A	H	A	H	-	H	A	A	B	H	H	H	A	B	H	A	A	H	B	H	H	H	A
sc00243_529106	scaffold00243	529106	bin	-	3	118.54	H	B	H	H	H	B	H	B	B	H	A	H	H	H	B	A	H	B	A	H	A	H	A	H	H	H	A	A	B	H	H	H	A	B	H	-	A	H	B	H	H	H	A
sc00243_526689	scaffold00243	526689	bin	-	3	118.54	H	B	H	H	H	B	H	B	B	H	A	H	H	H	B	A	H	B	A	H	A	H	A	H	H	-	A	A	B	H	H	H	A	B	H	-	A	H	B	H	H	H	A
sc00243_431030	scaffold00243	431030	bin	-	3	125.312	H	B	H	H	H	B	H	B	B	H	A	H	H	H	B	A	A	B	A	H	B	H	A	H	H	H	A	H	B	H	H	H	A	H	H	A	A	H	H	H	H	H	A
sc00243_417056	scaffold00243	417056	bin	-	3	125.312	H	B	H	H	H	B	H	B	B	H	A	H	H	H	B	A	A	B	A	H	B	H	A	H	H	H	A	H	B	H	H	H	A	H	H	A	A	H	H	H	H	H	A
sc02009_2948	scaffold02009	2948	FRAME	-	3	125.312	H	B	H	H	H	B	H	B	B	H	A	H	H	H	B	A	A	B	A	H	B	H	A	H	-	H	A	H	B	H	H	H	A	H	H	A	A	H	H	H	H	H	A
sc00243_398867	scaffold00243	398867	FRAME	-	3	126.274	H	B	H	H	H	B	H	B	B	H	A	H	H	H	B	-	A	B	A	H	B	H	A	H	H	H	A	H	B	H	H	H	A	H	H	A	A	H	H	H	H	H	A
sc00243_364198	scaffold00243	364198	FRAME	-	3	129.162	H	B	H	H	H	B	H	B	B	H	A	A	H	H	B	A	A	B	A	H	B	H	A	B	H	H	A	H	B	H	H	H	A	H	H	A	A	H	H	H	H	H	A
sc00243_347626	scaffold00243	347626	FRAME	-	3	132.059	H	B	H	H	H	B	H	B	B	H	A	A	H	H	B	A	A	B	A	-	B	H	A	B	B	-	A	H	B	H	H	-	A	-	H	-	A	H	H	H	H	B	H
sc00243_345613	scaffold00243	345613	FRAME	-	3	133.035	H	B	H	H	H	B	H	B	B	H	A	A	H	B	B	A	A	B	A	H	B	H	A	B	B	-	A	H	-	H	H	H	A	H	H	A	A	H	H	H	-	B	H
co57372_122	contig57372	122	bin	-	3	134.002	H	B	H	H	H	-	H	B	B	H	A	A	H	B	B	-	A	B	A	H	B	H	A	B	B	H	A	H	B	H	H	H	-	H	-	-	A	H	H	H	H	B	H
sc00243_277268	scaffold00243	277268	bin	-	3	134.002	H	B	H	H	H	B	H	B	B	H	A	A	H	B	B	A	A	B	A	H	B	H	A	B	B	-	A	H	B	H	H	H	A	H	H	A	A	H	H	H	H	B	H
sc00243_276493	scaffold00243	276493	bin	-	3	134.002	H	B	H	H	H	B	H	B	B	H	A	A	H	B	B	-	A	B	A	-	B	H	A	B	B	H	A	H	B	H	H	H	A	H	H	A	-	H	-	H	H	B	H
sc00243_267530	scaffold00243	267530	bin	-	3	134.002	H	B	H	H	H	B	H	B	B	H	A	A	H	B	B	A	A	B	A	H	B	H	A	B	B	-	A	H	B	H	H	H	A	H	H	A	A	H	H	H	H	B	H
sc00243_248552	scaffold00243	248552	bin	-	3	134.002	H	B	H	H	H	B	H	B	B	H	A	A	H	B	B	-	A	B	A	H	B	H	A	B	B	H	-	H	B	H	H	H	A	-	H	A	A	H	H	H	H	B	H
sc00243_228039	scaffold00243	228039	FRAME	-	3	134.002	H	B	H	H	H	B	H	B	B	H	A	A	H	B	B	A	A	B	A	H	B	H	A	B	B	H	A	H	B	H	H	-	A	H	H	A	A	H	H	H	H	B	H
sc00243_151413	scaffold00243	151413	FRAME	-	3	136.89	H	B	H	H	H	B	H	B	B	H	A	A	H	B	B	A	A	B	A	H	B	H	A	B	B	H	A	H	B	H	H	H	H	H	-	A	A	H	H	H	H	B	-
sc00243_140440	scaffold00243	140440	FRAME	-	3	136.914	H	B	H	H	H	B	H	B	B	H	A	A	H	B	B	A	A	B	A	H	B	H	A	B	B	H	A	H	B	H	H	-	H	H	H	A	A	H	H	H	H	B	H
sc00243_101657	scaffold00243	101657	bin	-	3	141.712	H	B	H	H	H	B	H	B	B	H	H	A	H	B	B	H	A	B	A	H	B	H	A	B	B	H	A	H	B	H	H	B	H	H	-	A	H	H	H	H	H	B	H
sc00243_99143	scaffold00243	99143	bin	-	3	141.712	H	B	H	H	H	B	H	B	B	H	H	A	H	B	B	H	A	B	A	H	B	H	A	B	B	H	A	H	B	H	H	B	H	H	H	A	H	H	H	H	H	B	H
sc00243_38383	scaffold00243	38383	bin	-	3	141.712	H	B	H	H	H	B	H	B	B	H	H	A	H	B	B	H	A	B	A	H	B	H	A	B	B	H	A	H	B	H	H	B	H	-	H	A	H	H	H	H	H	B	H
sc00243_16074	scaffold00243	16074	bin	-	3	141.712	H	B	H	H	H	B	H	B	B	H	H	A	H	B	B	H	A	B	A	H	B	H	A	B	B	H	A	H	B	H	H	B	H	H	H	A	H	H	H	H	H	B	H
sc00243_4839	scaffold00243	4839	bin	-	3	141.712	H	B	H	H	H	B	H	B	B	H	H	A	H	B	B	H	A	B	A	H	B	H	A	B	B	H	A	H	B	H	H	B	H	H	H	A	H	H	H	H	H	B	H
sc00243_470	scaffold00243	470	FRAME	-	3	141.712	H	B	H	H	H	B	H	B	B	H	H	A	H	B	B	H	A	B	A	H	B	H	A	B	B	H	A	H	B	H	H	B	H	H	H	A	H	H	H	H	H	B	H
sc00261_24795	scaffold00261	24795	FRAME	-	3	148.596	H	B	H	H	H	H	H	B	B	H	H	A	H	B	H	H	A	B	-	H	B	H	A	H	B	H	A	H	B	H	H	B	H	H	H	A	H	H	H	-	H	B	-
sc03023_952	scaffold03023	952	FRAME	-	3	149.63	H	B	H	H	H	H	H	B	B	A	H	A	H	B	H	H	A	B	-	H	B	H	A	H	B	H	A	H	B	H	H	B	H	H	H	A	H	H	H	H	H	B	H
sc01397_1595	scaffold01397	1595	FRAME	-	3	150.654	H	B	H	H	H	H	H	B	B	A	H	A	H	B	H	H	-	B	A	H	B	H	A	H	B	H	A	H	B	H	H	B	-	H	H	A	H	H	H	H	H	B	H
sc00261_58972	scaffold00261	58972	FRAME	-	3	154.421	H	B	H	H	H	H	A	B	B	A	H	A	H	B	H	H	A	B	A	H	B	H	A	H	H	H	A	H	B	H	H	B	H	H	H	A	H	H	H	H	H	-	H
sc00494_11727	scaffold00494	11727	FRAME	-	3	154.426	H	B	H	H	H	H	A	B	B	A	H	A	H	B	H	H	A	B	A	H	B	H	A	H	-	H	A	H	B	H	H	B	H	H	H	A	H	H	H	H	H	H	H
sc00494_28416	scaffold00494	28416	bin	-	3	154.426	H	B	H	H	H	H	A	B	B	A	H	A	H	B	H	H	A	B	A	H	B	H	A	H	H	-	A	H	B	-	H	B	H	H	H	A	-	-	H	H	H	H	H
sc00494_40052	scaffold00494	40052	bin	-	3	154.426	H	B	H	H	H	H	A	B	B	A	H	A	H	B	H	-	A	B	A	-	B	-	A	H	-	-	A	H	B	H	H	B	-	H	H	A	H	-	H	H	H	H	H
sc00494_81308	scaffold00494	81308	FRAME	-	3	156.36	H	B	H	H	H	H	A	B	B	A	H	A	H	B	A	H	A	B	A	H	B	H	A	H	-	H	A	H	B	-	H	B	H	H	-	A	H	H	H	H	H	H	H
sc00494_85119	scaffold00494	85119	bin	-	3	157.321	H	B	H	H	H	H	A	B	B	A	H	A	H	B	A	H	A	B	A	H	B	H	A	H	H	-	A	H	B	H	H	B	H	H	H	-	B	H	H	H	H	H	-
sc00494_93496	scaffold00494	93496	FRAME	-	3	157.321	H	B	H	H	H	H	A	B	B	A	H	A	H	B	A	H	A	B	A	H	B	H	A	H	H	H	A	H	B	H	H	B	H	H	H	A	B	H	H	H	H	H	H
sc00494_124665	scaffold00494	124665	bin	-	3	161.175	A	B	H	H	H	H	A	B	B	A	H	A	H	B	A	H	A	B	A	H	B	H	A	H	H	H	A	H	H	H	H	B	H	H	H	A	B	H	H	H	A	H	H
sc00494_126621	scaffold00494	126621	bin	-	3	161.175	A	B	H	H	H	H	A	B	B	A	H	A	H	B	A	H	A	B	A	H	B	H	A	H	H	H	A	H	H	H	H	B	H	H	H	A	B	H	H	H	A	H	H
sc00494_130037	scaffold00494	130037	FRAME	-	3	161.175	A	B	H	H	H	H	A	B	B	A	H	A	H	B	A	H	A	B	A	H	B	H	A	H	H	H	A	H	H	H	H	B	H	H	H	A	B	H	H	H	A	H	H
sc00494_140344	scaffold00494	140344	bin	-	3	161.175	A	B	H	H	H	H	A	B	B	A	H	A	H	B	A	H	A	B	A	H	B	H	A	H	-	H	A	H	H	H	H	B	H	H	H	-	B	H	H	H	A	H	H
sc00494_181788	scaffold00494	181788	FRAME	-	3	164.082	A	B	H	H	H	H	A	B	B	A	H	H	A	B	A	H	A	B	A	H	B	H	A	H	H	B	A	H	H	H	H	B	H	-	H	A	B	H	H	H	A	H	H
sc02902_5738	scaffold02902	5738	bin	-	3	173.849	A	B	H	H	H	A	A	B	H	A	H	H	A	B	A	H	A	B	A	A	B	-	H	H	H	B	H	H	A	H	H	B	H	H	A	A	B	A	H	H	H	H	-
sc02424_6231	scaffold02424	6231	bin	-	3	173.849	A	B	H	H	H	A	A	B	H	A	H	H	A	B	A	H	A	B	A	A	B	H	H	H	H	B	H	H	A	H	H	B	H	H	A	A	B	A	H	-	H	-	H
sc02902_29525	scaffold02902	29525	FRAME	-	3	173.849	A	B	H	H	H	A	A	B	H	A	H	H	A	B	A	H	A	B	A	-	B	H	H	H	H	B	H	H	A	H	-	B	H	H	A	A	B	A	H	H	H	H	H
sc02902_49252	scaffold02902	49252	bin	-	3	174.81	A	B	H	H	H	A	A	B	H	A	H	H	A	B	A	H	A	B	A	A	B	H	H	H	H	-	H	H	A	H	H	B	H	H	A	A	B	A	-	H	H	H	H
sc02902_58700	scaffold02902	58700	bin	-	3	174.81	A	B	H	H	H	A	A	B	H	A	H	H	A	B	A	H	A	B	A	A	B	H	H	H	H	B	H	H	A	H	H	B	H	H	A	A	B	A	H	H	H	H	H
sc02902_59696	scaffold02902	59696	bin	-	3	174.81	A	B	H	H	H	A	A	B	H	A	H	H	A	B	A	H	A	B	A	A	B	H	H	H	H	B	H	H	A	H	H	B	H	H	A	A	B	A	H	H	H	H	-
sc02902_92440	scaffold02902	92440	FRAME	-	3	174.81	A	B	H	H	H	A	A	B	H	A	H	H	A	B	A	H	A	B	A	A	B	H	H	H	H	B	H	H	A	H	H	B	H	H	A	A	B	A	H	H	H	H	H
sc02902_110167	scaffold02902	110167	FRAME	-	3	175.772	A	B	H	H	H	A	A	B	H	A	H	H	A	B	A	H	A	B	A	A	B	H	H	H	H	B	H	H	A	H	H	B	H	H	A	H	B	A	H	H	H	H	H
co55974_101	contig55974	101	FRAME	-	4	0	B	B	B	-	H	-	A	B	H	A	H	B	B	B	A	H	B	B	B	B	-	H	A	H	A	H	A	H	A	A	H	B	A	H	H	A	H	A	H	H	A	A	A
sc00944_2113263	scaffold00944	2113263	FRAME	**	4	1.043	B	B	B	B	H	B	A	B	H	A	H	B	B	B	A	-	B	B	B	B	B	-	A	H	A	H	-	H	A	-	H	B	A	H	A	-	H	A	H	H	A	A	-
sc00944_2110407	scaffold00944	2110407	bin	*	4	2.005	B	B	B	B	H	B	A	B	H	A	H	B	B	B	A	H	B	B	B	B	B	H	A	H	A	H	A	H	A	A	H	B	A	H	A	A	H	A	H	H	A	A	A
sc00944_2105665	scaffold00944	2105665	bin	-	4	2.005	B	B	B	B	H	B	A	B	H	A	H	B	B	B	A	H	B	B	B	B	B	H	A	H	A	H	A	H	A	A	H	B	-	H	A	A	H	A	H	H	A	A	A
sc00944_2067360	scaffold00944	2067360	bin	*	4	2.005	B	B	B	B	H	B	A	B	H	A	H	B	B	B	A	-	B	B	B	B	B	H	A	H	A	H	A	H	A	-	H	B	A	H	A	A	H	A	H	H	A	A	A
sc00944_2063263	scaffold00944	2063263	bin	**	4	2.005	B	B	-	B	H	B	A	B	H	A	H	B	B	B	A	-	B	B	B	B	B	H	A	H	A	H	A	H	A	A	H	B	A	H	A	A	H	A	H	H	A	A	A
sc00944_2046083	scaffold00944	2046083	FRAME	*	4	2.005	B	B	B	B	H	B	A	B	H	A	H	B	B	B	A	H	B	B	B	B	B	H	A	H	A	H	A	H	A	A	H	B	A	H	A	A	H	A	H	H	A	A	A
sc00944_2024066	scaffold00944	2024066	bin	*	4	2.005	B	B	B	B	H	B	A	B	H	A	H	B	B	B	A	H	B	B	B	B	B	H	A	H	A	H	A	H	A	A	H	B	A	H	A	A	H	A	H	H	A	A	A
sc00944_2019202	scaffold00944	2019202	bin	***	4	2.005	B	B	B	B	H	B	A	B	H	A	H	B	B	B	A	-	B	B	B	B	B	H	A	H	A	H	A	H	A	A	H	B	A	-	A	A	H	A	H	H	A	A	A
sc00944_2015873	scaffold00944	2015873	bin	*	4	2.005	B	B	B	B	H	B	A	B	H	A	H	B	B	B	A	H	B	B	B	B	B	H	A	H	A	H	A	H	A	A	H	B	A	H	A	A	H	A	H	H	A	A	A
sc00944_2009401	scaffold00944	2009401	bin	*	4	2.005	B	B	B	B	H	B	A	B	H	A	H	B	B	B	A	H	B	B	B	B	B	H	A	H	A	H	A	H	A	A	H	B	A	H	A	A	-	A	H	H	A	A	A
sc00944_1999072	scaffold00944	1999072	bin	*	4	2.005	B	B	B	B	H	B	A	B	H	A	H	B	B	B	A	H	B	B	B	B	B	H	A	H	A	H	A	H	A	A	H	B	A	H	A	A	H	A	H	H	A	A	A
sc00944_1982273	scaffold00944	1982273	bin	-	4	2.005	B	B	B	B	H	B	A	B	H	A	H	B	B	B	A	H	B	B	B	B	B	H	A	H	A	H	A	H	A	A	H	B	A	H	-	A	H	A	H	H	A	A	A
sc00944_1971751	scaffold00944	1971751	bin	**	4	2.005	B	B	B	B	H	B	A	B	H	A	H	B	B	B	A	-	B	B	B	B	B	H	A	-	A	H	A	H	A	A	H	B	A	-	-	A	H	A	H	H	A	A	A
sc00944_1963234	scaffold00944	1963234	bin	*	4	2.005	B	B	B	B	H	B	A	B	H	A	H	B	B	B	A	H	B	B	B	B	B	H	A	H	A	H	A	H	A	A	H	B	A	H	A	A	H	A	H	H	A	A	A
sc00944_1949035	scaffold00944	1949035	bin	-	4	2.967	B	B	B	B	H	B	A	B	H	A	H	B	B	B	A	H	B	B	B	B	B	H	A	H	A	H	A	H	A	A	H	B	-	H	A	A	H	A	H	H	A	A	A
sc00944_1933134	scaffold00944	1933134	bin	*	4	2.967	B	B	B	B	H	B	A	B	H	A	H	B	B	B	A	H	B	B	B	B	B	H	A	H	A	H	A	H	A	A	H	B	A	H	A	A	H	A	H	H	A	A	A
sc00944_1927308	scaffold00944	1927308	bin	-	4	2.967	B	B	B	B	H	B	A	B	H	A	H	B	B	B	A	H	B	B	B	B	B	H	A	H	A	-	A	H	A	-	H	B	A	H	A	A	H	A	H	H	A	A	A
sc00944_1922925	scaffold00944	1922925	bin	-	4	2.967	B	B	B	B	H	B	A	B	H	A	H	B	B	B	A	H	B	B	B	B	B	H	A	H	A	H	A	H	A	A	H	B	A	H	-	A	H	A	H	H	A	A	A
sc00944_1913074	scaffold00944	1913074	FRAME	-	4	2.967	B	B	B	B	H	B	A	B	H	A	H	B	B	B	A	H	B	B	B	B	B	H	A	H	A	H	A	H	A	A	H	B	A	H	A	A	H	A	H	H	A	A	A
sc00944_1906734	scaffold00944	1906734	bin	-	4	2.967	B	B	B	B	H	B	A	B	H	A	H	B	B	B	A	H	B	B	B	B	B	H	A	H	A	H	A	H	A	A	H	B	A	H	-	A	H	A	H	H	A	A	A
sc00944_1902512	scaffold00944	1902512	bin	-	4	2.967	B	B	B	B	H	B	A	B	H	A	H	B	B	B	A	H	B	B	B	B	B	H	A	H	A	-	A	H	A	A	H	B	A	H	-	A	H	A	H	H	A	A	A
sc00944_1862354	scaffold00944	1862354	bin	-	4	2.967	B	B	B	B	H	B	A	B	H	A	H	B	B	B	A	H	B	B	B	B	B	H	A	H	A	H	A	H	A	A	H	B	-	H	-	A	H	A	H	H	A	A	A
sc00944_1862266	scaffold00944	1862266	bin	**	4	2.967	B	B	B	B	H	B	A	B	H	A	H	B	B	B	A	H	B	B	B	B	-	H	A	H	A	-	A	H	A	A	H	B	A	H	A	A	H	A	H	-	A	A	A
sc00944_1858854	scaffold00944	1858854	bin	-	4	2.967	B	B	B	B	H	B	A	-	H	A	H	B	B	B	A	H	-	B	B	B	B	H	A	H	A	H	A	H	A	A	H	B	A	H	A	A	H	A	H	H	A	A	A
sc00944_1849749	scaffold00944	1849749	bin	*	4	2.967	B	B	B	B	H	B	A	B	H	A	H	B	B	B	A	H	B	B	B	B	B	H	A	-	A	-	A	H	A	A	H	B	A	H	A	A	H	A	H	H	A	A	A
sc00944_1837008	scaffold00944	1837008	bin	*	4	2.967	B	B	B	B	H	B	A	B	H	A	H	B	B	B	A	H	B	B	B	B	B	H	A	H	A	-	A	H	A	A	H	B	A	H	A	A	H	A	H	H	A	A	A
sc00944_1829440	scaffold00944	1829440	bin	-	4	2.967	B	B	B	B	H	B	A	B	H	A	H	B	B	B	A	H	B	B	B	B	B	H	A	H	A	H	A	H	A	A	H	B	A	H	A	A	H	A	H	H	A	A	A
sc00944_1826686	scaffold00944	1826686	bin	-	4	2.967	B	B	B	B	H	B	A	B	H	A	H	B	B	B	A	H	B	B	B	B	B	H	A	H	A	H	A	H	A	-	H	B	A	H	-	A	-	A	H	H	A	A	A
sc00944_1822103	scaffold00944	1822103	bin	-	4	2.967	B	B	B	B	H	B	A	B	H	A	H	B	B	B	A	H	B	B	B	B	B	H	A	H	A	H	A	H	A	A	H	B	A	H	-	A	H	A	H	H	A	A	A
sc00944_1804943	scaffold00944	1804943	bin	-	4	2.967	B	B	B	B	H	-	A	B	H	A	H	B	B	-	A	H	B	B	B	B	B	H	A	H	A	H	A	H	A	A	H	B	A	H	A	A	H	A	H	H	A	A	A
sc00410_1003	scaffold00410	1003	bin	*	4	2.967	B	B	B	B	H	B	A	B	H	A	H	B	B	B	A	H	B	B	B	B	B	H	A	H	A	-	A	H	A	A	H	B	A	H	A	A	H	A	H	H	A	A	A
sc00944_1771586	scaffold00944	1771586	bin	-	4	3.928	B	B	B	B	H	B	A	B	H	A	H	B	B	B	A	-	B	B	B	H	B	H	A	H	A	H	A	H	A	A	H	B	A	H	A	A	H	A	H	H	A	A	A
sc00944_1720223	scaffold00944	1720223	bin	-	4	3.928	B	B	B	B	H	B	A	B	H	A	H	B	B	B	A	H	B	B	B	H	B	H	A	H	A	H	A	H	A	A	H	B	A	-	-	A	H	A	H	H	A	A	A
sc00944_1716418	scaffold00944	1716418	bin	-	4	3.928	B	B	B	B	H	B	A	B	H	A	H	B	B	B	A	H	B	B	B	H	B	H	A	H	A	H	A	H	A	A	H	B	A	H	A	A	H	A	H	H	A	A	A
sc00944_1695157	scaffold00944	1695157	bin	-	4	3.928	B	B	B	B	H	B	A	B	H	A	H	B	B	B	A	H	B	B	B	H	B	H	A	H	A	H	A	H	A	A	H	B	A	-	A	A	H	A	H	H	A	A	A
sc00944_1685571	scaffold00944	1685571	bin	-	4	3.928	B	B	B	B	H	B	A	B	H	A	H	B	B	B	A	H	B	B	B	H	B	H	A	H	A	H	A	H	A	A	H	B	A	H	A	A	H	A	H	H	A	A	A
sc00944_1685269	scaffold00944	1685269	bin	-	4	3.928	B	B	B	B	H	B	A	B	H	A	H	B	B	B	A	H	B	B	B	H	B	H	A	H	A	H	A	H	A	A	H	B	A	H	-	A	H	A	H	H	A	A	A
sc00944_1673335	scaffold00944	1673335	bin	-	4	3.928	B	B	B	B	H	B	A	B	H	A	H	B	B	B	A	H	B	B	B	H	B	H	A	H	A	H	A	H	A	A	H	B	-	H	A	A	H	A	H	H	A	A	A
sc00944_1668245	scaffold00944	1668245	FRAME	-	4	3.928	B	B	B	B	H	B	A	B	H	A	H	B	B	B	A	H	B	B	B	H	B	H	A	H	A	H	A	H	A	A	H	B	A	H	A	A	H	A	H	H	A	A	A
sc00944_1636731	scaffold00944	1636731	FRAME	-	4	5.852	B	B	B	B	H	B	A	B	B	A	H	B	B	B	A	H	B	B	B	H	B	H	A	H	A	-	A	H	A	A	H	B	A	H	A	A	H	A	H	H	A	A	A
sc00944_1612118	scaffold00944	1612118	FRAME	*	4	6.814	B	B	B	B	H	B	A	B	B	A	H	B	B	B	A	H	B	B	B	H	B	H	A	H	A	H	A	B	A	A	-	B	A	H	-	A	H	A	H	H	A	A	A
sc00944_1590790	scaffold00944	1590790	FRAME	**	4	7.776	B	B	B	B	H	B	-	B	B	A	H	B	B	B	A	B	B	B	B	H	B	H	A	H	A	H	A	B	A	-	-	B	A	H	-	-	-	A	H	H	A	A	A
sc00944_1577913	scaffold00944	1577913	bin	***	4	7.776	B	B	B	B	H	B	A	B	B	A	H	B	B	B	A	B	B	B	B	H	B	H	A	H	A	H	-	B	A	A	-	B	-	H	A	-	-	A	H	-	A	A	-
sc00944_1534690	scaffold00944	1534690	bin	***	4	9.7	B	B	B	B	H	B	B	B	B	A	H	B	B	B	A	-	B	B	B	H	B	H	A	H	A	H	A	B	A	A	H	B	A	-	A	A	-	A	H	H	A	A	A
sc00944_1532322	scaffold00944	1532322	bin	**	4	9.7	B	B	B	B	H	B	B	B	B	A	H	B	B	B	A	B	B	B	B	H	B	-	A	H	A	H	A	B	A	A	H	B	A	H	A	A	H	A	H	-	A	A	-
sc00944_1531204	scaffold00944	1531204	bin	**	4	9.7	B	B	B	B	H	B	B	B	B	A	H	B	B	B	A	B	B	B	B	H	B	H	A	H	A	-	A	B	A	A	H	B	A	H	A	A	H	A	H	-	A	A	A
sc00944_1516883	scaffold00944	1516883	bin	*	4	9.7	B	B	B	B	H	B	B	B	B	A	H	B	B	B	A	B	B	B	B	H	B	H	A	H	A	H	-	B	A	A	H	B	A	H	-	A	H	A	H	H	A	A	A
sc00944_1499746	scaffold00944	1499746	FRAME	*	4	9.7	B	B	B	B	H	B	B	B	B	A	H	B	B	B	A	B	B	B	B	H	B	H	A	H	A	H	A	B	A	A	H	B	A	H	A	A	H	A	H	H	A	A	A
sc00944_1489889	scaffold00944	1489889	bin	**	4	9.7	B	B	B	B	H	B	B	B	B	A	H	B	B	B	A	B	B	B	B	H	B	H	A	H	A	-	A	B	A	A	H	B	A	H	-	A	H	A	H	H	A	A	A
sc00944_1482758	scaffold00944	1482758	bin	**	4	9.7	B	B	B	B	H	B	B	B	B	A	H	B	B	B	A	B	B	B	B	H	B	H	A	H	A	H	-	B	A	A	-	B	-	-	-	A	H	A	H	H	A	A	A
sc00944_1429030	scaffold00944	1429030	bin	**	4	9.7	B	B	B	B	H	B	B	B	B	A	H	B	B	B	A	B	B	B	B	H	B	H	A	H	A	H	A	B	A	A	H	B	A	H	A	A	H	A	H	H	A	A	A
sc00944_1402088	scaffold00944	1402088	bin	*	4	9.7	B	B	B	B	H	B	B	B	B	A	H	B	B	B	A	-	B	B	B	H	B	H	A	H	A	H	A	B	A	A	H	B	A	H	A	A	H	A	H	H	A	A	A
sc00944_1351152	scaffold00944	1351152	bin	*	4	9.7	B	B	B	B	H	B	B	B	B	A	H	B	-	B	A	B	B	B	B	H	B	H	A	H	-	H	A	B	A	A	H	B	A	H	A	A	H	A	H	H	A	A	A
sc00944_1342247	scaffold00944	1342247	bin	*	4	10.661	B	B	B	B	H	B	B	B	B	A	H	B	B	B	-	B	B	B	B	H	B	H	A	H	A	H	H	B	A	A	H	B	A	H	-	A	H	A	H	H	A	A	A
sc00944_1331204	scaffold00944	1331204	FRAME	*	4	10.661	B	B	B	B	H	B	B	B	B	A	H	B	B	B	A	B	B	B	B	H	B	H	A	H	A	H	H	B	A	A	H	B	A	H	A	A	H	A	H	H	A	A	A
sc00944_1329494	scaffold00944	1329494	bin	*	4	10.661	B	B	B	B	H	B	B	B	B	A	H	B	B	B	A	-	B	B	B	H	B	-	A	H	A	-	H	B	A	A	H	B	A	H	A	A	H	A	H	H	A	A	A
sc00944_1327205	scaffold00944	1327205	bin	**	4	10.661	B	B	B	B	H	B	B	B	B	A	H	B	B	B	A	B	B	B	B	H	B	H	A	H	A	H	-	B	A	A	H	B	A	H	A	A	H	A	H	H	A	A	A
sc00944_1325860	scaffold00944	1325860	bin	**	4	10.661	B	B	B	B	H	B	B	B	B	A	H	B	B	B	A	B	B	B	B	H	B	H	A	H	A	H	H	B	A	A	H	B	A	H	A	A	H	A	-	H	A	A	A
sc00944_1304419	scaffold00944	1304419	bin	***	4	10.661	B	B	B	B	H	B	B	B	B	A	H	B	B	B	A	B	B	B	B	H	B	H	A	H	A	H	-	B	-	A	H	B	A	-	-	A	-	A	-	H	A	A	A
sc00944_1293067	scaffold00944	1293067	bin	*	4	11.623	B	B	B	B	H	B	B	B	B	A	H	B	B	B	A	B	B	-	B	H	B	H	A	H	A	-	H	B	A	-	H	-	A	-	A	A	H	A	H	H	A	A	A
sc00944_1291112	scaffold00944	1291112	bin	***	4	11.623	B	B	B	B	H	B	B	B	B	A	H	B	B	B	A	B	B	B	B	H	B	H	A	H	A	H	H	B	A	A	H	B	A	H	A	-	-	A	-	H	-	A	A
sc00944_1287868	scaffold00944	1287868	FRAME	**	4	11.623	B	B	B	B	H	B	B	B	B	A	H	B	B	B	A	B	B	B	B	H	B	H	A	H	A	H	H	B	A	A	H	B	A	H	A	A	H	A	H	H	A	A	A
sc00944_1273119	scaffold00944	1273119	FRAME	-	4	12.585	B	B	B	B	H	B	B	B	B	A	H	B	B	B	A	B	B	B	H	H	B	H	A	H	A	H	H	B	A	A	H	B	A	H	-	A	H	A	H	H	A	A	A
sc00944_1271243	scaffold00944	1271243	bin	**	4	12.585	B	B	B	B	H	B	B	B	B	A	H	B	B	B	A	B	B	B	H	-	B	H	A	H	A	-	H	B	A	A	H	B	A	H	A	A	-	A	H	H	A	A	A
sc00944_1266358	scaffold00944	1266358	bin	-	4	12.585	B	B	B	B	H	B	B	B	B	A	H	B	B	B	A	B	B	B	H	H	B	H	A	H	A	H	H	B	A	A	H	B	A	H	A	A	H	A	H	H	A	A	A
sc00944_1260378	scaffold00944	1260378	FRAME	-	4	13.72	B	B	B	B	H	B	B	B	B	A	H	B	B	B	A	-	B	H	H	H	B	H	A	H	A	H	-	B	A	A	H	B	A	H	A	-	H	A	H	H	A	A	A
sc00944_1256610	scaffold00944	1256610	FRAME	-	4	17.399	B	B	B	B	H	B	B	B	B	A	H	B	B	B	A	B	B	H	H	H	B	H	A	H	A	H	H	B	H	A	H	B	A	H	H	A	H	A	H	H	A	A	A
sc00944_1253777	scaffold00944	1253777	bin	-	4	17.399	B	B	B	B	H	B	B	B	B	A	H	B	B	B	A	B	B	H	H	H	B	H	A	H	A	H	H	B	H	A	H	B	A	H	H	A	H	A	H	H	A	A	A
sc00944_1218893	scaffold00944	1218893	FRAME	-	4	19.323	B	B	B	B	A	B	B	B	B	A	H	B	B	H	A	B	B	H	H	H	B	H	A	H	A	H	H	B	H	A	H	B	A	H	H	A	H	A	H	H	A	A	A
sc00944_1202123	scaffold00944	1202123	bin	-	4	19.323	B	B	B	B	A	B	B	B	B	A	H	B	B	H	A	B	B	-	H	H	B	H	A	H	A	H	H	B	H	A	H	B	A	H	H	A	H	A	H	H	A	A	A
sc00944_1186875	scaffold00944	1186875	FRAME	-	4	20.285	B	B	B	B	A	B	B	B	B	A	H	B	B	H	A	B	B	H	H	H	B	H	A	H	A	H	H	B	H	-	H	B	A	H	A	A	H	A	H	H	A	A	A
sc00944_1183637	scaffold00944	1183637	bin	*	4	20.285	B	B	B	B	A	B	B	B	B	A	H	B	B	H	A	B	B	H	H	H	B	H	A	H	A	H	H	B	H	A	H	B	A	H	A	A	H	A	-	-	A	A	A
sc00944_1172743	scaffold00944	1172743	bin	-	4	21.247	B	B	B	B	A	B	B	B	B	A	H	B	B	H	A	H	B	H	H	H	B	H	A	H	A	H	H	B	H	A	H	B	A	H	A	A	-	A	H	H	A	A	A
sc00944_1155163	scaffold00944	1155163	bin	-	4	21.247	B	B	B	B	A	B	B	B	B	A	H	B	B	H	A	H	B	H	H	H	B	H	A	H	A	H	H	B	H	A	H	B	A	H	A	A	H	A	H	H	A	A	A
sc00944_1152687	scaffold00944	1152687	bin	-	4	21.247	B	B	B	B	A	B	B	B	B	A	H	B	B	H	-	-	B	H	H	H	B	H	A	H	A	H	H	B	H	A	H	B	A	H	A	A	H	A	-	H	A	A	A
sc00944_1061441	scaffold00944	1061441	bin	-	4	21.247	B	B	B	B	A	B	B	B	B	A	H	B	B	H	A	H	B	H	H	H	B	H	A	H	A	H	H	B	H	A	H	B	A	H	A	-	H	A	H	H	A	A	A
sc00944_1037913	scaffold00944	1037913	bin	-	4	21.247	B	B	-	B	A	B	B	B	B	A	H	B	B	H	A	H	B	H	H	H	B	H	A	H	A	H	H	B	H	A	H	B	A	H	A	A	H	A	H	H	A	A	A
sc00944_1027900	scaffold00944	1027900	bin	-	4	21.247	B	B	B	B	A	B	B	B	B	A	H	B	B	H	A	H	B	H	H	H	B	H	A	H	A	H	H	B	-	A	H	B	A	H	A	A	-	A	-	H	-	A	A
sc00944_1014786	scaffold00944	1014786	bin	-	4	21.247	B	B	B	B	A	B	B	B	B	A	H	B	B	H	A	H	B	H	H	H	B	H	A	-	A	H	H	B	H	A	H	B	A	H	A	A	-	A	-	H	A	A	A
sc00944_1011699	scaffold00944	1011699	bin	-	4	21.247	B	B	B	B	A	B	B	B	B	A	H	B	B	H	A	H	B	H	H	H	B	H	A	H	A	H	-	B	H	-	H	B	A	H	A	A	-	A	H	H	A	A	A
sc00944_1005661	scaffold00944	1005661	bin	-	4	21.247	B	B	B	B	A	B	B	B	B	A	H	B	B	H	A	H	B	H	H	H	B	H	A	H	A	H	H	B	H	A	H	B	A	H	A	A	H	A	H	H	A	A	A
sc00978_2263	scaffold00978	2263	bin	-	4	21.247	B	B	B	B	A	B	B	B	B	A	H	B	B	H	A	H	B	H	H	H	B	H	A	H	A	H	H	B	H	A	H	B	A	-	A	A	H	A	H	H	A	A	A
sc02666_1153	scaffold02666	1153	bin	-	4	21.247	B	B	-	B	A	B	B	B	B	A	H	B	B	H	A	H	B	H	H	H	B	H	A	H	A	H	H	B	H	A	H	B	-	H	A	-	H	A	H	H	A	A	A
sc00377_1131	scaffold00377	1131	FRAME	-	4	21.247	B	B	B	B	A	B	B	B	B	A	H	B	B	H	A	H	B	H	H	H	B	H	A	H	A	H	H	B	H	A	H	B	A	H	A	A	H	A	H	H	A	A	A
sc00944_955860	scaffold00944	955860	bin	-	4	26.069	B	H	B	H	A	B	B	B	B	A	H	B	B	H	A	H	B	H	H	H	B	A	A	H	A	H	-	B	H	-	H	B	A	H	H	A	H	A	B	H	A	A	A
sc00944_953599	scaffold00944	953599	bin	-	4	26.069	B	H	B	H	A	B	B	B	B	A	H	B	B	H	A	H	B	H	H	H	B	A	A	H	A	H	H	B	H	A	H	B	A	H	H	A	H	A	B	H	A	A	A
sc00944_949403	scaffold00944	949403	bin	-	4	26.069	B	H	B	H	A	B	B	B	B	A	H	B	B	H	A	H	B	H	H	H	B	A	A	H	A	H	H	B	-	A	-	-	A	H	H	-	H	A	B	H	A	A	A
sc00944_939609	scaffold00944	939609	FRAME	-	4	26.069	B	H	B	H	A	B	B	B	B	A	H	B	B	H	A	H	B	H	H	H	B	A	A	H	A	H	H	B	H	A	H	B	A	H	H	A	H	A	B	H	A	A	A
sc00944_928472	scaffold00944	928472	bin	-	4	26.069	B	H	B	H	-	B	B	B	B	A	H	B	B	H	-	H	B	H	H	H	B	A	A	H	A	H	H	B	H	-	H	B	A	H	-	A	H	A	B	H	A	A	A
sc00944_916925	scaffold00944	916925	bin	-	4	26.069	B	H	B	H	A	B	B	B	B	A	H	B	B	H	A	H	B	H	H	H	B	A	A	H	A	H	H	B	H	A	H	B	A	H	H	A	H	A	B	-	A	A	A
sc00944_826803	scaffold00944	826803	bin	-	4	30.892	B	H	B	H	A	B	B	B	B	H	H	B	B	H	A	H	H	H	H	H	B	A	H	H	A	H	H	B	H	H	H	B	A	H	H	A	H	A	B	H	A	A	A
sc00944_814516	scaffold00944	814516	bin	-	4	30.892	B	H	B	H	A	B	B	B	B	H	H	B	B	H	A	-	H	H	H	H	B	A	H	H	A	H	H	B	H	H	H	B	A	H	H	A	H	A	B	-	A	A	A
sc00944_789422	scaffold00944	789422	bin	-	4	30.892	B	H	B	H	A	B	B	B	B	H	H	B	B	H	A	-	H	H	H	H	B	A	H	H	A	-	H	-	H	H	H	B	A	H	H	A	H	A	-	H	A	A	A
sc00944_785437	scaffold00944	785437	bin	-	4	30.892	B	H	B	H	A	B	B	B	B	H	H	B	B	H	A	H	H	H	H	H	B	A	H	H	A	H	H	B	H	-	H	B	A	-	H	A	-	A	-	-	A	A	A
sc00944_783477	scaffold00944	783477	bin	-	4	30.892	B	H	B	H	A	B	B	-	B	H	H	B	B	H	A	H	H	H	H	H	B	A	H	H	A	H	H	B	H	H	H	B	A	H	H	A	H	A	B	H	A	A	A
sc00944_773584	scaffold00944	773584	bin	-	4	30.892	B	H	B	H	A	B	B	B	B	H	H	B	B	H	A	H	H	H	H	H	B	A	H	H	A	H	H	B	H	H	H	B	A	H	H	A	H	A	B	H	A	A	A
sc00944_769348	scaffold00944	769348	bin	-	4	30.892	B	H	B	H	A	B	B	B	B	H	H	-	B	H	A	H	H	H	H	H	B	A	H	-	A	H	H	-	H	H	H	B	-	H	H	-	H	A	-	H	A	A	A
sc00944_751454	scaffold00944	751454	bin	-	4	30.892	B	H	B	H	A	B	B	B	B	H	H	B	B	H	A	H	H	H	H	H	B	A	H	H	A	-	-	B	H	H	H	B	A	-	-	-	H	A	-	H	A	A	A
sc00944_701383	scaffold00944	701383	FRAME	-	4	30.892	B	H	B	H	A	B	B	B	B	H	H	B	B	H	A	H	H	H	H	H	B	A	H	H	A	H	H	B	H	H	H	B	A	H	H	A	H	A	B	H	A	A	A
sc01404_6745	scaffold01404	6745	bin	-	4	30.892	B	H	B	H	A	B	B	B	B	H	H	B	B	H	A	H	H	H	H	H	B	A	H	H	A	H	H	B	H	H	H	B	A	H	H	A	H	A	B	H	A	A	A
sc00944_659458	scaffold00944	659458	FRAME	-	4	31.853	B	H	B	H	A	B	B	B	B	H	H	B	B	H	A	H	H	H	H	H	B	A	H	H	A	H	H	B	H	H	H	B	A	H	H	A	H	A	B	H	A	A	A
sc01927_1918	scaffold01927	1918	bin	-	4	31.853	B	H	B	H	A	B	B	B	B	H	H	B	B	H	A	-	H	H	H	H	B	A	H	H	A	H	H	B	H	H	H	B	A	H	-	A	H	A	B	H	A	A	A
sc00944_634688	scaffold00944	634688	FRAME	-	4	31.858	B	H	B	H	A	B	B	B	B	H	H	B	B	H	A	H	H	H	H	H	B	A	H	H	A	-	-	B	H	-	H	B	A	H	H	-	H	A	B	H	-	A	A
co59888_320	contig59888	320	bin	-	4	34.741	B	H	B	H	A	H	B	B	B	H	H	B	B	H	A	H	H	H	H	H	B	A	H	H	A	H	H	B	-	H	H	B	A	H	H	A	-	A	B	H	H	A	A
sc00944_588363	scaffold00944	588363	FRAME	-	4	34.741	B	H	B	H	A	H	B	B	B	H	H	B	B	H	A	H	H	H	H	H	B	A	H	H	A	H	H	B	H	H	H	B	A	H	H	A	H	A	B	H	H	A	A
sc00944_558152	scaffold00944	558152	FRAME	-	4	36.67	B	H	B	H	A	H	B	B	B	H	H	H	B	H	A	H	H	H	H	H	B	A	H	H	A	H	H	B	H	H	H	B	A	B	H	A	H	A	-	H	H	A	A
sc00944_502403	scaffold00944	502403	FRAME	-	4	39.548	B	H	B	H	A	H	B	B	B	H	B	H	B	H	A	H	H	A	H	-	B	A	H	H	A	H	H	B	H	-	H	B	A	B	-	A	H	A	B	H	H	A	A
co25618_275	contig25618	275	bin	-	4	39.563	B	H	B	H	A	H	B	B	B	H	B	H	B	H	A	H	H	A	H	H	B	A	H	H	A	H	H	B	H	H	H	B	A	B	H	A	H	A	B	H	H	A	A
sc00944_484271	scaffold00944	484271	FRAME	-	4	39.563	B	H	B	H	A	H	B	B	B	H	B	H	B	H	A	H	H	A	H	H	B	A	H	H	A	H	H	B	H	H	H	B	A	B	H	A	H	A	B	H	H	A	A
sc00944_357327	scaffold00944	357327	FRAME	-	4	43.416	B	H	B	H	A	H	B	H	B	H	B	H	B	H	A	H	H	A	H	H	B	A	H	H	A	H	H	-	H	H	H	B	A	B	H	A	H	A	B	H	H	A	A
sc00944_216669	scaffold00944	216669	FRAME	-	4	47.217	B	H	B	H	A	H	B	H	B	H	-	H	B	A	A	H	H	A	H	H	H	A	H	A	A	H	H	B	H	-	-	B	A	B	H	A	H	A	-	H	H	A	-
sc00944_192385	scaffold00944	192385	FRAME	-	4	47.366	B	H	B	H	A	H	B	H	B	H	H	H	B	A	A	H	H	A	H	H	H	A	H	A	A	H	H	B	-	H	H	B	A	B	H	-	H	A	B	H	H	A	A
sc00944_160247	scaffold00944	160247	FRAME	-	4	49.194	B	A	B	H	A	H	B	H	B	H	H	H	B	A	A	H	H	A	H	H	H	A	H	A	A	H	H	B	H	H	H	B	A	B	H	H	H	A	B	H	H	A	A
sc00944_140611	scaffold00944	140611	FRAME	-	4	50.155	B	A	B	H	A	H	B	H	B	H	H	H	B	A	A	H	H	A	H	-	H	A	B	A	A	H	H	B	H	H	H	B	A	B	H	H	H	A	B	H	H	A	A
sc00944_132313	scaffold00944	132313	FRAME	-	4	51.117	B	A	B	H	A	H	B	H	B	H	H	H	B	A	A	H	H	A	A	H	H	A	B	A	A	H	H	B	H	-	H	B	A	B	H	H	H	A	B	H	H	A	A
sc00944_104201	scaffold00944	104201	bin	-	4	51.117	B	A	B	H	A	H	B	H	B	H	H	H	B	A	A	H	H	A	A	H	H	A	B	A	A	H	H	B	H	H	H	B	-	B	H	H	H	A	B	H	H	-	A
sc02284_4217	scaffold02284	4217	FRAME	-	4	52.998	B	A	B	H	A	H	B	H	B	H	H	H	B	A	A	H	H	A	A	H	H	A	B	A	A	H	H	B	H	H	H	B	A	B	H	H	H	A	B	H	H	A	H
sc00944_76205	scaffold00944	76205	FRAME	-	4	53.041	B	A	B	H	A	H	B	H	B	H	H	H	B	A	A	H	H	A	A	H	H	A	B	A	A	H	H	B	H	H	H	B	A	B	H	H	H	A	B	H	H	A	H
sc00944_42484	scaffold00944	42484	bin	-	4	53.041	B	A	B	H	A	H	B	H	B	H	H	H	B	A	A	H	H	A	A	H	H	A	B	A	A	H	H	B	H	H	H	B	A	B	H	H	H	A	B	H	H	A	H
sc00944_18448	scaffold00944	18448	bin	-	4	53.041	B	A	B	H	A	H	B	H	B	H	H	H	B	A	A	H	H	A	A	H	H	A	B	A	A	H	H	B	H	H	H	B	A	B	-	H	H	A	B	H	H	A	H
sc00626_34852	scaffold00626	34852	bin	-	4	53.041	B	A	B	H	A	H	B	H	B	H	H	H	B	A	A	H	H	A	A	H	H	A	B	A	A	-	H	B	-	-	H	B	A	B	-	H	H	A	B	H	H	A	H
sc00626_60799	scaffold00626	60799	bin	-	4	53.041	B	A	B	H	A	H	B	H	B	H	H	H	-	A	A	H	H	A	A	H	H	A	B	A	A	H	H	B	H	H	H	B	A	B	H	H	H	A	B	H	H	A	H
sc00626_69191	scaffold00626	69191	bin	-	4	53.041	B	A	B	H	A	H	B	H	B	H	H	H	B	A	A	H	H	A	A	H	H	A	B	A	A	H	H	B	H	H	H	B	A	B	H	H	H	A	B	H	H	A	H
sc00626_151831	scaffold00626	151831	bin	-	4	54.003	B	A	B	H	A	H	B	H	B	H	H	H	B	A	A	H	H	A	A	H	H	A	B	A	A	H	H	B	H	-	H	B	A	B	H	H	H	A	B	H	H	A	H
sc00626_173113	scaffold00626	173113	bin	-	4	54.003	B	A	B	H	A	H	B	H	B	H	H	H	B	A	A	H	H	A	A	H	H	A	B	A	A	H	H	B	H	H	H	B	A	B	H	H	H	A	B	H	H	A	H
sc00626_176564	scaffold00626	176564	FRAME	-	4	54.003	B	A	B	H	A	H	B	H	B	H	H	H	B	A	A	H	H	A	A	H	H	A	B	A	A	H	H	B	H	H	H	B	A	B	H	H	H	A	B	H	H	A	H
sc00626_208678	scaffold00626	208678	bin	-	4	54.003	B	A	B	H	A	H	B	H	B	H	H	H	B	A	A	H	H	A	A	H	H	A	B	A	A	H	H	B	H	H	H	B	A	B	H	H	H	A	B	H	H	A	H
sc00626_214082	scaffold00626	214082	bin	-	4	54.003	B	A	B	H	A	H	B	H	B	H	H	H	B	A	A	H	H	A	A	H	H	A	B	A	A	H	H	B	H	H	H	B	A	B	H	H	-	A	B	H	H	A	H
sc00626_242456	scaffold00626	242456	bin	-	4	54.003	B	A	B	H	A	H	B	H	B	H	H	H	B	A	A	H	H	A	A	-	H	A	B	A	A	-	H	B	H	H	H	B	A	B	H	H	H	A	B	H	H	A	H
sc00626_244587	scaffold00626	244587	bin	-	4	54.003	B	A	B	H	A	-	B	H	B	H	H	H	B	A	A	H	H	A	A	-	-	A	B	A	A	H	H	B	H	H	H	B	A	B	H	H	H	A	B	H	H	A	H
sc00626_251028	scaffold00626	251028	bin	-	4	54.003	B	A	B	H	A	H	B	H	B	H	H	H	B	A	A	H	H	A	A	H	H	A	B	A	A	H	H	B	H	H	H	B	A	B	H	H	H	A	B	H	H	A	H
sc00626_253813	scaffold00626	253813	bin	-	4	54.003	B	A	B	H	A	H	B	H	B	H	H	H	B	A	A	H	H	A	A	H	H	A	B	A	A	H	H	B	H	-	H	B	A	B	H	-	H	-	B	H	H	A	H
sc00626_273752	scaffold00626	273752	bin	-	4	54.003	B	A	B	H	A	H	B	H	B	H	H	H	B	A	A	H	H	A	A	H	H	A	B	A	A	H	H	B	-	H	H	B	A	B	H	-	H	A	B	H	H	A	H
sc00626_281181	scaffold00626	281181	bin	-	4	54.003	B	A	B	H	A	H	B	H	B	H	H	H	B	A	A	H	H	A	A	H	H	A	B	A	A	H	H	B	-	H	H	B	A	B	H	H	H	A	B	H	H	A	H
sc00626_303655	scaffold00626	303655	bin	-	4	54.964	B	A	B	H	A	H	B	H	B	B	H	H	B	A	A	H	H	A	A	H	H	A	B	A	A	H	H	B	H	H	H	B	A	B	-	H	H	A	B	H	H	A	H
sc00626_304602	scaffold00626	304602	FRAME	-	4	54.964	B	A	B	H	A	H	B	H	B	B	H	H	B	A	A	H	H	A	A	H	H	A	B	A	A	H	H	B	H	H	H	B	A	B	H	H	H	A	B	H	H	A	H
sc00626_329879	scaffold00626	329879	FRAME	-	4	57.852	B	A	B	H	A	H	B	H	H	B	H	H	B	A	A	A	H	A	A	H	H	A	B	A	A	H	H	B	H	H	H	B	A	B	H	H	H	A	H	H	H	A	H
sc00626_341921	scaffold00626	341921	bin	-	4	57.852	B	A	B	H	A	H	B	H	H	B	H	H	B	-	A	A	H	A	A	H	H	A	B	A	A	-	H	B	H	H	H	B	A	B	H	H	H	A	H	H	H	A	H
sc00626_344750	scaffold00626	344750	bin	-	4	59.776	B	A	B	H	A	H	B	H	H	B	H	H	B	A	A	-	H	-	A	H	H	A	B	A	A	H	H	B	H	H	H	B	A	B	-	H	H	A	-	H	H	A	H
sc00626_352610	scaffold00626	352610	FRAME	-	4	59.776	B	A	B	H	A	H	B	H	H	B	H	H	B	A	A	A	H	A	A	H	H	A	B	A	A	H	H	B	H	H	H	B	A	B	H	H	H	A	H	H	H	A	H
sc00626_358797	scaffold00626	358797	bin	-	4	59.776	B	A	B	H	A	H	B	H	H	B	H	H	B	A	A	A	H	A	A	H	H	A	B	A	A	-	H	B	H	H	H	B	A	B	H	-	H	A	H	H	H	A	H
sc00626_359743	scaffold00626	359743	bin	-	4	59.776	B	A	B	H	A	H	B	H	H	B	H	H	B	A	A	A	H	A	A	H	H	A	B	A	A	-	H	B	H	-	H	B	A	B	-	H	H	A	H	H	H	A	H
sc00626_364817	scaffold00626	364817	bin	-	4	59.776	B	A	B	H	A	H	B	H	H	B	H	H	B	A	A	A	H	A	A	H	H	A	B	A	A	H	H	B	H	H	H	B	A	B	H	H	H	A	H	H	H	A	H
sc00626_386492	scaffold00626	386492	bin	-	4	59.776	B	A	B	H	A	H	B	H	H	B	H	H	B	A	A	A	H	A	A	H	H	A	B	A	A	H	H	B	H	-	H	B	A	B	H	-	H	A	H	H	H	A	H
sc00626_389691	scaffold00626	389691	bin	-	4	59.776	B	A	B	H	A	H	B	H	H	B	H	H	B	A	A	A	H	A	A	H	H	A	B	A	A	-	H	B	H	H	H	B	A	B	H	H	H	A	H	H	H	A	H
sc01057_1008	scaffold01057	1008	bin	-	4	59.776	B	A	B	H	A	H	B	H	H	B	H	H	B	A	A	A	H	A	A	H	-	A	B	A	A	H	H	B	H	H	H	B	A	B	H	H	H	A	H	H	H	A	H
sc00626_435839	scaffold00626	435839	bin	-	4	60.738	B	A	H	H	A	H	B	H	H	B	H	H	B	A	A	A	H	A	A	H	H	A	B	A	A	H	-	B	H	H	H	B	A	B	H	H	H	A	H	H	H	A	H
sc00626_459717	scaffold00626	459717	FRAME	-	4	60.738	B	A	H	H	A	H	B	H	H	B	H	H	B	A	A	A	H	A	A	H	H	A	B	A	A	H	H	B	H	H	H	B	A	B	H	H	H	A	H	H	H	A	H
sc00626_709012	scaffold00626	709012	FRAME	-	4	62.662	B	A	H	H	A	H	B	H	H	B	H	H	B	A	A	A	H	A	A	B	H	A	B	A	A	-	H	-	H	H	B	B	A	B	H	H	H	A	H	H	H	A	H
sc00626_748501	scaffold00626	748501	FRAME	-	4	64.586	B	A	H	H	A	H	B	B	H	B	H	H	B	A	A	A	H	A	A	B	H	A	B	H	A	H	H	B	H	H	B	B	A	B	H	H	H	A	H	H	H	A	H
sc00626_776181	scaffold00626	776181	bin	-	4	64.586	B	A	H	H	A	H	B	B	H	B	H	H	B	A	A	A	H	A	A	B	H	A	B	H	A	H	H	B	H	H	B	B	A	B	H	H	H	A	H	H	H	A	H
sc00626_782333	scaffold00626	782333	bin	-	4	64.586	B	A	H	H	A	H	B	B	H	B	H	H	B	A	A	A	H	A	A	B	H	A	B	H	A	H	H	B	H	H	B	B	A	B	H	H	H	A	-	H	H	A	H
sc00626_785287	scaffold00626	785287	bin	-	4	64.586	B	A	H	H	A	H	B	B	H	B	H	H	B	A	A	-	H	A	A	B	H	A	B	H	A	H	H	B	H	H	B	B	A	-	H	H	H	A	H	H	H	A	H
sc00626_850802	scaffold00626	850802	FRAME	-	4	67.474	B	A	H	H	A	H	A	B	H	B	H	H	B	A	A	A	H	A	A	B	H	A	B	H	A	H	H	B	H	H	B	B	A	B	H	H	H	A	H	H	H	A	H
sc00626_871812	scaffold00626	871812	bin	-	4	67.474	B	A	H	H	A	H	A	B	H	B	H	H	B	A	A	A	H	A	A	B	H	A	B	H	A	H	H	-	H	H	B	B	A	B	H	-	-	A	H	H	H	A	H
sc00626_902597	scaffold00626	902597	bin	-	4	67.474	B	A	H	H	A	H	A	B	H	B	H	H	B	A	A	A	H	A	A	B	H	-	B	H	A	H	H	B	H	H	B	B	A	B	H	H	H	A	H	H	H	A	H
sc00626_905293	scaffold00626	905293	bin	-	4	67.474	B	A	H	H	A	H	A	B	H	B	H	H	B	A	A	-	H	A	A	-	H	A	B	-	A	H	-	B	H	H	B	B	A	B	H	H	H	A	-	H	H	-	H
sc00626_907547	scaffold00626	907547	bin	-	4	67.474	B	A	H	H	A	H	A	B	H	B	H	H	B	A	A	A	H	A	A	B	H	A	B	H	A	H	H	B	H	H	B	B	A	B	H	H	H	A	H	H	H	A	H
sc00626_927707	scaffold00626	927707	bin	-	4	68.435	B	A	H	H	A	H	A	B	H	B	H	H	B	A	A	A	H	A	A	B	H	A	B	H	A	H	H	B	H	H	B	B	A	B	H	H	H	A	H	H	H	A	H
sc00626_940618	scaffold00626	940618	bin	-	4	68.435	B	A	H	H	A	H	A	B	H	B	H	H	B	A	A	A	H	A	A	B	H	A	B	H	A	H	-	B	-	H	B	B	A	B	H	-	H	A	H	H	H	A	H
sc00626_1008945	scaffold00626	1008945	bin	-	4	68.435	B	A	H	H	A	H	A	B	H	B	H	H	B	A	A	A	H	A	A	-	H	A	B	H	A	H	H	B	H	H	B	B	A	B	H	H	H	A	H	H	H	A	H
sc00626_1026640	scaffold00626	1026640	FRAME	-	4	68.435	B	A	H	H	A	H	A	B	H	B	H	H	B	A	A	A	H	A	A	B	H	A	B	H	A	H	H	B	H	H	B	B	A	B	H	H	H	A	H	H	H	A	H
sc00012_3663	scaffold00012	3663	bin	-	4	68.435	B	A	H	H	A	H	A	B	H	B	H	H	B	A	A	A	H	A	A	B	H	A	B	H	A	H	H	B	-	H	B	B	A	B	H	H	H	A	H	H	H	A	-
sc00015_2479	scaffold00015	2479	bin	-	4	68.435	B	A	H	H	A	H	A	B	H	B	H	H	B	A	A	A	H	A	A	B	H	A	B	H	A	H	H	B	H	H	B	B	A	B	H	H	H	A	H	H	H	A	H
sc00626_1076335	scaffold00626	1076335	bin	-	4	70.359	B	A	H	H	A	H	A	B	H	B	H	H	B	A	H	A	H	A	A	B	H	A	B	H	A	H	A	B	H	H	B	B	A	B	H	-	H	-	H	-	H	A	H
sc00626_1098166	scaffold00626	1098166	FRAME	-	4	70.359	B	A	H	H	A	H	A	B	H	B	H	H	B	A	H	-	H	A	A	B	H	A	B	H	A	-	A	B	-	H	B	B	A	B	H	H	H	A	H	H	H	A	H
sc00626_1141878	scaffold00626	1141878	FRAME	-	4	70.715	B	A	H	H	A	H	A	B	H	B	H	H	B	A	H	A	H	A	A	B	H	A	B	H	A	H	A	B	H	H	B	B	-	B	H	H	H	A	H	H	H	A	H
sc00626_1167405	scaffold00626	1167405	bin	-	4	71.321	B	A	H	H	A	H	A	B	H	B	H	H	B	A	H	A	H	A	A	B	H	A	B	H	A	H	A	B	H	H	B	B	H	B	H	H	H	A	-	H	H	A	H
sc00626_1170766	scaffold00626	1170766	bin	-	4	71.321	B	A	H	H	A	H	A	B	H	B	H	H	B	A	H	-	H	A	A	B	H	A	B	H	A	-	A	B	H	H	B	B	H	B	H	H	-	A	H	H	H	A	H
sc00626_1179441	scaffold00626	1179441	FRAME	-	4	71.321	B	A	H	H	A	H	A	B	H	B	H	H	B	A	H	A	H	A	A	B	H	A	B	H	A	H	A	B	H	H	B	B	H	B	H	H	H	A	H	H	H	A	H
sc00626_1202249	scaffold00626	1202249	bin	-	4	72.283	B	A	H	H	A	H	A	B	H	B	H	H	B	A	H	A	H	A	A	B	H	A	B	H	A	-	A	B	B	H	B	B	-	B	H	-	H	A	H	-	H	A	H
sc00626_1214749	scaffold00626	1214749	FRAME	-	4	72.283	B	A	H	H	A	H	A	B	H	B	H	H	B	A	H	A	H	A	A	B	H	A	B	H	A	H	A	B	B	H	B	B	H	B	H	H	H	A	H	H	H	A	H
sc00626_1226516	scaffold00626	1226516	bin	-	4	72.283	B	A	H	H	A	H	A	B	H	B	H	H	B	A	H	A	H	A	A	B	H	A	B	H	A	H	A	B	B	H	B	B	H	B	H	H	H	A	-	H	H	A	H
sc00626_1286762	scaffold00626	1286762	FRAME	-	4	74.342	B	A	H	H	A	A	A	B	H	B	H	H	B	A	H	A	H	A	A	B	H	H	B	H	A	-	A	B	B	H	B	B	H	B	H	H	-	A	H	H	H	-	H
sc00626_1357074	scaffold00626	1357074	FRAME	-	4	83.968	H	A	H	H	A	A	A	B	H	B	H	H	B	A	H	H	H	A	A	B	H	H	B	H	A	H	A	B	B	H	B	B	H	B	H	H	H	A	-	A	H	A	B
sc00311_3360	scaffold00311	3360	bin	-	4	83.968	H	A	H	H	A	A	A	B	H	B	H	H	B	A	H	H	H	A	A	B	H	H	B	H	A	H	A	B	B	H	B	-	H	B	H	H	H	A	H	A	H	A	B
sc00311_64683	scaffold00311	64683	bin	-	4	83.968	H	A	H	H	A	A	A	B	H	B	H	H	B	A	H	H	H	A	A	B	H	H	B	H	A	-	-	B	B	-	B	B	-	B	H	H	H	A	-	A	H	A	B
sc00311_73438	scaffold00311	73438	FRAME	-	4	84.93	H	A	H	H	A	A	A	B	H	B	H	H	B	A	H	H	H	A	A	B	H	H	B	H	A	H	A	B	B	-	H	B	H	B	H	H	H	A	H	A	H	A	B
sc00311_76382	scaffold00311	76382	bin	-	4	84.93	H	A	H	H	A	A	A	B	H	B	H	H	B	A	H	H	H	A	A	B	H	H	B	H	A	H	A	B	B	H	H	B	-	B	H	H	H	A	H	A	H	A	B
sc00311_79490	scaffold00311	79490	FRAME	-	4	85.892	H	A	H	H	A	A	A	B	H	B	H	H	B	A	H	H	H	H	A	B	H	H	B	H	A	H	A	B	B	H	H	B	H	B	H	H	H	A	H	A	H	A	B
sc00311_127115	scaffold00311	127115	bin	-	4	85.892	H	A	H	H	A	A	A	B	H	B	H	H	B	A	H	H	H	H	A	B	-	H	B	H	A	H	A	B	B	H	H	B	H	B	H	H	-	A	H	A	H	A	B
sc00311_129526	scaffold00311	129526	bin	-	4	85.892	H	A	H	H	A	A	A	B	H	B	H	H	B	A	H	H	H	H	A	B	H	H	-	H	A	H	A	B	-	-	H	B	H	-	H	H	H	A	H	A	H	A	B
sc00311_202987	scaffold00311	202987	FRAME	-	4	87.816	H	A	H	H	A	A	A	B	H	B	H	H	B	A	H	H	H	H	A	B	H	H	B	H	H	H	A	B	B	H	H	B	H	B	H	H	H	A	H	A	H	H	B
sc00311_243254	scaffold00311	243254	bin	-	4	87.816	H	A	H	H	A	A	A	B	H	B	H	H	B	A	H	H	H	H	A	B	H	H	B	H	H	-	A	B	B	H	H	B	H	B	H	H	H	A	H	A	H	H	B
sc00311_251706	scaffold00311	251706	FRAME	-	4	88.777	H	A	H	H	A	A	A	B	H	B	H	H	B	A	H	H	H	H	A	B	H	H	B	H	H	H	A	B	B	H	H	B	H	H	H	H	H	A	H	A	H	H	B
sc00311_258774	scaffold00311	258774	bin	-	4	88.777	H	A	H	H	A	A	A	B	H	B	H	H	B	A	H	H	H	H	A	B	H	H	B	H	H	H	A	B	-	H	H	B	H	H	H	H	H	A	H	A	H	H	B
sc00311_298706	scaffold00311	298706	bin	-	4	89.739	H	A	H	H	A	A	A	B	H	B	H	H	B	A	H	H	H	H	A	B	H	H	B	H	H	-	A	H	B	H	H	B	H	H	H	H	H	A	H	A	H	H	B
sc00311_302990	scaffold00311	302990	bin	-	4	89.739	H	A	H	H	A	A	A	B	H	B	H	H	B	A	H	H	H	H	A	B	H	H	B	H	H	H	A	H	-	H	H	B	H	H	H	-	H	A	H	A	H	H	B
sc00311_348534	scaffold00311	348534	FRAME	-	4	89.739	H	A	H	H	A	A	A	B	H	B	H	H	B	A	H	H	H	H	A	B	H	H	B	H	H	H	A	H	B	H	H	B	-	H	H	H	H	A	H	A	H	H	B
sc00311_524390	scaffold00311	524390	bin	-	4	93.593	H	A	H	H	H	A	A	B	H	B	H	H	B	H	H	H	H	H	A	B	H	H	B	H	H	H	A	H	B	H	H	B	-	H	H	H	H	A	H	A	B	H	H
sc03265_1163	scaffold03265	1163	FRAME	-	4	93.593	H	A	H	H	H	A	A	B	H	B	H	H	B	H	H	H	H	H	A	B	H	H	B	H	H	H	A	H	B	H	H	B	H	H	H	H	H	A	H	A	B	H	H
sc03265_3148	scaffold03265	3148	bin	-	4	93.593	H	A	H	H	H	A	A	B	H	B	H	H	B	H	H	H	H	H	A	B	H	H	B	H	H	H	A	H	B	H	H	B	H	H	H	H	H	A	H	A	B	H	H
sc02283_1298	scaffold02283	1298	FRAME	-	4	94.554	H	A	H	H	H	A	A	B	-	B	H	H	B	H	H	H	H	H	H	B	H	H	B	H	H	H	A	-	-	H	H	B	H	H	-	H	H	A	H	A	B	H	H
sc00311_550334	scaffold00311	550334	FRAME	*	4	95.516	H	A	H	H	H	A	A	B	H	B	H	H	B	H	H	H	H	H	H	B	H	H	B	H	H	-	A	H	B	H	H	B	H	H	H	H	H	H	H	A	B	H	H
sc00311_563790	scaffold00311	563790	bin	-	4	96.478	H	A	H	H	H	A	A	B	H	B	H	H	B	H	H	H	H	H	H	B	H	H	B	H	H	H	A	H	B	H	H	B	H	H	H	B	H	H	-	A	B	H	H
sc00311_656649	scaffold00311	656649	FRAME	*	4	96.478	H	A	H	H	H	A	A	B	H	B	H	H	B	H	H	H	H	H	H	B	H	H	B	H	H	H	A	H	B	H	H	B	H	H	H	B	H	H	H	A	B	H	H
sc00311_758520	scaffold00311	758520	bin	**	4	96.478	H	-	H	H	H	-	A	B	H	B	H	H	B	H	H	-	H	H	H	B	H	H	B	H	H	H	A	H	B	H	H	B	H	-	H	B	H	H	H	A	B	H	H
sc00311_770214	scaffold00311	770214	bin	-	4	96.478	H	A	H	H	H	A	A	B	H	B	H	H	B	H	H	H	H	H	H	B	H	H	B	H	H	H	A	H	B	H	H	B	H	H	H	B	H	H	-	A	B	H	H
sc00311_810667	scaffold00311	810667	bin	-	4	96.478	H	A	H	H	H	A	A	B	H	B	H	H	B	H	H	H	H	H	H	B	H	H	B	H	H	H	A	H	B	-	H	B	H	H	H	B	H	H	H	A	B	H	H
sc00311_823781	scaffold00311	823781	bin	-	4	96.478	H	A	H	H	H	A	A	B	H	B	H	H	B	H	H	H	H	H	H	B	H	-	B	H	H	H	A	H	B	H	H	B	H	H	H	B	H	H	H	A	B	-	H
sc00311_831920	scaffold00311	831920	bin	-	4	96.478	H	A	H	H	H	A	A	B	H	B	H	H	B	H	H	H	H	H	H	B	H	H	B	H	H	H	A	H	B	H	H	B	H	H	H	B	H	H	-	A	B	H	-
sc00311_867574	scaffold00311	867574	bin	-	4	96.478	H	A	H	H	H	A	A	B	H	B	H	H	B	H	H	H	H	H	H	B	H	H	B	H	H	H	A	H	B	H	H	B	H	H	-	B	H	H	H	A	B	H	H
sc00311_882191	scaffold00311	882191	bin	*	4	96.478	H	A	H	H	H	A	A	B	H	B	H	H	B	H	H	H	H	H	H	B	H	H	B	H	H	H	A	H	B	H	H	B	H	H	H	B	H	H	H	A	B	H	H
sc00311_901747	scaffold00311	901747	bin	*	4	96.478	H	A	H	H	H	A	A	B	H	B	H	H	B	H	H	-	H	H	H	B	H	H	B	H	H	H	A	H	B	H	H	B	-	H	H	B	H	H	H	A	B	H	H
sc00311_924033	scaffold00311	924033	bin	*	4	96.478	H	A	H	H	H	A	A	B	H	B	H	H	B	H	H	H	H	H	H	B	H	H	B	H	H	H	A	H	B	H	H	B	H	H	H	B	H	H	H	A	B	H	H
co06470_359	contig06470	359	bin	**	4	96.478	H	A	H	H	H	A	A	B	H	B	H	H	-	H	H	H	H	H	H	B	H	H	B	H	H	H	A	H	B	H	H	B	H	H	H	B	H	H	H	A	-	H	H
co06752_232	contig06752	232	bin	-	4	96.478	H	A	H	H	H	A	A	B	H	B	H	H	B	H	H	H	H	H	H	B	-	H	-	H	H	H	A	H	-	-	H	B	-	H	H	-	H	H	H	A	B	H	H
co06752_1810	contig06752	1810	bin	-	4	96.478	H	A	H	H	H	A	A	B	H	B	H	H	B	H	H	H	H	H	H	B	H	H	B	H	-	-	A	-	B	-	H	B	H	H	H	B	H	H	H	A	B	H	H
co06893_1332	contig06893	1332	bin	*	4	96.478	H	A	H	H	H	A	A	B	H	B	H	H	B	H	H	H	H	H	H	B	H	H	B	H	H	H	A	H	B	H	H	B	H	H	H	B	H	H	H	A	B	H	H
co36606_179	contig36606	179	bin	-	4	96.478	H	A	H	H	H	A	A	B	H	B	H	H	B	H	H	H	H	H	H	B	H	H	B	H	H	H	A	H	B	H	-	B	H	H	-	B	H	H	-	A	B	H	H
co41955_38	contig41955	38	bin	*	4	96.478	H	A	H	H	H	A	A	B	H	B	H	H	B	H	H	H	H	H	H	B	H	H	B	H	-	H	A	H	B	H	H	B	H	H	H	-	H	H	H	A	B	H	H
sc00141_25093	scaffold00141	25093	bin	*	4	96.478	H	A	H	H	H	A	A	B	H	B	H	H	B	H	H	H	H	H	H	B	H	H	B	H	H	H	A	H	B	H	H	B	H	H	H	B	H	H	H	A	B	H	H
sc00141_46130	scaffold00141	46130	bin	-	4	96.478	-	A	H	H	H	A	A	B	H	B	H	H	B	H	H	H	H	H	H	B	H	H	B	H	H	H	A	H	B	H	H	B	H	H	H	B	H	H	H	A	B	H	H
sc00141_47670	scaffold00141	47670	bin	*	4	96.478	H	A	H	H	H	A	A	B	H	B	H	H	B	H	H	H	H	H	H	B	H	H	B	H	H	H	A	H	B	H	H	B	H	H	H	B	H	H	H	A	B	H	H
sc00141_58606	scaffold00141	58606	bin	-	4	96.478	H	A	H	H	H	A	A	B	H	B	H	H	B	H	H	H	H	H	H	B	H	H	B	H	H	H	A	H	B	H	H	B	H	H	H	B	H	-	H	A	B	H	-
sc00141_93506	scaffold00141	93506	bin	-	4	96.478	H	A	H	H	H	A	A	B	H	B	H	H	B	H	H	-	H	H	H	B	H	H	B	H	H	H	A	H	B	H	H	B	H	H	H	B	H	H	H	A	B	H	H
sc00141_116679	scaffold00141	116679	bin	-	4	96.478	H	A	H	H	H	A	A	B	H	B	H	H	B	H	H	H	H	H	H	B	H	H	B	H	H	H	A	H	B	-	H	B	-	H	H	-	H	H	H	A	B	H	H
sc00141_150891	scaffold00141	150891	bin	*	4	96.478	H	A	H	H	H	A	A	B	H	B	H	H	B	H	H	H	H	H	H	B	H	H	B	H	H	H	A	H	B	H	H	B	H	H	H	B	H	H	H	A	B	H	H
sc00141_176705	scaffold00141	176705	bin	-	4	96.478	H	A	H	H	H	A	A	B	H	B	H	H	B	H	H	H	H	H	H	B	H	H	B	H	H	H	A	H	B	H	H	B	H	H	-	B	H	H	H	A	B	H	H
sc00141_178211	scaffold00141	178211	bin	-	4	96.478	H	A	H	H	H	A	A	B	H	B	H	H	B	H	H	H	H	H	H	B	H	H	B	H	H	H	A	H	B	H	H	B	H	H	H	B	-	H	H	A	B	H	H
sc00152_845	scaffold00152	845	bin	-	4	96.478	H	A	H	H	H	A	A	B	H	B	H	H	B	H	H	-	H	H	H	B	H	H	B	H	H	H	A	H	B	H	-	B	-	H	H	B	H	H	H	A	B	H	H
sc00158_9774	scaffold00158	9774	bin	-	4	96.478	H	A	H	H	H	A	A	B	H	B	H	H	B	H	H	H	H	H	H	B	H	H	B	H	H	H	A	H	B	H	H	B	H	H	H	B	H	H	H	A	B	H	H
sc00158_37103	scaffold00158	37103	bin	-	4	96.478	H	A	H	H	H	A	A	B	H	B	H	H	B	H	H	H	H	H	H	B	H	H	B	H	H	H	A	H	B	H	H	B	-	H	H	B	H	H	H	A	B	H	H
sc00233_82320	scaffold00233	82320	bin	-	4	96.478	H	A	H	H	H	A	A	B	H	B	H	H	B	H	H	H	H	H	H	B	H	-	B	H	H	H	A	H	B	H	H	B	H	H	H	B	H	H	H	A	B	H	H
sc00233_115462	scaffold00233	115462	bin	*	4	96.478	H	A	H	H	H	A	A	B	H	B	H	H	B	H	H	H	H	H	H	B	H	H	B	H	H	H	-	H	B	H	H	B	H	H	H	B	-	H	H	A	B	H	H
sc00233_131292	scaffold00233	131292	bin	-	4	96.478	H	A	H	H	H	A	A	B	H	B	H	H	B	H	H	H	H	H	H	B	H	H	B	H	H	-	A	H	B	H	H	B	H	H	H	B	H	H	H	A	B	H	H
sc00302_1074	scaffold00302	1074	bin	*	4	96.478	H	A	H	H	H	A	A	B	H	B	H	H	B	H	H	H	H	H	H	B	H	H	B	H	H	H	A	H	B	H	H	B	H	H	H	B	H	H	H	A	B	H	H
sc00566_26114	scaffold00566	26114	bin	-	4	96.478	H	A	H	H	H	A	A	B	H	B	H	H	B	H	H	-	H	H	H	B	H	H	B	H	H	H	A	H	B	H	H	B	H	H	H	B	H	H	H	A	B	H	H
sc00566_49690	scaffold00566	49690	bin	-	4	96.478	H	A	H	H	H	A	A	B	H	B	H	H	B	H	H	H	H	H	H	B	H	H	B	H	H	-	-	H	B	H	H	B	H	H	H	-	H	H	-	A	B	H	-
sc00717_1441	scaffold00717	1441	bin	*	4	96.478	H	A	H	H	H	A	A	B	H	B	H	H	B	H	H	H	H	H	H	B	H	H	B	H	H	H	A	H	B	H	H	B	H	H	H	B	H	H	H	A	B	H	H
sc01272_1452	scaffold01272	1452	bin	*	4	96.478	H	A	H	H	H	A	A	B	H	B	H	H	B	H	H	H	H	H	H	B	H	H	B	H	H	H	A	H	B	H	H	B	H	H	H	B	H	H	H	A	B	H	H
sc01482_110441	scaffold01482	110441	bin	-	4	96.478	H	A	H	H	H	A	A	B	H	B	H	H	B	H	H	H	H	H	H	B	H	-	B	H	H	H	A	H	B	H	H	B	H	H	H	B	H	H	H	A	B	-	H
sc01781_1820	scaffold01781	1820	bin	-	4	96.478	H	A	H	H	H	A	A	B	H	B	H	H	B	H	H	H	H	H	H	B	-	H	B	H	H	H	A	H	B	-	H	B	-	H	H	B	H	H	H	A	B	H	H
sc01801_38775	scaffold01801	38775	bin	*	4	96.478	H	A	H	H	H	-	A	B	H	B	H	H	B	H	H	H	H	H	H	B	H	H	B	H	H	H	A	H	B	H	H	B	H	H	-	B	-	H	H	A	B	H	H
sc01942_18478	scaffold01942	18478	bin	-	4	96.478	H	A	H	H	H	A	A	B	H	B	H	H	B	H	H	H	H	H	H	B	H	H	B	-	H	H	A	H	B	H	H	B	-	-	-	B	H	H	-	A	B	H	H
sc01942_36924	scaffold01942	36924	bin	-	4	96.478	H	A	H	H	H	A	A	B	H	B	H	H	B	H	H	H	H	H	H	B	H	H	B	H	H	H	-	H	B	H	H	B	H	H	H	B	H	H	-	A	B	H	H
sc01976_1761	scaffold01976	1761	bin	*	4	96.478	H	A	H	H	H	A	-	B	H	B	H	H	B	H	H	H	H	H	H	B	H	H	B	H	H	H	A	H	B	H	H	B	H	H	H	B	H	H	H	A	B	H	H
sc01976_11543	scaffold01976	11543	bin	-	4	96.478	H	A	H	H	H	A	A	B	H	B	H	H	B	H	H	H	H	H	H	B	H	H	B	-	-	-	A	H	B	H	H	B	H	H	H	B	H	H	H	A	B	H	H
sc01976_16519	scaffold01976	16519	bin	-	4	96.478	H	A	H	H	H	A	A	B	H	B	H	H	B	H	H	H	H	H	H	B	H	H	B	H	H	H	A	H	B	H	H	B	H	H	H	B	H	H	H	A	B	H	H
sc01976_26001	scaffold01976	26001	bin	*	4	96.478	H	A	H	H	H	A	A	B	H	B	H	H	B	H	H	H	H	H	H	B	H	H	B	H	H	H	A	H	B	H	H	B	H	H	H	B	H	H	H	A	B	H	H
sc02055_459	scaffold02055	459	bin	-	4	96.478	H	A	H	H	H	A	A	B	H	B	H	H	B	H	H	H	H	H	H	B	H	-	B	H	H	H	-	H	B	-	H	B	-	H	H	-	-	H	-	A	B	H	H
sc02158_4319	scaffold02158	4319	bin	*	4	96.478	H	A	H	H	H	A	A	-	H	B	H	H	B	H	H	H	H	H	H	B	H	H	B	H	H	H	A	H	B	H	H	B	H	H	H	B	H	H	-	A	B	H	-
sc02267_24	scaffold02267	24	bin	*	4	96.478	H	A	H	H	H	A	A	B	H	B	H	H	B	H	H	-	H	H	H	B	-	H	B	H	H	H	A	H	B	H	H	B	-	H	H	-	H	H	H	A	-	H	H
sc02267_2010	scaffold02267	2010	bin	-	4	96.478	H	A	H	H	H	A	A	B	H	B	H	H	B	H	H	-	H	H	H	B	H	H	B	H	H	H	A	H	B	H	H	B	-	H	-	B	H	H	H	A	B	H	H
sc02400_152	scaffold02400	152	bin	*	4	96.478	H	A	H	H	H	A	A	B	H	B	H	H	B	H	H	H	H	H	H	B	H	H	B	H	H	H	A	H	B	H	H	B	H	H	H	B	H	H	H	A	B	H	H
sc02486_400767	scaffold02486	400767	bin	*	4	96.478	H	A	H	H	H	A	A	B	H	B	H	H	B	H	H	H	H	H	H	B	H	H	B	H	H	H	A	H	B	H	H	B	H	H	H	B	H	H	H	A	B	H	H
sc02486_476763	scaffold02486	476763	bin	*	4	96.478	H	A	H	H	H	A	A	B	H	B	H	H	B	H	H	H	H	H	H	B	H	H	B	H	H	H	A	H	B	H	H	B	H	H	-	B	H	H	H	A	B	H	H
sc02486_492481	scaffold02486	492481	bin	*	4	96.478	H	A	H	H	H	A	A	B	H	B	H	H	B	H	H	H	H	H	H	B	H	H	B	H	H	H	A	H	B	H	H	B	H	H	H	B	H	H	H	A	B	H	H
sc02486_503612	scaffold02486	503612	bin	*	4	96.478	H	A	H	H	H	A	A	B	H	B	H	H	B	H	H	H	H	H	H	B	H	H	B	H	H	H	A	H	B	H	H	B	H	H	H	B	H	H	H	A	B	H	H
sc02486_511039	scaffold02486	511039	bin	*	4	96.478	H	A	H	H	H	A	A	B	H	B	H	H	B	H	H	H	H	H	H	B	H	H	B	H	H	H	-	H	B	H	H	B	H	H	H	B	H	H	H	A	B	H	H
sc02486_516537	scaffold02486	516537	bin	**	4	96.478	H	A	H	H	H	A	A	B	H	B	H	H	B	H	H	H	H	H	H	B	H	H	B	H	H	H	A	H	B	H	H	B	H	H	H	-	-	H	H	A	B	H	H
sc02486_528088	scaffold02486	528088	bin	-	4	96.478	-	A	H	H	H	-	A	B	H	B	H	H	B	H	H	H	H	H	H	B	H	H	B	H	H	-	A	H	B	H	H	B	-	H	H	B	H	H	H	A	B	H	H
sc02537_11860	scaffold02537	11860	bin	-	4	96.478	H	A	H	H	H	A	A	B	H	B	H	H	B	H	H	-	H	H	H	B	H	H	B	-	H	H	A	H	B	H	H	B	H	H	H	B	-	H	H	A	B	H	-
sc02537_115661	scaffold02537	115661	bin	-	4	96.478	H	A	H	H	H	A	A	B	H	B	H	H	B	H	H	-	H	H	H	B	H	H	B	H	H	H	A	H	B	H	H	B	H	-	-	-	H	H	H	A	B	H	-
sc02537_152609	scaffold02537	152609	bin	**	4	96.478	H	A	H	H	H	A	A	B	H	B	H	H	B	H	H	H	H	H	H	B	H	H	B	H	H	H	A	H	B	H	H	B	H	H	H	B	H	H	H	A	B	H	H
sc02537_157979	scaffold02537	157979	bin	**	4	96.478	H	A	H	H	H	A	A	-	H	B	H	H	-	H	H	H	H	H	H	B	H	H	B	H	H	H	A	H	B	H	H	B	H	H	H	B	H	H	H	A	B	H	H
sc02537_212455	scaffold02537	212455	bin	*	4	96.478	H	A	H	H	H	A	A	B	H	B	H	H	B	H	H	H	H	H	H	B	H	H	B	H	H	H	A	H	B	H	H	B	H	H	H	B	H	H	H	A	B	H	H
sc02636_4506	scaffold02636	4506	bin	-	4	96.478	H	A	H	H	H	A	A	B	H	B	H	H	B	H	H	-	H	H	H	B	H	H	B	H	H	H	A	H	B	H	H	B	H	H	H	B	-	H	H	A	B	H	H
sc02636_5231	scaffold02636	5231	bin	*	4	96.478	H	A	H	H	H	A	A	B	H	B	H	H	B	H	H	H	H	H	H	B	H	H	B	H	H	H	A	H	B	H	H	B	H	H	H	B	H	H	H	A	B	H	H
sc02736_19785	scaffold02736	19785	bin	*	4	96.478	H	A	H	H	H	A	A	B	H	B	H	H	B	H	H	-	H	H	H	B	H	H	-	-	H	H	-	H	B	H	H	B	H	H	H	B	H	H	H	A	B	H	H
sc02800_2352	scaffold02800	2352	bin	*	4	96.478	H	-	H	H	H	A	A	B	H	B	H	H	B	H	H	H	H	H	H	B	H	H	B	H	H	H	A	H	B	H	H	B	H	H	-	B	H	H	H	A	B	H	H
sc02962_27985	scaffold02962	27985	bin	-	4	96.478	H	A	H	H	H	A	A	B	H	B	H	H	B	H	H	H	H	H	H	B	H	H	B	H	H	H	A	H	B	H	H	B	H	H	H	B	H	H	-	A	B	H	H
sc02962_44760	scaffold02962	44760	bin	*	4	96.478	H	A	H	H	H	A	A	B	H	B	H	H	B	H	H	H	H	H	H	B	H	H	B	H	H	H	A	H	B	H	H	B	H	H	H	B	H	H	H	A	B	H	H
sc03053_2630	scaffold03053	2630	bin	*	4	96.478	H	A	H	H	H	A	A	B	H	B	H	H	B	H	H	H	H	H	H	B	H	H	B	H	H	H	A	H	B	H	H	B	H	H	H	B	H	H	H	A	B	H	H
sc03088_4375	scaffold03088	4375	bin	-	4	96.478	H	A	H	H	H	A	A	B	H	B	H	H	B	H	H	H	H	H	H	B	H	H	B	H	H	H	A	H	B	-	H	B	H	H	H	B	H	H	H	A	B	H	H
sc03116_10445	scaffold03116	10445	bin	-	4	96.478	H	A	H	H	H	A	A	B	H	B	H	H	B	H	H	-	H	-	H	B	H	-	B	H	H	-	A	H	B	H	H	B	H	H	H	-	-	H	H	A	B	H	H
sc03116_31091	scaffold03116	31091	bin	-	4	96.478	H	A	H	H	H	A	A	B	H	B	H	H	B	H	H	H	H	H	H	B	-	H	B	H	H	H	A	H	B	H	H	B	H	H	H	B	-	H	H	A	B	H	H
sc03116_46898	scaffold03116	46898	bin	-	4	96.478	H	A	H	H	H	A	A	B	H	B	H	H	B	H	H	H	H	H	H	B	H	H	B	H	H	-	A	H	B	H	H	B	H	H	H	B	H	H	H	A	B	H	H
sc03116_66196	scaffold03116	66196	bin	-	4	96.478	H	A	H	H	H	A	A	B	H	B	H	H	B	H	H	H	H	H	H	B	H	H	B	H	H	H	A	H	B	-	H	B	H	H	H	B	H	-	H	A	B	H	H
sc03116_127493	scaffold03116	127493	bin	*	4	96.478	H	A	H	H	H	A	A	B	H	B	H	H	B	H	H	H	H	H	H	B	H	H	B	H	H	-	A	H	B	H	H	B	H	H	H	-	-	H	H	A	B	H	H
sc03381_53953	scaffold03381	53953	bin	-	4	96.478	H	A	H	H	H	A	A	B	H	B	H	H	B	H	H	H	H	H	H	B	H	H	B	H	H	-	A	H	B	H	H	B	H	H	H	B	H	H	-	A	B	H	H
sc03391_2470	scaffold03391	2470	bin	*	4	96.478	H	A	H	H	H	-	A	B	H	B	H	H	B	H	H	H	H	H	H	B	H	H	B	-	H	-	A	H	B	H	H	B	-	H	H	B	H	-	-	A	B	H	H
sc03397_2005	scaffold03397	2005	bin	*	4	96.478	H	A	H	H	H	A	A	B	H	B	H	H	B	H	H	H	H	H	H	B	H	H	B	H	H	H	A	H	B	H	H	B	H	H	H	B	H	H	H	A	B	H	H
sc03397_25628	scaffold03397	25628	bin	-	4	96.478	H	A	H	H	H	A	A	B	H	B	H	H	B	H	H	H	H	H	H	B	H	H	B	H	H	H	A	H	B	H	H	B	H	H	-	B	H	H	H	A	B	H	H
sc03397_27316	scaffold03397	27316	bin	-	4	96.478	H	A	H	-	H	A	A	B	H	B	H	H	B	H	H	H	H	H	H	B	H	H	B	H	H	-	A	H	B	H	H	B	H	H	H	B	H	H	H	A	B	H	H
sc03397_30218	scaffold03397	30218	bin	-	4	96.478	H	A	H	H	H	A	A	B	H	B	H	H	B	H	H	H	H	H	H	B	H	H	B	H	H	H	A	H	B	-	H	B	H	H	H	B	H	H	H	-	B	H	H
sc03397_34603	scaffold03397	34603	bin	-	4	96.478	H	A	H	H	H	A	A	B	H	B	H	H	B	H	H	H	H	H	H	B	-	H	B	H	H	H	A	H	-	H	H	B	H	H	-	B	-	H	H	A	B	H	-
sc03397_46837	scaffold03397	46837	bin	*	4	96.478	H	A	H	H	H	A	A	B	H	B	H	H	B	H	H	H	H	H	H	B	H	H	B	H	H	H	A	H	B	H	H	B	H	H	H	B	H	H	H	A	B	H	H
sc03397_56115	scaffold03397	56115	bin	-	4	96.478	H	A	H	H	H	A	A	B	H	B	H	H	B	H	H	H	H	H	H	B	H	H	B	H	H	H	A	H	B	H	H	B	H	H	H	B	H	H	H	A	B	H	H
sc03397_59367	scaffold03397	59367	bin	*	4	96.478	H	A	H	H	H	A	-	B	H	B	H	H	B	H	H	-	H	H	H	B	H	H	B	H	H	H	A	H	B	H	H	B	H	H	H	B	H	H	H	A	B	H	H
sc03276_129923	scaffold03276	129923	bin	-	4	96.478	H	A	H	H	H	A	A	B	H	B	H	H	B	H	H	H	H	H	H	B	H	H	B	H	H	H	A	H	B	H	H	B	H	-	H	B	H	H	-	A	B	H	H
sc03276_183335	scaffold03276	183335	bin	-	4	96.478	H	A	H	H	H	A	A	B	H	B	H	H	B	H	H	H	H	H	H	B	H	H	B	H	H	H	A	H	B	H	H	B	H	H	-	B	H	H	H	A	B	H	-
sc03276_208775	scaffold03276	208775	bin	-	4	96.478	H	A	H	H	H	A	A	B	H	B	H	H	B	H	H	H	H	H	H	B	H	H	B	H	H	H	-	H	B	-	H	B	H	H	H	B	H	H	H	A	B	-	H
sc03276_277609	scaffold03276	277609	FRAME	-	4	97.44	H	A	H	H	H	A	A	B	A	B	H	H	B	H	H	H	H	H	H	B	H	H	B	H	H	-	A	H	B	H	H	B	H	H	H	B	H	H	H	A	B	H	H
sc02496_1773	scaffold02496	1773	bin	-	4	97.44	H	A	H	H	H	-	A	B	A	B	H	H	B	H	H	H	H	H	H	B	H	H	B	H	H	H	A	H	B	H	H	B	H	H	H	B	H	H	H	A	B	H	H
sc03276_352037	scaffold03276	352037	bin	-	4	100.328	H	A	H	H	H	A	A	B	A	B	H	H	B	H	H	H	H	H	H	B	H	H	B	H	H	H	H	H	B	-	H	B	-	H	H	H	H	A	H	A	B	H	H
sc03276_356187	scaffold03276	356187	bin	*	4	100.328	H	A	H	H	H	A	A	B	A	B	H	H	B	H	H	H	H	H	H	B	H	H	B	H	H	H	H	H	B	H	H	B	H	H	H	H	-	A	H	A	B	H	H
sc03276_358490	scaffold03276	358490	bin	*	4	100.328	H	A	H	H	H	-	A	B	A	B	H	H	B	H	H	H	H	H	H	B	-	H	B	H	H	-	H	H	B	H	H	B	H	H	H	H	H	A	H	A	B	H	H
sc03276_375256	scaffold03276	375256	bin	-	4	100.328	H	A	H	H	H	A	A	B	A	B	H	H	B	H	H	H	H	H	H	B	H	H	B	H	H	H	H	H	B	-	H	B	-	H	H	H	H	A	-	A	B	H	H
sc03276_378398	scaffold03276	378398	FRAME	-	4	100.328	H	A	H	H	H	A	A	B	A	B	H	H	B	H	H	H	H	H	H	B	H	H	B	H	H	H	H	H	B	H	H	B	-	H	H	H	H	A	H	A	B	H	H
sc03276_384944	scaffold03276	384944	bin	-	4	100.328	H	A	H	H	H	A	A	B	A	B	H	H	B	H	H	H	H	H	H	B	H	H	B	H	H	H	H	H	B	H	H	B	H	H	H	H	-	A	H	A	B	H	H
sc03276_395837	scaffold03276	395837	bin	-	4	103.216	H	A	H	H	H	A	A	B	A	B	H	H	B	H	H	H	H	H	H	B	H	H	B	H	H	H	H	H	B	H	H	B	-	B	-	-	H	A	-	A	B	H	H
sc01581_4882	scaffold01581	4882	bin	-	4	103.216	H	A	H	H	H	A	A	B	A	B	H	H	B	H	H	H	H	H	H	B	H	H	B	H	H	H	H	H	B	H	H	B	H	B	H	-	-	A	H	A	B	H	H
sc01581_7357	scaffold01581	7357	bin	-	4	103.216	H	A	H	H	H	A	A	B	A	B	H	H	B	H	H	H	H	H	H	B	H	H	B	H	H	-	H	-	B	H	H	B	H	B	H	-	-	A	-	A	B	H	H
sc01581_31029	scaffold01581	31029	bin	-	4	103.216	H	A	H	H	H	A	A	B	A	B	H	H	B	H	H	H	H	H	H	B	H	H	B	H	H	H	H	H	B	H	H	B	-	B	H	H	H	A	H	A	B	H	H
sc01581_36996	scaffold01581	36996	FRAME	-	4	103.216	H	A	H	H	H	A	A	B	A	B	H	H	B	H	H	H	H	H	H	B	H	H	B	H	H	H	H	H	B	H	H	B	H	B	H	H	-	A	H	A	B	H	H
sc01581_55481	scaffold01581	55481	bin	-	4	103.216	H	A	H	H	H	A	A	B	A	B	H	H	B	H	H	H	H	H	H	B	H	H	B	H	H	H	-	-	B	H	H	B	H	B	H	H	H	A	H	A	B	H	H
sc01581_66074	scaffold01581	66074	bin	-	4	103.216	H	A	H	H	H	A	A	B	A	B	H	H	B	H	H	H	H	H	H	B	H	H	B	H	H	-	H	H	B	-	H	B	H	B	H	H	H	A	H	A	B	H	H
sc01581_126538	scaffold01581	126538	FRAME	-	4	106.104	H	A	H	H	H	A	A	B	A	B	H	H	B	H	H	H	H	H	H	B	H	H	B	H	H	H	H	H	B	-	H	B	H	B	H	H	H	A	H	A	B	H	H
sc01581_137142	scaffold01581	137142	bin	-	4	106.104	H	A	H	H	H	A	A	B	A	B	H	H	B	H	H	H	H	H	H	B	H	H	B	H	H	-	H	H	B	H	H	B	-	B	H	H	H	A	H	A	B	H	H
sc01581_173621	scaffold01581	173621	bin	-	4	106.104	H	A	H	H	H	A	A	B	A	B	H	H	B	H	H	H	H	H	H	B	-	H	B	H	H	H	H	H	B	H	H	B	H	B	H	H	H	A	H	A	B	H	H
sc01581_213294	scaffold01581	213294	bin	-	4	106.104	H	A	H	H	H	A	A	B	A	B	H	H	B	H	H	H	H	H	H	B	H	H	B	H	H	-	H	H	B	H	H	B	H	B	H	-	H	A	H	A	B	H	H
sc01581_230899	scaffold01581	230899	bin	*	4	107.066	H	A	H	H	H	A	A	B	A	B	H	H	B	H	H	H	H	H	H	B	H	H	B	H	H	H	-	H	B	-	H	B	H	B	H	-	H	A	H	A	B	H	H
sc01581_239284	scaffold01581	239284	bin	*	4	107.066	H	A	H	H	H	A	A	B	A	B	H	H	B	H	H	H	H	H	H	B	H	H	B	H	H	H	H	H	B	-	H	B	-	B	H	H	H	A	H	A	B	H	H
sc01581_247081	scaffold01581	247081	FRAME	**	4	107.066	H	A	H	H	H	A	A	B	A	B	H	H	B	H	H	H	H	H	H	B	H	H	B	H	H	H	H	H	B	H	H	B	H	B	H	H	H	A	H	A	B	H	H
sc01581_295945	scaffold01581	295945	bin	**	4	107.066	H	A	H	H	H	A	A	B	A	B	H	H	B	H	H	H	H	H	H	B	H	H	B	H	H	-	H	H	B	H	H	B	H	B	H	H	H	A	H	A	B	H	H
sc01581_304609	scaffold01581	304609	bin	**	4	107.066	H	A	H	H	H	-	A	B	A	B	H	H	B	H	H	H	H	H	H	B	H	H	B	H	H	H	H	-	B	H	H	B	H	B	H	H	H	A	H	A	B	H	H
sc01581_312595	scaffold01581	312595	bin	**	4	107.066	H	A	H	H	H	A	A	B	A	B	H	H	B	H	H	H	H	H	H	B	H	H	B	H	H	H	H	H	B	H	H	B	-	B	H	H	H	A	H	A	B	H	H
sc01581_322126	scaffold01581	322126	bin	*	4	107.066	H	A	H	H	H	A	A	B	A	B	H	H	B	H	H	H	H	H	H	B	H	H	B	-	H	H	H	H	B	H	H	B	-	B	H	H	H	A	H	A	B	H	H
co31583_347	contig31583	347	bin	**	4	107.066	H	A	H	H	H	A	A	B	A	B	H	H	B	H	H	H	H	H	H	B	H	H	B	H	H	H	H	H	B	H	H	B	H	B	H	H	H	A	H	A	B	H	H
sc01513_2752	scaffold01513	2752	bin	*	4	107.066	H	A	H	H	H	A	A	B	A	B	H	H	B	H	H	H	H	H	H	B	H	H	B	H	H	-	-	H	B	H	H	B	H	B	H	-	H	A	H	A	B	H	H
sc01581_382863	scaffold01581	382863	bin	**	4	111.889	H	A	H	H	H	A	H	B	A	B	H	H	B	H	H	H	H	H	H	B	H	H	H	H	H	H	H	H	B	H	A	B	H	B	H	H	H	A	H	H	B	-	H
sc01581_384704	scaffold01581	384704	bin	**	4	111.889	H	A	H	H	H	A	H	B	A	B	H	H	B	H	H	H	H	H	H	B	H	H	H	H	H	H	H	H	B	H	A	B	H	B	-	H	H	A	H	H	B	H	H
sc01581_396465	scaffold01581	396465	FRAME	**	4	111.889	H	A	H	H	H	A	H	B	A	B	H	H	B	H	H	H	H	H	H	B	H	H	H	H	H	H	H	H	B	H	A	B	H	B	H	H	H	A	H	H	B	H	H
sc01581_403730	scaffold01581	403730	bin	**	4	111.889	H	A	H	H	H	A	H	B	A	B	H	H	B	H	H	H	H	H	H	B	H	H	H	H	H	H	H	H	B	H	A	B	H	B	H	H	H	A	H	-	B	H	H
sc01581_470429	scaffold01581	470429	bin	*	4	115.743	H	A	H	H	H	A	H	B	A	B	A	H	B	H	A	H	H	H	A	B	H	H	H	H	H	-	-	H	B	H	A	B	H	B	H	H	H	-	H	H	H	H	H
sc01581_479065	scaffold01581	479065	FRAME	*	4	115.743	H	A	H	H	H	A	H	B	A	B	A	H	B	H	A	H	H	H	A	B	H	H	H	H	H	H	H	H	-	H	A	B	H	B	H	H	-	A	H	H	H	H	H
sc01581_511927	scaffold01581	511927	bin	-	4	115.743	H	A	H	H	H	A	H	B	A	B	A	H	B	H	A	H	H	H	A	B	H	H	H	H	H	-	-	H	B	-	A	B	H	B	H	H	H	A	H	H	H	H	H
co11260_544	contig11260	544	bin	-	4	115.743	H	A	H	H	H	A	H	B	A	B	-	H	B	H	A	H	H	H	A	B	H	H	H	H	H	-	-	H	B	-	A	B	H	B	H	H	-	A	H	H	H	H	H
sc00916_1186	scaffold00916	1186	bin	*	4	115.743	H	A	H	H	H	A	H	B	A	B	A	H	B	H	A	H	H	H	A	B	H	H	H	H	H	H	H	H	B	H	A	B	H	B	H	H	H	A	H	H	H	H	H
sc01581_591082	scaffold01581	591082	bin	-	4	116.705	H	A	H	H	H	A	H	B	A	B	A	H	B	H	A	H	H	H	A	B	H	H	H	B	H	H	H	H	B	H	A	B	-	B	H	-	H	A	H	H	H	H	H
sc01581_593417	scaffold01581	593417	FRAME	-	4	116.705	H	A	H	H	H	A	H	B	A	B	-	H	B	H	A	H	H	H	A	B	H	H	H	B	-	H	H	H	B	H	A	B	H	B	H	H	H	A	H	H	H	H	H
sc01581_598819	scaffold01581	598819	bin	-	4	116.705	H	A	H	H	H	A	H	B	A	B	-	H	B	H	A	H	H	H	A	B	H	H	H	B	H	H	-	H	B	H	A	B	H	B	H	H	H	A	H	H	H	H	H
sc01581_620150	scaffold01581	620150	FRAME	-	4	119.116	H	A	H	H	H	-	H	B	A	B	A	H	B	H	A	-	H	H	A	B	H	H	H	B	H	H	H	A	B	-	A	B	H	-	H	H	-	A	-	H	H	H	H
sc01581_628575	scaffold01581	628575	bin	-	4	121.536	H	A	H	H	H	A	B	B	A	B	A	H	B	H	A	A	H	H	A	B	H	H	H	B	H	H	H	A	B	H	A	B	H	B	-	H	H	A	H	H	H	H	H
sc01581_666304	scaffold01581	666304	FRAME	-	4	121.536	H	A	H	H	H	A	B	B	A	B	A	H	B	H	A	A	H	H	A	B	H	H	H	B	H	H	H	A	B	H	A	B	H	B	H	H	H	A	H	H	H	H	H
sc01581_684517	scaffold01581	684517	bin	-	4	121.536	H	A	H	H	H	A	B	B	A	B	-	H	B	H	A	A	H	H	A	B	H	H	H	B	H	H	-	A	B	-	A	B	H	B	H	H	H	A	H	H	H	H	H
sc01581_688229	scaffold01581	688229	bin	-	4	121.536	H	A	H	H	H	A	B	B	A	B	A	H	B	H	A	A	H	H	A	B	H	H	H	B	H	H	H	A	B	H	A	B	H	B	H	H	H	A	H	H	-	H	H
sc01581_690878	scaffold01581	690878	bin	-	4	121.536	H	A	H	H	H	A	B	B	A	B	A	H	B	H	A	A	H	H	A	B	H	H	H	B	H	H	-	A	B	H	A	B	H	B	-	H	H	A	H	H	H	H	H
sc00878_2080	scaffold00878	2080	FRAME	-	4	122.498	H	A	H	B	H	A	B	B	A	B	A	H	B	H	A	A	H	H	A	B	H	H	H	B	-	-	H	A	B	H	A	B	H	B	H	H	H	A	H	H	H	H	H
sc00878_445	scaffold00878	445	FRAME	-	4	123.46	H	A	H	B	H	A	B	B	A	B	A	H	B	H	A	A	H	H	A	B	H	H	H	B	H	-	H	A	B	H	A	B	H	B	H	H	H	H	H	H	H	H	H
sc01581_761693	scaffold01581	761693	FRAME	-	4	125.384	H	H	H	B	H	A	B	B	A	B	H	H	B	H	A	A	H	H	A	B	H	H	H	B	H	-	-	A	B	H	A	B	-	B	H	H	-	H	H	H	H	H	H
sc01581_775510	scaffold01581	775510	FRAME	-	4	126.346	H	B	H	B	H	A	B	B	A	B	H	H	B	H	A	A	H	H	A	B	H	H	H	B	H	H	H	A	B	-	A	B	H	B	H	H	H	H	H	H	H	H	H
sc01581_830472	scaffold01581	830472	bin	-	4	126.346	H	B	H	B	H	A	B	B	A	B	H	H	B	H	A	-	H	H	A	B	H	-	H	B	H	H	H	A	B	H	A	B	H	B	H	-	-	H	H	H	H	H	H
sc01581_843135	scaffold01581	843135	bin	-	4	126.346	H	B	H	B	H	A	B	B	A	B	H	H	B	H	A	A	H	H	A	B	H	H	H	B	H	H	H	A	-	-	A	B	H	B	H	H	-	H	H	H	H	H	H
sc01581_850816	scaffold01581	850816	bin	-	4	127.308	H	B	H	B	H	A	B	B	A	B	H	H	B	H	A	A	H	H	A	B	H	H	A	B	H	H	H	A	B	H	A	B	H	B	H	H	H	H	H	H	H	H	-
sc01581_853149	scaffold01581	853149	bin	-	4	127.308	H	B	H	B	H	-	B	B	A	B	H	H	B	H	A	A	H	H	A	B	-	H	A	B	H	H	-	A	B	-	A	B	H	B	H	H	-	H	H	H	H	H	H
sc01581_856502	scaffold01581	856502	FRAME	-	4	127.308	H	B	H	B	H	A	B	B	A	B	H	H	B	H	A	A	H	H	A	B	H	H	A	B	H	H	H	A	B	H	A	B	H	B	H	H	H	H	H	H	H	H	H
sc01581_858927	scaffold01581	858927	bin	-	4	127.308	H	B	H	B	H	A	B	B	A	B	H	H	B	H	A	-	H	H	A	B	H	H	A	B	H	H	H	A	B	H	A	B	H	B	H	H	H	H	H	H	H	H	H
sc01581_882653	scaffold01581	882653	bin	-	4	127.308	H	B	H	B	H	A	B	B	A	B	H	H	B	H	A	A	H	H	A	B	H	H	A	B	H	-	H	A	B	-	A	B	H	B	H	H	H	H	H	H	H	H	H
sc01581_895552	scaffold01581	895552	bin	-	4	127.308	H	B	H	B	H	A	B	B	A	B	H	H	B	H	A	A	H	H	A	B	H	H	A	B	H	H	-	A	B	H	A	B	H	B	H	H	H	H	H	H	H	-	H
sc01581_974157	scaffold01581	974157	FRAME	-	4	133.103	H	B	H	B	H	A	B	B	A	B	H	H	B	H	A	A	A	H	A	B	A	H	A	B	H	H	H	A	B	H	H	B	H	B	H	A	H	H	B	H	H	H	B
sc01581_992954	scaffold01581	992954	FRAME	-	4	134.065	H	B	H	B	H	A	B	B	A	B	H	H	B	H	A	A	A	H	A	B	A	H	A	B	H	H	H	A	B	H	H	B	H	B	H	A	H	H	B	H	H	H	B
sc01581_1016234	scaffold01581	1016234	bin	-	4	134.065	H	B	H	B	H	A	B	B	A	B	H	H	B	H	A	A	A	H	A	B	A	H	A	B	H	H	H	A	B	H	H	B	H	B	H	A	H	H	B	H	H	H	B
sc01581_1023369	scaffold01581	1023369	bin	-	4	134.065	H	B	H	B	H	A	B	-	A	B	H	H	B	H	A	A	-	H	A	B	A	H	A	B	H	H	H	A	B	H	H	B	-	B	H	A	-	H	B	H	H	H	B
sc01581_1072496	scaffold01581	1072496	bin	-	4	134.065	H	B	H	B	H	A	B	B	A	B	H	H	B	H	A	A	A	H	A	B	A	H	A	B	H	H	H	A	B	H	H	B	H	B	H	A	H	H	B	H	H	H	B
sc01581_1127011	scaffold01581	1127011	FRAME	-	4	135.027	H	B	H	B	H	A	B	B	A	B	H	B	B	H	A	A	A	H	A	B	A	H	A	B	H	-	H	A	B	H	H	B	H	B	H	A	H	H	B	H	H	H	B
sc01581_1133201	scaffold01581	1133201	bin	-	4	135.027	H	B	H	B	H	A	B	B	A	B	H	B	B	H	A	A	A	H	A	B	A	H	A	B	H	H	H	-	B	-	H	B	H	B	-	A	H	H	B	H	H	H	B
sc01581_1139454	scaffold01581	1139454	bin	-	4	135.027	H	B	H	B	H	A	B	B	A	B	H	B	B	H	A	A	A	H	-	B	A	H	A	B	H	H	H	A	B	H	H	B	H	B	H	A	H	H	B	H	H	H	B
sc00441_1965	scaffold00441	1965	bin	-	4	135.027	H	B	H	B	H	-	B	B	A	B	H	B	B	H	A	A	A	H	A	B	A	H	A	B	H	H	H	A	B	H	H	B	H	B	H	A	H	H	B	H	H	H	B
sc00730_2844	scaffold00730	2844	bin	-	4	135.027	H	B	H	B	H	A	B	B	A	B	H	B	B	H	A	-	A	H	A	B	A	H	A	B	H	H	-	A	B	H	H	B	H	B	H	-	H	H	B	H	H	H	B
sc01581_1208126	scaffold01581	1208126	bin	-	4	135.027	H	B	H	B	H	A	B	B	A	B	H	B	B	H	A	-	A	H	A	B	A	H	A	B	H	H	H	A	B	H	H	B	H	B	H	A	H	H	B	H	H	H	B
sc01581_1229293	scaffold01581	1229293	bin	-	4	135.027	H	B	H	B	H	A	B	B	A	B	H	B	B	H	A	A	A	H	A	B	A	H	A	B	H	-	H	A	B	-	H	B	H	B	H	A	-	H	B	H	H	-	B
sc01581_1234337	scaffold01581	1234337	bin	-	4	135.027	H	B	H	B	H	A	B	B	A	B	H	B	B	H	A	A	A	H	A	B	A	H	A	B	H	H	H	A	B	-	H	B	-	B	H	A	H	H	B	H	-	H	B
sc01581_1245604	scaffold01581	1245604	bin	-	4	135.027	H	B	H	B	H	A	B	B	A	B	H	-	B	H	A	-	A	H	A	B	A	H	A	B	H	H	-	A	B	H	H	B	H	B	H	A	H	H	B	-	H	H	B
sc01581_1246898	scaffold01581	1246898	FRAME	-	4	135.503	H	B	H	B	H	A	B	B	A	B	H	B	B	H	A	A	A	H	A	B	A	-	A	B	H	H	H	A	B	H	H	B	H	B	H	A	H	H	B	H	H	H	B
sc01581_1251139	scaffold01581	1251139	FRAME	-	4	135.989	H	B	H	-	H	A	B	B	A	B	H	B	B	H	A	A	A	H	A	-	A	B	A	B	H	-	H	A	B	H	H	B	H	B	H	A	H	H	B	H	H	H	B
co27902_266	contig27902	266	FRAME	-	4	140.821	H	B	H	B	H	A	A	B	A	B	H	B	B	H	A	A	A	H	A	B	A	B	A	B	A	H	H	A	B	-	H	B	H	B	H	A	H	H	B	H	A	A	B
sc01581_1326998	scaffold01581	1326998	bin	*	4	143.718	H	B	H	B	H	A	A	B	A	B	H	B	B	H	A	A	A	H	A	B	A	B	A	B	A	H	-	A	B	H	H	B	H	B	A	A	H	H	B	H	A	A	-
sc01581_1347788	scaffold01581	1347788	bin	*	4	143.718	H	B	H	B	H	A	A	B	A	B	H	B	B	H	A	A	A	H	A	B	-	B	A	B	A	H	H	A	B	H	-	B	H	B	A	A	H	H	B	H	A	A	B
sc01581_1348178	scaffold01581	1348178	FRAME	-	4	143.718	H	B	H	B	H	A	A	B	A	B	H	B	B	H	A	A	A	H	A	B	A	B	A	B	A	H	H	A	B	H	H	B	H	B	A	A	H	H	B	H	A	A	B
sc01581_1352171	scaffold01581	1352171	bin	-	4	143.718	H	B	H	B	H	A	A	B	A	B	H	B	B	H	A	A	A	H	A	B	A	B	A	B	A	H	H	A	B	H	H	B	H	B	A	A	H	H	B	H	A	A	B
sc01581_1365830	scaffold01581	1365830	bin	-	4	145.642	H	B	H	B	H	A	A	B	A	B	H	B	B	B	A	A	A	H	A	B	A	B	-	B	A	H	H	A	B	H	H	B	H	B	A	A	H	H	B	H	A	A	H
sc01581_1370017	scaffold01581	1370017	bin	-	4	145.642	H	B	H	B	H	-	A	B	A	B	H	B	B	B	A	-	A	H	A	B	A	B	A	B	A	-	H	A	B	H	H	B	H	B	A	A	H	H	B	H	A	A	H
sc01581_1370889	scaffold01581	1370889	FRAME	-	4	145.642	H	B	H	B	H	A	A	B	A	B	H	B	B	B	A	A	A	H	A	B	A	B	A	B	A	H	H	A	B	H	H	B	H	B	A	A	H	H	B	H	A	A	H
sc01581_1388595	scaffold01581	1388595	bin	-	4	145.642	H	B	H	B	H	A	A	B	A	B	H	B	B	B	A	A	A	H	A	B	A	B	A	B	A	H	H	A	B	H	H	B	H	B	A	A	H	H	B	H	A	A	H
sc01581_1392107	scaffold01581	1392107	bin	-	4	145.642	H	B	H	B	H	A	A	B	A	B	H	B	B	B	A	A	A	H	A	B	A	B	A	B	A	H	H	A	B	-	H	B	H	-	A	-	H	H	B	H	A	A	H
sc01581_1422093	scaffold01581	1422093	bin	-	4	145.642	H	B	H	B	H	A	A	B	A	B	H	B	B	B	A	A	A	H	A	B	A	B	A	B	A	H	H	A	B	H	H	B	H	B	A	A	H	H	B	H	A	A	H
sc01581_1425795	scaffold01581	1425795	bin	**	4	145.642	H	B	H	B	H	A	A	B	A	B	H	B	B	B	A	A	A	H	A	B	A	B	A	B	A	-	H	A	B	-	H	B	H	B	A	A	-	H	B	H	A	A	H
sc01581_1432097	scaffold01581	1432097	bin	-	4	145.642	H	B	H	B	H	A	A	B	A	B	H	B	B	B	A	A	A	H	A	B	A	B	A	B	A	H	H	A	B	H	H	B	H	B	A	A	H	H	B	H	A	A	H
sc01581_1432439	scaffold01581	1432439	bin	**	4	145.642	H	B	H	B	H	A	A	B	A	B	H	B	B	B	A	A	A	H	A	B	A	B	A	B	A	-	H	A	B	-	H	B	-	B	A	A	H	H	B	H	A	A	H
sc01581_1445723	scaffold01581	1445723	bin	*	4	145.642	H	B	H	B	H	A	A	B	A	B	H	B	B	B	A	A	A	H	A	B	A	-	A	B	A	H	H	A	B	H	H	B	H	B	A	A	H	H	B	H	A	A	-
sc01581_1459298	scaffold01581	1459298	bin	-	4	145.642	H	B	H	B	H	A	A	B	A	B	H	B	B	B	A	A	A	H	A	B	A	B	A	B	A	H	H	A	B	-	H	-	H	-	A	A	H	H	B	H	A	A	H
co44986_910	contig44986	910	bin	-	4	145.642	H	B	H	B	H	A	A	B	A	B	H	B	B	B	A	A	A	H	A	B	A	B	A	B	A	-	H	A	B	H	H	B	H	B	A	A	H	H	B	H	A	A	H
sc01581_1474104	scaffold01581	1474104	FRAME	*	4	146.604	H	B	H	B	H	A	A	B	A	B	H	B	B	B	A	A	A	H	A	B	A	B	A	B	A	H	H	A	B	B	H	B	H	B	A	A	H	H	B	H	A	A	H
sc01581_1493669	scaffold01581	1493669	bin	*	4	146.604	H	B	H	B	H	A	A	B	A	B	H	B	B	B	A	A	A	H	A	B	A	B	A	B	A	H	H	A	B	B	H	B	H	B	A	A	H	H	B	H	A	A	H
sc01581_1498587	scaffold01581	1498587	bin	-	4	146.604	H	B	H	B	H	A	A	B	-	B	H	B	B	B	-	A	A	H	-	B	A	B	A	B	A	H	H	A	B	B	H	B	H	B	A	A	-	H	B	H	A	A	H
sc01581_1513241	scaffold01581	1513241	bin	-	4	147.566	H	B	H	B	H	A	A	H	A	B	H	B	B	B	A	-	A	H	A	B	A	B	A	B	A	H	H	A	B	B	H	B	H	B	A	A	H	H	B	H	A	A	H
sc01581_1513614	scaffold01581	1513614	bin	-	4	147.566	H	B	H	B	H	A	A	H	A	B	H	B	B	B	A	A	A	H	A	B	A	B	A	B	A	H	-	A	B	-	H	B	H	-	A	A	-	H	B	-	A	A	H
sc01581_1516096	scaffold01581	1516096	FRAME	-	4	147.566	H	B	H	B	H	A	A	H	A	B	H	B	B	B	A	A	A	H	A	B	A	B	A	B	A	H	H	A	B	B	H	B	H	B	A	A	H	H	B	H	A	A	H
sc01581_1527757	scaffold01581	1527757	bin	-	4	147.566	H	B	H	B	H	A	-	H	A	B	H	B	B	B	A	A	A	H	A	B	A	B	A	B	A	H	H	A	B	B	H	B	H	B	A	A	H	H	B	H	A	A	H
sc01581_1537232	scaffold01581	1537232	bin	*	4	147.566	H	B	H	B	H	A	A	H	A	B	H	B	B	B	A	A	A	H	A	B	A	B	A	B	A	H	H	A	B	B	H	B	-	B	A	A	-	H	B	H	A	A	H
sc01581_1542094	scaffold01581	1542094	bin	-	4	147.566	-	B	H	B	H	A	A	H	A	B	H	-	B	B	A	A	A	H	A	B	A	B	A	B	A	H	H	A	B	B	H	B	H	B	A	A	H	H	B	H	A	A	H
sc01581_1546991	scaffold01581	1546991	bin	-	4	147.566	H	B	H	B	H	A	A	H	A	B	H	B	B	B	A	A	A	H	A	B	A	B	A	B	A	H	H	A	B	B	H	B	H	B	A	A	H	H	B	H	A	A	H
sc01581_1549625	scaffold01581	1549625	bin	-	4	147.566	H	B	H	B	H	A	A	H	A	B	H	B	B	B	A	A	A	H	-	B	A	B	A	B	A	H	H	A	B	B	H	B	-	B	A	A	H	H	B	H	A	A	H
sc01581_1558932	scaffold01581	1558932	bin	-	4	147.566	H	B	H	B	H	A	A	H	A	B	H	B	B	B	A	A	A	H	A	B	A	B	A	B	A	H	H	A	B	B	H	B	H	B	A	A	H	H	-	H	A	A	H
sc01581_1566480	scaffold01581	1566480	bin	-	4	147.566	H	B	H	B	H	A	A	H	A	B	H	B	B	B	A	A	A	H	A	B	A	B	A	B	A	H	H	A	B	B	H	B	H	B	A	A	H	H	B	H	A	A	H
sc02436_2135	scaffold02436	2135	FRAME	**	4	147.691	H	B	H	B	H	A	A	H	A	B	H	B	B	B	A	-	A	H	A	B	A	B	A	B	A	H	H	A	B	B	H	B	-	B	A	-	-	H	B	-	A	A	H
sc01581_1596015	scaffold01581	1596015	bin	*	4	149.49	H	B	H	B	H	A	A	H	A	B	H	B	B	B	A	-	A	H	A	B	A	B	A	B	A	-	H	A	B	B	H	H	A	B	A	A	H	H	B	H	A	A	H
sc01581_1628395	scaffold01581	1628395	bin	*	4	149.49	H	B	H	B	H	A	A	H	A	B	H	B	B	B	A	-	A	H	A	B	A	B	A	B	A	H	H	A	B	B	H	H	A	B	A	A	H	H	B	H	A	A	H
sc01581_1636834	scaffold01581	1636834	bin	-	4	149.49	H	B	H	B	H	-	A	H	A	B	H	B	B	B	A	A	A	H	A	B	A	B	A	B	A	H	H	A	B	B	H	H	A	B	A	A	H	H	B	H	A	A	H
sc01581_1654252	scaffold01581	1654252	bin	*	4	149.49	H	B	H	B	H	A	A	H	A	B	H	B	B	B	A	A	A	H	A	B	A	B	A	B	A	H	H	A	B	B	H	H	A	B	A	A	H	H	B	H	A	A	-
sc02337_1379	scaffold02337	1379	FRAME	-	4	149.49	H	B	H	B	H	A	A	H	A	B	H	B	B	B	A	A	A	H	A	B	A	B	A	B	A	H	H	A	B	B	H	H	A	B	A	A	H	H	B	H	A	A	H
sc01581_1671027	scaffold01581	1671027	bin	-	4	152.378	H	B	H	B	H	A	A	H	A	B	H	B	B	B	A	-	A	H	A	B	-	B	A	B	H	H	H	A	B	B	H	H	A	B	A	A	H	H	B	H	A	H	A
sc01581_1675000	scaffold01581	1675000	FRAME	-	4	152.378	H	B	H	B	H	A	A	H	A	B	H	B	B	B	A	A	A	H	A	B	A	B	A	B	H	H	H	A	B	B	H	H	A	B	A	A	H	H	B	H	A	H	A
sc01581_1693698	scaffold01581	1693698	FRAME	-	4	153.34	H	B	A	B	H	A	A	H	A	B	H	B	B	B	A	-	A	H	A	B	A	B	A	B	H	H	H	A	B	B	H	H	A	B	A	A	H	H	B	H	A	H	A
sc01550_6002	scaffold01550	6002	FRAME	-	4	155.264	H	B	A	B	H	H	A	H	A	B	H	B	B	B	A	A	A	H	A	B	A	B	A	B	H	H	H	A	B	B	B	H	A	B	A	A	H	-	B	H	A	H	A
sc01581_1736639	scaffold01581	1736639	bin	*	4	155.264	H	B	A	B	H	H	A	H	A	B	H	B	B	B	A	A	A	H	A	B	A	B	A	B	H	-	H	A	B	B	B	H	A	-	A	A	H	H	B	H	A	H	A
sc01581_1747375	scaffold01581	1747375	bin	*	4	155.264	H	B	A	B	H	H	A	H	A	B	H	B	B	B	-	A	A	H	A	B	A	B	A	B	H	H	H	A	-	-	B	H	A	B	A	A	H	-	B	H	A	H	A
sc01581_1764728	scaffold01581	1764728	bin	-	4	155.264	H	B	A	B	H	H	A	H	A	B	H	B	B	B	A	A	A	H	A	B	A	B	A	B	H	H	H	A	B	B	B	H	A	B	A	A	H	H	B	H	A	H	A
sc01581_1826851	scaffold01581	1826851	bin	-	4	156.226	H	B	A	B	H	H	A	H	A	B	H	B	B	B	A	A	A	H	A	B	A	B	A	B	H	-	-	A	B	-	B	H	A	H	A	A	H	H	B	H	A	H	A
sc01581_1828563	scaffold01581	1828563	bin	-	4	156.226	H	B	A	B	H	H	A	H	A	B	H	B	B	B	A	A	A	H	A	B	A	B	A	B	H	H	-	A	B	B	B	H	A	H	-	A	H	H	B	-	A	H	A
sc01581_1858146	scaffold01581	1858146	bin	-	4	156.226	H	B	A	B	H	H	A	H	A	B	H	B	B	B	A	A	A	H	A	B	A	B	A	B	H	H	H	A	B	B	B	H	A	H	A	A	H	H	B	H	A	H	A
sc01581_1859629	scaffold01581	1859629	bin	-	4	156.226	H	B	A	B	H	H	A	H	A	B	H	B	B	B	A	A	A	H	A	B	A	B	A	B	-	H	-	A	B	B	B	H	A	H	A	-	H	H	B	H	A	H	A
sc01581_1862982	scaffold01581	1862982	FRAME	-	4	156.226	H	B	A	B	H	H	A	H	A	B	H	B	B	B	A	A	A	H	A	B	A	B	A	B	H	H	H	A	B	B	B	H	A	H	A	A	H	H	B	H	A	H	A
sc01581_1872705	scaffold01581	1872705	bin	-	4	156.226	H	B	A	B	H	H	A	H	A	B	H	B	B	B	A	A	A	H	A	B	A	B	A	B	H	H	H	A	-	B	B	H	A	H	A	A	-	H	B	H	A	H	A
sc01581_1876239	scaffold01581	1876239	bin	-	4	156.226	H	B	A	B	H	H	A	H	A	B	H	B	B	B	A	A	A	H	A	B	A	B	A	B	H	H	H	A	B	B	B	H	A	H	A	A	H	H	B	H	A	H	A
sc01581_1946308	scaffold01581	1946308	bin	-	4	158.15	H	B	A	B	H	H	A	H	A	B	B	B	B	B	A	A	A	H	A	B	A	B	A	B	H	H	-	A	B	-	B	H	-	H	A	-	H	H	B	H	A	H	A
sc01581_1950839	scaffold01581	1950839	bin	*	4	158.15	H	B	A	B	H	H	A	H	A	B	B	B	B	B	A	A	A	H	A	B	A	B	A	B	H	H	-	A	B	B	B	-	A	H	A	A	H	H	B	H	A	H	A
sc01581_1970727	scaffold01581	1970727	bin	-	4	158.15	H	B	A	B	H	H	A	H	A	B	-	B	B	B	A	A	A	H	A	B	A	B	A	B	H	H	H	A	B	B	B	-	A	H	A	A	-	H	B	H	-	H	A
sc01581_1970839	scaffold01581	1970839	bin	-	4	158.15	H	B	A	B	H	H	A	H	A	B	B	B	B	B	A	A	A	H	A	B	A	B	A	B	H	H	H	A	B	B	B	H	A	H	A	A	-	H	B	H	A	H	A
sc01581_1984207	scaffold01581	1984207	FRAME	-	4	158.15	H	B	A	B	H	H	A	H	A	B	B	B	B	B	A	A	A	H	A	B	A	B	A	B	H	H	H	A	B	B	B	H	A	H	A	A	H	H	B	H	A	H	A
sc01581_1993419	scaffold01581	1993419	bin	-	4	158.15	H	B	A	B	H	H	A	H	A	B	B	B	B	B	A	A	A	H	A	B	A	B	A	B	H	-	H	A	B	B	B	H	A	H	A	A	-	H	B	H	A	H	A
sc01581_2001630	scaffold01581	2001630	bin	-	4	158.15	H	B	A	B	H	H	A	H	A	B	B	B	B	B	A	-	A	H	A	B	A	B	A	B	H	H	H	A	B	B	B	H	A	H	A	A	H	H	B	H	A	H	A
sc01581_2004475	scaffold01581	2004475	bin	-	4	158.15	H	B	-	B	H	-	-	H	A	B	B	B	B	B	A	-	-	H	A	B	A	B	A	B	H	H	H	A	B	B	B	H	A	H	A	A	H	H	B	H	A	H	A
sc01581_2012882	scaffold01581	2012882	FRAME	-	4	159.112	H	B	A	B	H	H	A	H	A	B	B	B	B	B	A	A	A	H	A	B	A	H	A	B	H	H	H	A	B	B	B	H	A	H	A	-	H	H	B	H	A	H	A
sc01581_2039223	scaffold01581	2039223	bin	-	4	161.046	H	B	A	B	H	H	A	H	A	B	-	B	B	B	A	A	A	H	A	B	H	H	A	B	H	H	H	A	B	B	B	H	A	H	A	A	H	H	B	H	A	H	A
sc01461_975	scaffold01461	975	bin	-	4	161.046	H	B	A	B	H	H	-	H	A	B	B	B	B	B	A	A	A	H	A	B	H	H	A	B	H	H	H	A	B	B	B	H	A	H	A	A	H	-	B	H	A	H	A
sc01285_1230	scaffold01285	1230	FRAME	-	4	161.046	H	B	A	B	H	H	A	H	A	B	B	B	B	B	A	A	A	H	A	B	H	H	A	B	H	H	H	A	B	B	B	H	A	H	A	A	H	H	B	H	A	H	A
sc01290_453	scaffold01290	453	bin	-	4	161.046	H	B	A	B	H	H	A	H	A	B	B	B	B	B	A	A	A	H	A	B	H	H	A	B	H	H	H	A	B	B	B	H	A	H	A	A	H	H	B	H	A	H	A
sc01581_2113125	scaffold01581	2113125	bin	-	4	161.046	H	B	A	B	H	H	A	H	A	B	B	B	B	B	A	-	A	H	A	B	H	H	A	B	H	H	H	A	B	B	B	H	A	H	A	-	H	H	B	H	A	H	A
sc01581_2192023	scaffold01581	2192023	bin	-	4	161.046	H	B	A	B	H	H	A	H	A	B	B	B	B	B	A	A	A	H	A	B	H	H	A	B	-	H	H	A	B	B	B	H	A	H	A	A	H	H	B	H	A	H	A
sc01581_2249170	scaffold01581	2249170	bin	*	4	162.97	H	B	A	H	H	H	A	H	A	B	B	B	B	B	A	A	A	H	A	B	H	H	A	B	H	H	-	A	B	B	B	H	A	A	A	A	H	-	B	H	A	H	A
sc01581_2252825	scaffold01581	2252825	FRAME	-	4	162.97	H	B	A	H	H	H	A	H	A	B	B	B	B	B	A	A	A	H	A	B	H	H	A	B	H	H	H	A	B	B	B	H	A	A	A	A	H	H	B	H	A	H	A
sc01581_2263476	scaffold01581	2263476	bin	-	4	162.97	H	B	A	H	H	H	A	H	A	B	-	B	B	B	A	A	A	H	A	B	H	H	A	B	H	H	H	A	B	B	B	H	A	A	A	A	H	H	B	H	A	H	A
sc01581_2264239	scaffold01581	2264239	bin	-	4	162.97	H	B	A	H	H	H	A	H	A	B	B	B	B	B	A	A	A	H	A	B	H	H	A	B	H	H	H	A	B	B	B	H	A	-	A	-	H	H	B	H	A	H	A
sc01581_2289336	scaffold01581	2289336	FRAME	-	4	163.932	H	B	A	H	B	H	A	H	A	B	B	B	B	B	A	A	A	H	A	B	H	H	A	B	H	H	H	A	B	B	B	H	A	A	A	A	H	H	B	H	A	H	A
sc01581_2318982	scaffold01581	2318982	bin	-	4	163.932	H	B	A	H	B	H	A	H	A	B	B	B	B	B	A	A	A	H	A	B	H	H	A	B	H	H	H	A	B	B	B	H	A	A	A	A	H	H	B	-	A	H	A
sc01581_2319424	scaffold01581	2319424	bin	-	4	163.932	H	B	A	H	B	H	A	H	A	B	-	B	B	B	A	A	A	H	A	B	H	H	A	B	H	H	H	A	B	B	B	H	A	-	A	A	H	H	B	H	A	H	A
sc01581_2385427	scaffold01581	2385427	bin	-	4	163.932	H	B	A	H	B	H	A	H	A	B	B	B	B	B	A	A	A	H	A	B	H	H	A	B	H	-	H	A	B	B	B	H	A	A	A	A	H	H	B	H	A	H	A
sc01581_2423479	scaffold01581	2423479	bin	-	4	163.932	H	B	A	H	B	H	A	H	A	B	B	B	B	B	A	A	A	H	A	B	H	H	A	B	H	H	H	A	B	B	B	H	A	A	A	A	H	H	-	H	A	H	A
sc01581_2430216	scaffold01581	2430216	bin	-	4	163.932	H	B	A	H	B	H	A	H	A	B	B	B	B	B	A	A	A	H	A	B	H	H	A	B	H	H	H	A	B	B	B	H	A	A	A	-	H	H	B	H	A	H	A
sc01581_2443259	scaffold01581	2443259	bin	-	4	163.932	H	B	A	H	B	H	A	H	A	B	B	B	B	B	A	A	A	H	A	B	-	H	A	B	H	H	H	A	B	-	B	H	A	A	A	A	-	H	B	H	-	H	A
sc01581_2445652	scaffold01581	2445652	bin	-	4	163.932	H	B	A	H	B	H	A	H	A	B	B	B	B	B	A	A	A	H	A	B	H	H	A	B	H	H	H	A	B	B	B	-	A	-	A	A	H	H	B	H	A	H	A
sc01581_2461620	scaffold01581	2461620	bin	-	4	166.82	H	B	H	H	B	H	A	B	A	B	B	B	B	B	A	A	A	H	A	B	H	H	A	B	H	H	H	A	H	B	B	H	A	A	A	A	H	H	B	H	A	H	A
sc01581_2463531	scaffold01581	2463531	bin	-	4	166.82	H	B	H	H	B	H	A	B	A	B	B	B	B	B	A	A	A	H	A	B	H	H	A	B	H	H	H	A	H	B	B	H	A	A	A	A	H	H	B	H	A	H	A
sc01581_2484816	scaffold01581	2484816	FRAME	-	4	166.82	H	B	H	H	B	H	A	B	A	B	B	B	B	B	A	A	A	H	A	B	H	H	A	B	H	H	H	A	H	B	B	H	A	A	A	A	H	H	B	H	A	H	A
sc01581_2496714	scaffold01581	2496714	bin	-	4	166.82	H	B	H	H	B	H	A	B	A	B	B	B	B	B	A	A	A	H	A	B	H	H	A	B	H	H	H	A	H	B	B	H	A	A	A	A	H	H	B	H	A	H	A
co52341_971	contig52341	971	bin	-	4	166.82	H	B	H	H	-	H	A	B	A	B	B	B	B	B	A	A	A	H	A	B	H	H	A	B	H	H	H	A	H	B	B	-	A	A	A	-	-	H	B	H	A	H	A
sc01581_2562578	scaffold01581	2562578	FRAME	-	4	167.786	B	B	H	H	B	H	A	B	A	B	B	B	B	B	A	A	A	H	A	B	H	H	A	B	H	H	H	A	-	-	B	H	A	A	A	A	H	H	B	H	-	H	-
sc02081_108381	scaffold02081	108381	FRAME	-	4	169.715	B	B	H	H	B	H	A	B	A	B	B	B	B	B	A	A	A	H	A	B	A	H	A	B	H	H	H	A	H	B	B	H	A	A	H	A	H	H	B	H	A	H	A
sc02081_103567	scaffold02081	103567	bin	-	4	169.715	B	B	H	H	B	H	A	B	A	B	B	B	B	B	A	A	A	H	A	B	A	H	A	B	H	H	H	A	H	B	B	H	A	A	H	-	H	H	B	-	A	H	A
sc00171_440	scaffold00171	440	bin	-	4	169.715	B	B	H	H	B	H	A	B	A	B	-	B	B	B	A	A	A	H	A	B	A	H	A	B	H	H	H	A	H	B	B	H	A	A	H	A	H	H	B	-	A	H	A
sc03024_2902	scaffold03024	2902	bin	-	4	169.715	B	B	H	H	B	H	A	B	A	B	B	B	B	B	A	A	A	H	A	B	A	H	A	B	H	H	H	A	H	B	B	H	A	A	H	A	H	H	B	H	A	H	A
sc02081_92164	scaffold02081	92164	bin	-	4	169.715	B	B	H	H	B	H	A	B	A	B	B	B	B	B	A	A	A	H	A	B	A	H	A	B	H	-	H	A	H	B	B	H	-	A	H	A	H	H	B	H	A	H	A
sc02081_89472	scaffold02081	89472	FRAME	-	4	170.677	B	B	H	H	B	H	A	B	A	B	B	B	B	B	A	A	A	H	A	B	A	H	A	B	H	H	H	A	H	B	B	H	A	A	H	A	H	H	B	H	A	H	A
sc02081_73224	scaffold02081	73224	bin	-	4	170.677	B	B	H	H	B	H	A	B	A	B	B	B	B	B	A	A	A	H	A	B	A	H	A	B	H	H	H	A	H	B	B	H	A	A	H	A	-	H	B	H	A	H	A
sc02081_4784	scaffold02081	4784	bin	-	4	170.677	B	B	H	H	B	H	A	B	A	B	B	B	B	B	A	-	A	H	A	B	A	H	A	B	H	H	-	A	H	B	B	H	-	A	H	A	H	H	B	H	A	H	A
sc02444_84150	scaffold02444	84150	FRAME	**	5	0	H	A	A	H	A	H	A	B	H	B	B	A	A	H	A	H	A	H	H	-	H	H	A	A	A	H	B	H	A	B	A	H	A	A	B	A	B	H	A	A	H	H	A
sc02444_80132	scaffold02444	80132	bin	**	5	1.996	H	A	A	H	A	H	A	B	H	B	B	A	A	H	A	H	A	H	H	H	H	H	A	A	A	H	B	-	A	-	A	H	H	A	B	A	-	H	A	A	H	H	A
sc02444_56394	scaffold02444	56394	FRAME	**	5	1.996	H	A	A	H	A	H	A	B	H	B	B	A	A	H	A	H	A	H	H	H	H	H	A	A	A	H	B	H	A	B	A	H	H	A	B	A	B	H	A	A	H	H	A
sc02444_49288	scaffold02444	49288	bin	**	5	1.996	H	A	A	H	A	H	A	B	H	B	-	A	A	H	A	H	A	H	H	H	H	H	A	A	A	H	B	H	A	B	A	H	-	A	B	A	B	H	A	A	H	H	A
sc02444_38610	scaffold02444	38610	bin	**	5	1.996	H	A	A	H	A	H	A	B	H	B	B	A	A	H	A	-	A	H	H	H	H	H	A	A	A	H	B	H	A	B	A	H	H	A	B	A	B	H	A	A	H	H	A
sc02444_21411	scaffold02444	21411	bin	-	5	4.884	H	A	A	H	A	H	B	B	H	B	B	A	A	H	A	H	A	H	H	H	H	H	A	A	A	H	B	B	A	B	A	H	H	A	B	A	B	H	A	A	H	H	A
sc02444_14668	scaffold02444	14668	bin	-	5	4.884	H	A	A	H	A	H	B	B	H	B	B	A	A	H	A	-	A	H	H	H	H	H	A	A	A	H	B	B	A	B	A	H	H	-	-	-	B	H	A	A	-	H	A
sc02444_9429	scaffold02444	9429	bin	**	5	4.884	H	A	A	H	A	H	B	B	H	B	B	A	A	H	A	H	A	H	H	H	-	H	A	A	A	H	B	B	A	B	A	H	H	A	B	A	B	H	A	A	-	H	A
sc02444_7212	scaffold02444	7212	FRAME	*	5	4.884	H	A	A	H	A	H	B	B	H	B	B	A	A	H	A	H	A	H	H	H	H	H	A	A	A	H	B	B	A	B	A	H	H	A	B	A	B	H	A	A	H	H	A
[truncated: 2,120 more rows]
[truncated: 9 more columns]
