# Supplementary material for: A high-density genetic map reveals variation in recombination rate across the genome of Daphnia magna
Source: BMC Genet. 2016 Oct 13;17:137. doi: 10.1186/s12863-016-0445-7 (PMC5064971; doi:10.1186/s12863-016-0445-7)
Supplement: Additional file 3: — Estimated physical (in bp) and genetic (in cM) positions of all 4037 markers and the average recombination rates (cM/Mb) estimated for intervals between adjacent markers. (XLSX 281 kb) [file 12863_2016_445_MOESM3_ESM.xlsx]

## Sheet: Sheet1
		alignment to D. magna genome draft v2.4
Marker ID	LG	scaffold	position	oriented (o); unoriented (u)	Position (bp) estimated	Kosambi (cM)	RECOMBINATION RATE (cM/Mb)
co09267_945	1	contig09267	945	u	577	0	n.a.
sc01427_1369	1	scaffold01427	1369	u	24434.9	0.986	41.328
co05253_1120	1	contig05253	1120	u	48292.8	0.986	0
co09266_908	1	contig09266	908	u	72150.7	0.986	0
sc00763_13835	1	scaffold00763	13835	u	96008.6	0.986	0
sc00763_31655	1	scaffold00763	31655	u	119866	0.986	0
sc00763_101867	1	scaffold00763	101867	u	143724	0.986	0
sc00763_105118	1	scaffold00763	105118	u	167582	0.986	0
sc00763_165216	1	scaffold00763	165216	u	191440	0.986	0
sc00763_230247	1	scaffold00763	230247	u	215298	0.986	0
sc00763_233758	1	scaffold00763	233758	u	239156	0.986	0
sc00763_259009	1	scaffold00763	259009	u	263014	0.986	0
sc02704_6251	1	scaffold02704	6251	u	286872	0.986	0
sc02810_663	1	scaffold02810	663	u	310730	0.986	0
sc03033_6568	1	scaffold03033	6568	u	334588	0.986	0
sc03033_73564	1	scaffold03033	73564	u	358445	0.986	0
sc03033_102892	1	scaffold03033	102892	u	382303	0.986	0
sc03033_116624	1	scaffold03033	116624	u	406161	0.986	0
sc03033_135787	1	scaffold03033	135787	u	430019	1.01	1.00596
sc00568_32851	1	scaffold00568	32851	o	486728	3.854	50.1509
sc00568_38772	1	scaffold00568	38772	o	492649	3.873	3.20892
sc00568_82026	1	scaffold00568	82026	o	535903	4.196	7.46752
sc00568_156539	1	scaffold00568	156539	o	610416	4.835	8.57568
sc00568_163351	1	scaffold00568	163351	o	617228	4.835	0
sc00568_184918	1	scaffold00568	184918	o	638795	4.835	0
sc00568_198084	1	scaffold00568	198084	o	651961	4.835	0
sc00568_224139	1	scaffold00568	224139	o	678016	4.835	0
sc00568_250625	1	scaffold00568	250625	o	704502	6.769	73.0197
sc01339_1940	1	scaffold01339	1940	u	767506	9.666	45.9815
co52525_179	1	contig52525	179	u	830509	15.481	92.2962
sc00568_439636	1	scaffold00568	439636	o	893513	15.481	0
sc00568_459426	1	scaffold00568	459426	o	913303	15.481	0
sc00568_461779	1	scaffold00568	461779	o	915656	15.481	0
sc00568_543035	1	scaffold00568	543035	o	996912	15.481	0
sc00568_555643	1	scaffold00568	555643	o	1.00952e+06	16.442	76.2214
sc00008_1590	1	scaffold00008	1590	u	1.02239e+06	20.296	299.526
sc00568_581377	1	scaffold00568	581377	o	1.03525e+06	20.296	0
sc00568_610619	1	scaffold00568	610619	o	1064496	20.296	0
sc00568_630564	1	scaffold00568	630564	o	1084441	20.296	0
sc00568_668637	1	scaffold00568	668637	o	1122514	21.258	25.2672
sc00568_677896	1	scaffold00568	677896	o	1131773	21.258	0
sc00568_680963	1	scaffold00568	680963	o	1134840	21.258	0
sc00568_692236	1	scaffold00568	692236	o	1146113	21.258	0
sc00568_791923	1	scaffold00568	791923	o	1245800	24.146	28.9707
sc01957_1458	1	scaffold01957	1458	u	1.26015e+06	24.146	0
sc00568_820616	1	scaffold00568	820616	o	1274493	25.107	66.985
sc00568_823463	1	scaffold00568	823463	o	1277340	25.107	0
sc00568_846381	1	scaffold00568	846381	o	1300258	25.136	1.26538
sc00568_880632	1	scaffold00568	880632	o	1334509	27.108	57.575
sc00568_885648	1	scaffold00568	885648	o	1339525	28.965	370.215
co01753_537	1	contig01753	537	u	1.34258e+06	28.965	0
co55700_934	1	contig55700	934	u	1.34564e+06	28.965	0
sc00568_894823	1	scaffold00568	894823	o	1.3487e+06	28.965	0
sc00568_912924	1	scaffold00568	912924	o	1.3668e+06	28.965	0
sc00568_958462	1	scaffold00568	958462	o	1.41234e+06	28.965	0
sc00568_972654	1	scaffold00568	972654	o	1.42653e+06	28.965	0
sc00568_1029622	1	scaffold00568	1029622	o	1.4835e+06	28.965	0
sc00568_1048330	1	scaffold00568	1048330	o	1.50221e+06	28.965	0
sc00568_1074065	1	scaffold00568	1074065	o	1.52794e+06	28.965	0
sc00568_1103268	1	scaffold00568	1103268	o	1.55714e+06	30.889	65.8836
sc00568_1106991	1	scaffold00568	1106991	o	1.56087e+06	30.889	0
sc00568_1133084	1	scaffold00568	1133084	o	1.58696e+06	30.889	0
sc00568_1144661	1	scaffold00568	1144661	o	1.59854e+06	30.889	0
sc01661_634	1	scaffold01661	634	u	1.63248e+06	30.889	0
sc02370_1165	1	scaffold02370	1165	u	1.66643e+06	30.889	0
sc00568_1246496	1	scaffold00568	1246496	o	1.70037e+06	33.497	76.8302
sc00568_1256123	1	scaffold00568	1256123	o	1.71e+06	34.738	128.908
sc00568_1288761	1	scaffold00568	1288761	o	1.74264e+06	34.738	0
sc00568_1298929	1	scaffold00568	1298929	o	1.75281e+06	35.699	94.5122
sc00568_1303575	1	scaffold00568	1303575	o	1.75745e+06	37.103	302.195
sc00568_1306122	1	scaffold00568	1306122	o	1.76e+06	38.594	585.395
sc00568_1322570	1	scaffold00568	1322570	o	1.77645e+06	40.518	116.975
sc00568_1351761	1	scaffold00568	1351761	o	1.80564e+06	40.518	0
sc00568_1363567	1	scaffold00568	1363567	o	1.81744e+06	40.518	0
sc00568_1395327	1	scaffold00568	1395327	o	1.8492e+06	40.518	0
sc00568_1408079	1	scaffold00568	1408079	o	1.86196e+06	40.518	0
sc01287_1421	1	scaffold01287	1421	u	1.90226e+06	40.518	0
sc00568_1488684	1	scaffold00568	1488684	o	1.94256e+06	44.372	95.6268
sc00568_1504092	1	scaffold00568	1504092	o	1.95797e+06	44.372	0
sc00568_1512930	1	scaffold00568	1512930	o	1.96681e+06	44.372	0
sc00568_1521808	1	scaffold00568	1521808	o	1.97568e+06	44.372	0
sc00568_1540440	1	scaffold00568	1540440	o	1.99432e+06	44.372	0
sc00568_1551049	1	scaffold00568	1551049	o	2.00493e+06	44.372	0
sc00568_1586659	1	scaffold00568	1586659	o	2.04054e+06	45.334	27.0149
sc00568_1595477	1	scaffold00568	1595477	o	2.04935e+06	45.334	0
sc00568_1597278	1	scaffold00568	1597278	o	2.05115e+06	45.334	0
sc00568_1618621	1	scaffold00568	1618621	o	2.0725e+06	46.295	45.0265
sc00568_1632130	1	scaffold00568	1632130	o	2.08601e+06	46.295	0
sc00568_1640144	1	scaffold00568	1640144	o	2.09402e+06	47.257	120.04
sc00568_1640583	1	scaffold00568	1640583	o	2.09446e+06	47.257	0
sc00568_1647531	1	scaffold00568	1647531	o	2101408	47.257	0
sc00568_1683287	1	scaffold00568	1683287	o	2137164	47.257	0
sc00568_1686221	1	scaffold00568	1686221	o	2140098	47.257	0
sc00568_1695069	1	scaffold00568	1695069	o	2148946	47.257	0
sc00568_1698894	1	scaffold00568	1698894	o	2152771	47.257	0
sc00568_1706089	1	scaffold00568	1706089	o	2159966	47.257	0
sc03311_162756	1	scaffold03311	162756	o	2212205	47.257	0
sc03311_121282	1	scaffold03311	121282	o	2253679	48.219	23.1953
sc03311_102668	1	scaffold03311	102668	o	2272293	48.219	0
sc03311_48791	1	scaffold03311	48791	o	2326170	50.143	35.711
sc03311_20077	1	scaffold03311	20077	o	2354884	50.143	0
sc03311_2102	1	scaffold03311	2102	o	2372859	50.143	0
sc00548_1501	1	scaffold00548	1501	u	2376462	50.143	0
sc00704_10985	1	scaffold00704	10985	o	2389620	50.143	0
sc00704_28709	1	scaffold00704	28709	o	2414017	50.143	0
sc00704_53106	1	scaffold00704	53106	o	2432090	51.104	53.1732
sc00704_71179	1	scaffold00704	71179	o	2445510	51.104	0
sc00704_84599	1	scaffold00704	84599	o	2458063	53.028	153.27
sc00704_97152	1	scaffold00704	97152	o	2459590	53.028	0
sc00704_98679	1	scaffold00704	98679	o	2466292	53.028	0
sc00704_105381	1	scaffold00704	105381	o	2474940	53.028	0
sc00704_114029	1	scaffold00704	114029	o	2493783	53.028	0
sc00704_132872	1	scaffold00704	132872	o	2526805	53.028	0
sc00704_165894	1	scaffold00704	165894	o	2560011	53.99	28.9707
sc00704_199100	1	scaffold00704	199100	o	2601388	53.99	0
sc00443_240477	1	scaffold00443	240477	o	2626881	53.99	0
sc00443_235710	1	scaffold00443	235710	o	2631648	53.99	0
sc00443_208201	1	scaffold00443	208201	o	2659157	54.952	34.9704
sc00443_205116	1	scaffold00443	205116	o	2662242	54.952	0
sc00443_198606	1	scaffold00443	198606	o	2668752	54.952	0
sc00443_143123	1	scaffold00443	143123	o	2724235	55.913	17.3206
sc00443_141026	1	scaffold00443	141026	o	2726332	55.957	20.9824
sc00443_107701	1	scaffold00443	107701	o	2759657	57.837	56.4141
sc00443_63702	1	scaffold00443	63702	o	2803656	57.837	0
sc00443_34254	1	scaffold00443	34254	o	2833104	57.837	0
sc00443_28911	1	scaffold00443	28911	o	2838447	57.837	0
sc03376_2596	1	scaffold03376	2596	o	2869954	57.837	0
sc03376_8748	1	scaffold03376	8748	o	2876106	57.837	0
sc03376_26430	1	scaffold03376	26430	o	2893788	57.837	0
sc03376_30559	1	scaffold03376	30559	o	2897917	57.837	0
sc03376_41184	1	scaffold03376	41184	o	2908542	58.799	90.5412
sc03376_145775	1	scaffold03376	145775	o	3013133	61.687	27.6123
sc03376_145977	1	scaffold03376	145977	o	3013335	61.687	0
sc03376_148508	1	scaffold03376	148508	o	3015866	61.687	0
sc03376_153827	1	scaffold03376	153827	o	3021185	61.687	0
sc03376_175409	1	scaffold03376	175409	o	3042767	63.611	89.1484
sc03376_190820	1	scaffold03376	190820	o	3058178	63.611	0
sc03376_258331	1	scaffold03376	258331	o	3125689	66.499	42.7782
sc03376_287760	1	scaffold03376	287760	o	3155118	66.499	0
sc03376_289309	1	scaffold03376	289309	o	3156667	66.499	0
sc03376_332981	1	scaffold03376	332981	o	3200339	66.499	0
sc03376_362288	1	scaffold03376	362288	o	3229646	66.499	0
sc03376_439551	1	scaffold03376	439551	o	3306909	67.46	12.438
co19414_1053	1	contig19414	1053	u	3315931	67.46	0
sc03376_457595	1	scaffold03376	457595	o	3324953	67.46	0
sc03376_467474	1	scaffold03376	467474	o	3334832	67.46	0
sc03376_488886	1	scaffold03376	488886	o	3356244	68.042	27.181
sc03376_496383	1	scaffold03376	496383	o	3363741	68.422	50.6869
sc03376_497916	1	scaffold03376	497916	o	3365274	69.384	627.528
sc03376_540433	1	scaffold03376	540433	o	3407791	69.384	0
sc03376_565914	1	scaffold03376	565914	o	3433272	70.345	37.7144
sc03376_569523	1	scaffold03376	569523	o	3436881	70.345	0
sc03376_578598	1	scaffold03376	578598	o	3445956	70.345	0
sc03376_592271	1	scaffold03376	592271	o	3459629	72.269	140.715
sc03376_625820	1	scaffold03376	625820	o	3493178	74.193	57.349
sc03376_631198	1	scaffold03376	631198	o	3498556	74.193	0
sc03376_642954	1	scaffold03376	642954	o	3510312	74.193	0
sc03217_8546	1	scaffold03217	8546	o	3578774	75.155	14.0516
sc03217_42899	1	scaffold03217	42899	o	3613127	77.079	56.0068
sc03217_112027	1	scaffold03217	112027	o	3682255	77.079	0
sc03217_119724	1	scaffold03217	119724	o	3689952	77.079	0
sc03217_177894	1	scaffold03217	177894	o	3748122	77.079	0
sc03217_180303	1	scaffold03217	180303	o	3750531	77.079	0
sc03217_212465	1	scaffold03217	212465	o	3782693	78.041	29.9111
sc03217_247437	1	scaffold03217	247437	o	3817665	79.002	27.4791
sc00005_72467	1	scaffold00005	72467	o	3892513	81.905	38.7853
sc00005_102247	1	scaffold00005	102247	o	3922293	83.843	65.0772
sc00005_212856	1	scaffold00005	212856	o	4032902	85.31	13.2629
sc03271_328	1	scaffold03271	328	u	4063668	86.738	46.4149
sc00005_274388	1	scaffold00005	274388	o	4094434	87.7	31.2683
sc00005_327963	1	scaffold00005	327963	o	4148009	87.7	0
sc00005_348288	1	scaffold00005	348288	o	4168334	87.7	0
sc00005_369425	1	scaffold00005	369425	o	4189471	88.661	45.4653
sc03232_125354	1	scaffold03232	125354	u	4.2169e+06	88.661	0
sc00005_424282	1	scaffold00005	424282	o	4244328	88.661	0
sc00005_441215	1	scaffold00005	441215	o	4261261	88.661	0
sc00005_497928	1	scaffold00005	497928	o	4317974	88.661	0
sc00005_508009	1	scaffold00005	508009	o	4328055	88.661	0
sc00005_599943	1	scaffold00005	599943	o	4419989	88.661	0
sc00005_609709	1	scaffold00005	609709	o	4429755	88.661	0
sc00005_640979	1	scaffold00005	640979	o	4461025	88.661	0
sc00005_664229	1	scaffold00005	664229	o	4484275	88.661	0
sc00005_676669	1	scaffold00005	676669	o	4496715	88.661	0
sc00005_712635	1	scaffold00005	712635	o	4532681	88.661	0
sc00005_714756	1	scaffold00005	714756	o	4534802	88.661	0
sc00005_758196	1	scaffold00005	758196	o	4578242	88.661	0
sc00005_777968	1	scaffold00005	777968	o	4598014	88.661	0
sc00005_879398	1	scaffold00005	879398	o	4699444	88.661	0
sc00233_10570	1	scaffold00233	10570	u	4.76739e+06	88.661	0
sc00233_41453	1	scaffold00233	41453	u	4.80206e+06	88.661	0
sc00233_50454	1	scaffold00233	50454	u	4.83673e+06	88.661	0
co04839_559	1	contig04839	559	u	4.8714e+06	88.661	0
co10115_87	1	contig10115	87	u	4.90607e+06	88.661	0
co10724_613	1	contig10724	613	u	4.94074e+06	88.661	0
co15471_217	1	contig15471	217	u	4.97541e+06	88.661	0
co24377_227	1	contig24377	227	u	5.01008e+06	88.661	0
co26896_0	1	contig26896	0	u	5.04475e+06	88.661	0
co37238_533	1	contig37238	533	u	5.07942e+06	88.661	0
co49187_1726	1	contig49187	1726	u	5.11409e+06	88.661	0
sc00018_44272	1	scaffold00018	44272	u	5.14876e+06	88.661	0
sc00018_47750	1	scaffold00018	47750	u	5.18343e+06	88.661	0
sc00018_154992	1	scaffold00018	154992	u	5.2181e+06	88.661	0
sc00220_39729	1	scaffold00220	39729	u	5.25277e+06	88.661	0
sc00220_51163	1	scaffold00220	51163	u	5.28744e+06	88.661	0
sc00220_58897	1	scaffold00220	58897	u	5.32211e+06	88.661	0
sc00296_2825	1	scaffold00296	2825	u	5.35679e+06	88.661	0
sc00746_3080	1	scaffold00746	3080	u	5.39146e+06	88.661	0
sc00785_198	1	scaffold00785	198	u	5.42613e+06	88.661	0
sc00992_719	1	scaffold00992	719	u	5.4608e+06	88.661	0
sc00995_2107	1	scaffold00995	2107	u	5.49547e+06	88.661	0
sc01006_474	1	scaffold01006	474	u	5.53014e+06	88.661	0
sc01880_40951	1	scaffold01880	40951	u	5.56481e+06	88.661	0
sc01800_88887	1	scaffold01800	88887	u	5.59948e+06	88.661	0
sc01800_123204	1	scaffold01800	123204	u	5.63415e+06	88.661	0
sc01800_138554	1	scaffold01800	138554	u	5.66882e+06	88.661	0
sc01800_152320	1	scaffold01800	152320	u	5.70349e+06	88.661	0
sc01800_190138	1	scaffold01800	190138	u	5.73816e+06	88.661	0
sc01867_31934	1	scaffold01867	31934	u	5.77283e+06	88.661	0
sc01867_280014	1	scaffold01867	280014	u	5.8075e+06	88.661	0
sc01867_283545	1	scaffold01867	283545	u	5.84217e+06	88.661	0
sc01867_307117	1	scaffold01867	307117	u	5.87684e+06	88.661	0
sc01867_318132	1	scaffold01867	318132	u	5.91151e+06	88.661	0
sc01867_323940	1	scaffold01867	323940	u	5.94618e+06	88.661	0
sc01867_337288	1	scaffold01867	337288	u	5.98085e+06	88.661	0
sc01867_344688	1	scaffold01867	344688	u	6.01552e+06	88.661	0
sc01923_3270	1	scaffold01923	3270	u	6.05019e+06	88.661	0
sc01958_2174	1	scaffold01958	2174	u	6.08486e+06	88.661	0
sc02226_80642	1	scaffold02226	80642	u	6.11953e+06	88.661	0
sc02277_48955	1	scaffold02277	48955	u	6.1542e+06	88.661	0
sc02277_102730	1	scaffold02277	102730	u	6.18887e+06	88.661	0
sc02379_41445	1	scaffold02379	41445	u	6.22354e+06	88.661	0
sc02379_43630	1	scaffold02379	43630	u	6.25821e+06	88.661	0
sc02716_22125	1	scaffold02716	22125	u	6.29288e+06	88.661	0
sc02716_71725	1	scaffold02716	71725	u	6.32755e+06	88.661	0
sc02716_98002	1	scaffold02716	98002	u	6.36222e+06	88.661	0
sc02716_105665	1	scaffold02716	105665	u	6.39689e+06	88.661	0
sc02727_908	1	scaffold02727	908	u	6.43156e+06	88.661	0
sc02727_11574	1	scaffold02727	11574	u	6.46623e+06	88.661	0
sc02867_53009	1	scaffold02867	53009	u	6.5009e+06	88.661	0
sc02867_55403	1	scaffold02867	55403	u	6.53557e+06	88.661	0
sc02867_66449	1	scaffold02867	66449	u	6.57024e+06	88.661	0
sc02867_74967	1	scaffold02867	74967	u	6.60492e+06	88.661	0
sc02867_98209	1	scaffold02867	98209	u	6.63959e+06	88.661	0
sc02867_116004	1	scaffold02867	116004	u	6.67426e+06	88.661	0
sc02867_144790	1	scaffold02867	144790	u	6.70893e+06	88.661	0
sc02867_177041	1	scaffold02867	177041	u	6.7436e+06	88.661	0
sc03130_25796	1	scaffold03130	25796	u	6.77827e+06	88.661	0
sc03130_38969	1	scaffold03130	38969	u	6.81294e+06	88.661	0
sc03130_52458	1	scaffold03130	52458	u	6.84761e+06	88.661	0
sc03130_70698	1	scaffold03130	70698	u	6.88228e+06	88.661	0
sc03130_139442	1	scaffold03130	139442	u	6.91695e+06	88.661	0
sc03130_174448	1	scaffold03130	174448	u	6.95162e+06	88.661	0
sc03130_213760	1	scaffold03130	213760	u	6.98629e+06	88.661	0
sc03130_235169	1	scaffold03130	235169	u	7.02096e+06	88.661	0
sc03130_288856	1	scaffold03130	288856	u	7.05563e+06	90.436	51.1966
sc01579_144408	1	scaffold01579	144408	u	7.09151e+06	92.519	58.0526
sc01579_152366	1	scaffold01579	152366	u	7.12739e+06	92.519	0
sc01579_155083	1	scaffold01579	155083	u	7.16327e+06	92.519	0
sc01579_162447	1	scaffold01579	162447	u	7.19915e+06	92.519	0
sc01579_175457	1	scaffold01579	175457	u	7.23504e+06	92.519	0
sc01579_208501	1	scaffold01579	208501	u	7.27092e+06	92.519	0
sc01579_212109	1	scaffold01579	212109	u	7.3068e+06	92.519	0
sc01579_268671	1	scaffold01579	268671	u	7.34268e+06	92.519	0
sc01579_346202	1	scaffold01579	346202	u	7.37856e+06	92.519	0
sc01549_1390	1	scaffold01549	1390	u	7.41444e+06	92.615	2.67549
sc00337_28769	1	scaffold00337	28769	o	7.47909e+06	97.108	69.497
sc00337_79393	1	scaffold00337	79393	o	7.52972e+06	98.301	23.5659
sc00337_94396	1	scaffold00337	94396	o	7.54472e+06	98.301	0
sc00337_104972	1	scaffold00337	104972	o	7.55529e+06	98.301	0
sc00337_178395	1	scaffold00337	178395	o	7.62872e+06	99.262	13.0885
sc00337_181411	1	scaffold00337	181411	o	7.63173e+06	99.262	0
sc00337_217156	1	scaffold00337	217156	o	7.66748e+06	102.15	80.7945
sc00337_277972	1	scaffold00337	277972	o	7.72829e+06	102.15	0
sc00996_34454	1	scaffold00996	34454	o	8.06906e+06	105.023	8.43096
sc00996_41357	1	scaffold00996	41357	o	8.07597e+06	105.028	0.724323
sc00996_72518	1	scaffold00996	72518	o	8.10713e+06	106	31.1928
sc00716_2492	1	scaffold00716	2492	u	8.13815e+06	106	0
sc00996_134562	1	scaffold00996	134562	o	8.16917e+06	106	0
sc00996_146795	1	scaffold00996	146795	o	8.1814e+06	106	0
sc00996_154664	1	scaffold00996	154664	o	8.18927e+06	106	0
sc00996_214526	1	scaffold00996	214526	o	8.24913e+06	106.961	16.0536
co20799_1118	1	contig20799	1118	u	8.25233e+06	106.961	0
sc00996_220911	1	scaffold00996	220911	o	8.25552e+06	106.961	0
sc00996_229903	1	scaffold00996	229903	o	8.26451e+06	106.961	0
sc00996_258084	1	scaffold00996	258084	o	8.29269e+06	106.961	0
sc00996_271467	1	scaffold00996	271467	o	8.30608e+06	106.961	0
sc00996_273613	1	scaffold00996	273613	o	8.30822e+06	106.961	0
sc00996_326976	1	scaffold00996	326976	o	8.36158e+06	106.961	0
sc00996_349180	1	scaffold00996	349180	o	8.38379e+06	106.961	0
sc00996_356311	1	scaffold00996	356311	o	8.39092e+06	106.961	0
sc02385_1422964	1	scaffold02385	1422964	o	8.47707e+06	106.961	0
sc02385_1100627	1	scaffold02385	1100627	o	8.79941e+06	114.715	24.0556
sc02385_1095150	1	scaffold02385	1095150	o	8.80489e+06	114.715	0
sc02385_1081960	1	scaffold02385	1081960	o	8.81808e+06	114.715	0
sc02385_1059201	1	scaffold02385	1059201	o	8.84084e+06	115.677	42.269
sc02385_1052876	1	scaffold02385	1052876	o	8.84716e+06	115.677	0
sc02385_971986	1	scaffold02385	971986	o	8.92805e+06	117.601	23.7854
sc02385_965061	1	scaffold02385	965061	o	8.93498e+06	117.601	0
sc02385_952818	1	scaffold02385	952818	o	8.94722e+06	118.562	78.4938
sc02385_936954	1	scaffold02385	936954	o	8.96308e+06	119.524	60.6404
sc02385_867936	1	scaffold02385	867936	o	9.0321e+06	120.486	13.9384
sc02385_847286	1	scaffold02385	847286	o	9.05275e+06	120.486	0
co20294_26	1	contig20294	26	u	9.05348e+06	121.625	1563.49
sc02385_845829	1	scaffold02385	845829	o	9.05421e+06	122.409	1076.18
sc02385_804723	1	scaffold02385	804723	o	9.09531e+06	122.409	0
sc02385_786934	1	scaffold02385	786934	o	9.1131e+06	122.409	0
sc02385_757365	1	scaffold02385	757365	o	9.14267e+06	122.409	0
sc02385_738512	1	scaffold02385	738512	o	9.16153e+06	122.409	0
sc02385_626070	1	scaffold02385	626070	o	9.27397e+06	123.371	8.55552
sc02385_612563	1	scaffold02385	612563	o	9.28747e+06	123.371	0
sc02385_609984	1	scaffold02385	609984	o	9.29005e+06	123.371	0
sc02385_605426	1	scaffold02385	605426	o	9.29461e+06	123.803	94.7784
sc02385_508317	1	scaffold02385	508317	o	9.39172e+06	124.332	5.44749
sc02385_503984	1	scaffold02385	503984	o	9.39605e+06	124.332	0
sc02385_479476	1	scaffold02385	479476	o	9.42056e+06	125.294	39.2525
sc02385_340930	1	scaffold02385	340930	o	9.55911e+06	126.256	6.94354
sc02385_293573	1	scaffold02385	293573	o	9.60646e+06	126.256	0
sc02385_164992	1	scaffold02385	164992	o	9.73505e+06	132.051	45.0689
sc02385_156871	1	scaffold02385	156871	o	9.74317e+06	132.051	0
sc02385_109751	1	scaffold02385	109751	o	9.79029e+06	133.012	20.3947
sc02385_101610	1	scaffold02385	101610	o	9.79843e+06	133.012	0
sc02385_72937	1	scaffold02385	72937	o	9.8271e+06	133.012	0
sc02385_35738	1	scaffold02385	35738	o	9.8643e+06	134.936	51.7218
sc00512_3685656	1	scaffold00512	3685656	o	9.93255e+06	135.898	14.0948
sc00512_3663814	1	scaffold00512	3663814	o	9.95439e+06	135.898	0
sc00512_3596370	1	scaffold00512	3596370	o	1.00218e+07	136.86	14.2637
sc00512_3585939	1	scaffold00512	3585939	o	1.00323e+07	136.86	0
sc00512_3580985	1	scaffold00512	3580985	o	1.00372e+07	136.86	0
sc00512_3580636	1	scaffold00512	3580636	o	1.00376e+07	136.86	0
co14680_382	1	contig14680	382	u	1.00592e+07	138.784	88.9135
sc01489_4738	1	scaffold01489	4738	u	1.00808e+07	138.784	0
sc00512_3515719	1	scaffold00512	3515719	o	1.01025e+07	138.784	0
sc00512_3502391	1	scaffold00512	3502391	o	1.01158e+07	138.784	0
sc00512_3489333	1	scaffold00512	3489333	o	1.01289e+07	138.784	0
sc00512_3475860	1	scaffold00512	3475860	o	1.01423e+07	138.784	0
sc00512_3457772	1	scaffold00512	3457772	o	1.01604e+07	138.784	0
sc02464_457	1	scaffold02464	457	u	1.01743e+07	138.784	0
sc00512_3430048	1	scaffold00512	3430048	o	1.01882e+07	139.745	69.3262
sc00512_3409989	1	scaffold00512	3409989	o	1.02082e+07	140.707	47.9585
sc00512_3407526	1	scaffold00512	3407526	o	1.02107e+07	140.707	0
sc00512_3403403	1	scaffold00512	3403403	o	1.02148e+07	140.707	0
sc00512_3399788	1	scaffold00512	3399788	o	1.02184e+07	140.707	0
co14614_424	1	contig14614	424	u	1.02415e+07	142.631	83.4056
sc00512_3353652	1	scaffold00512	3353652	o	1.02646e+07	143.593	41.7028
sc00512_3292000	1	scaffold00512	3292000	o	1.03262e+07	144.554	15.5875
sc00512_3238536	1	scaffold00512	3238536	o	1.03797e+07	145.516	17.9934
sc00512_3228795	1	scaffold00512	3228795	o	1.03894e+07	146.478	98.7578
sc00512_3222491	1	scaffold00512	3222491	o	1.03957e+07	146.478	0
sc00512_3180145	1	scaffold00512	3180145	o	1.04381e+07	147.439	22.694
sc00512_3180068	1	scaffold00512	3180068	o	1.04381e+07	147.439	0
sc00512_3128075	1	scaffold00512	3128075	o	1.04901e+07	147.439	0
sc00512_3123108	1	scaffold00512	3123108	o	1.04951e+07	147.439	0
sc00512_3112131	1	scaffold00512	3112131	o	1.05061e+07	148.401	87.6378
sc00512_3107729	1	scaffold00512	3107729	o	1.05105e+07	148.401	0
sc00512_3102033	1	scaffold00512	3102033	o	1.05162e+07	148.401	0
sc00512_3070366	1	scaffold00512	3070366	o	1.05478e+07	148.401	0
sc00512_3062540	1	scaffold00512	3062540	o	1.05557e+07	148.401	0
sc00512_3045847	1	scaffold00512	3045847	o	1.05724e+07	148.401	0
sc00512_3044444	1	scaffold00512	3044444	o	1.05738e+07	148.401	0
sc00512_3034484	1	scaffold00512	3034484	o	1.05837e+07	148.401	0
sc00512_3031619	1	scaffold00512	3031619	o	1.05866e+07	148.401	0
sc00512_3021656	1	scaffold00512	3021656	o	1.05966e+07	149.363	96.5573
sc02196_2701	1	scaffold02196	2701	u	1.06231e+07	149.363	0
co26817_1081	1	contig26817	1081	u	1.06496e+07	152.323	111.687
sc00512_2942148	1	scaffold00512	2942148	o	1.06761e+07	153.289	36.4492
sc00512_2840769	1	scaffold00512	2840769	o	1.07774e+07	154.251	9.48914
sc00512_2810109	1	scaffold00512	2810109	o	1.08081e+07	155.213	31.3764
sc00512_2779353	1	scaffold00512	2779353	o	1.08389e+07	156.174	31.2459
sc00512_2770377	1	scaffold00512	2770377	o	1.08478e+07	157.136	107.175
sc00512_2732220	1	scaffold00512	2732220	o	1.0886e+07	157.136	0
sc00512_2714863	1	scaffold00512	2714863	o	1.09033e+07	157.136	0
sc00512_2652084	1	scaffold00512	2652084	o	1.09661e+07	158.098	15.3236
sc00512_2646395	1	scaffold00512	2646395	o	1.09718e+07	158.098	0
sc00512_2637059	1	scaffold00512	2637059	o	1.09811e+07	158.098	0
sc00512_2461571	1	scaffold00512	2461571	o	1.11566e+07	164.053	33.9339
sc00512_2232828	1	scaffold00512	2232828	o	1.13854e+07	168.755	20.5558
sc00512_2205116	1	scaffold00512	2205116	o	1.14131e+07	168.755	0
sc00512_2127940	1	scaffold00512	2127940	o	1.14903e+07	169.716	12.4521
sc00512_2105173	1	scaffold00512	2105173	o	1.1513e+07	169.716	0
co14520_557	1	contig14520	557	u	1.15407e+07	169.716	0
sc00653_1826	1	scaffold00653	1826	u	1.15683e+07	169.716	0
sc00867_2028	1	scaffold00867	2028	u	1.1596e+07	169.716	0
sc00512_1994551	1	scaffold00512	1994551	o	1.16237e+07	175.511	209.542
sc00512_1964404	1	scaffold00512	1964404	o	1.16538e+07	175.511	0
sc00512_1959410	1	scaffold00512	1959410	o	1.16588e+07	175.511	0
sc00512_1895159	1	scaffold00512	1895159	o	1.1723e+07	175.511	0
sc00512_1847331	1	scaffold00512	1847331	o	1.17709e+07	175.511	0
sc00512_1817648	1	scaffold00512	1817648	o	1.18006e+07	175.511	0
sc00512_1809234	1	scaffold00512	1809234	o	1.1809e+07	175.511	0
sc00512_1786338	1	scaffold00512	1786338	o	1.18319e+07	176.555	45.5975
sc00512_1661752	1	scaffold00512	1661752	o	1.19565e+07	177.444	7.13563
sc02137_2342	1	scaffold02137	2342	u	1.19733e+07	177.444	0
sc00512_1628160	1	scaffold00512	1628160	o	1.199e+07	177.444	0
sc00512_1615917	1	scaffold00512	1615917	o	1.20023e+07	177.444	0
sc00512_1582749	1	scaffold00512	1582749	o	1.20355e+07	178.406	29.0039
sc00512_1579754	1	scaffold00512	1579754	o	1.20385e+07	178.406	0
sc00512_1472839	1	scaffold00512	1472839	o	1.21454e+07	182.26	36.0473
sc02594_1146	1	scaffold02594	1146	u	1.21492e+07	182.26	0
sc00512_1465174	1	scaffold00512	1465174	o	1.2153e+07	182.26	0
sc00512_1436042	1	scaffold00512	1436042	o	1.21822e+07	183.221	32.9878
sc00512_1306135	1	scaffold00512	1306135	o	1.23121e+07	183.221	0
sc00512_1189920	1	scaffold00512	1189920	o	1.24283e+07	186.109	24.8505
sc01462_670	1	scaffold01462	670	u	1.24994e+07	186.109	0
sc00512_1047673	1	scaffold00512	1047673	o	1.25705e+07	188.997	40.6054
sc00512_1018333	1	scaffold00512	1018333	o	1.25999e+07	188.997	0
sc01567_1912	1	scaffold01567	1912	u	1.26498e+07	188.997	0
sc00512_918411	1	scaffold00512	918411	o	1.26998e+07	194.792	115.99
sc00943_4134	1	scaffold00943	4134	u	1.27126e+07	194.792	0
sc00943_5725	1	scaffold00943	5725	u	1.27255e+07	194.792	0
sc02367_4701	1	scaffold02367	4701	u	1.27383e+07	194.792	0
sc00512_867090	1	scaffold00512	867090	o	1.27511e+07	195.754	74.9791
sc00512_863668	1	scaffold00512	863668	o	1.27545e+07	195.754	0
sc00205_74323	1	scaffold00205	74323	u	1.27838e+07	195.754	0
sc00512_805051	1	scaffold00512	805051	o	1.28132e+07	199.608	131.498
sc00512_772603	1	scaffold00512	772603	o	1.28456e+07	199.608	0
sc00512_764851	1	scaffold00512	764851	o	1.28534e+07	199.608	0
sc00512_759755	1	scaffold00512	759755	o	1.28585e+07	201.532	377.551
sc02142_5447	1	scaffold02142	5447	u	1.29253e+07	201.532	0
sc00512_625994	1	scaffold00512	625994	o	1.29922e+07	202.493	14.3689
sc00512_580245	1	scaffold00512	580245	o	1.3038e+07	202.493	0
sc00512_574817	1	scaffold00512	574817	o	1.30434e+07	202.493	0
sc00512_514105	1	scaffold00512	514105	o	1.31041e+07	202.493	0
sc00512_480855	1	scaffold00512	480855	o	1.31374e+07	203.455	28.9323
sc01260_5762	1	scaffold01260	5762	u	1.31794e+07	203.455	0
sc00512_396856	1	scaffold00512	396856	o	1.32214e+07	205.379	45.8101
sc00512_326463	1	scaffold00512	326463	o	1.32917e+07	205.379	0
sc00512_275342	1	scaffold00512	275342	o	1.33429e+07	205.379	0
sc00512_272363	1	scaffold00512	272363	o	1.33458e+07	205.379	0
sc00512_255166	1	scaffold00512	255166	o	1.3363e+07	205.379	0
sc00512_201961	1	scaffold00512	201961	o	1.34162e+07	205.379	0
sc00512_181814	1	scaffold00512	181814	o	1.34364e+07	205.379	0
sc00512_176249	1	scaffold00512	176249	o	1.3442e+07	205.379	0
sc00512_168103	1	scaffold00512	168103	o	1.34501e+07	205.379	0
sc00512_152415	1	scaffold00512	152415	o	1.34658e+07	205.379	0
sc00512_129082	1	scaffold00512	129082	o	1.34891e+07	205.379	0
sc00512_124544	1	scaffold00512	124544	o	1.34937e+07	205.379	0
sc00512_98963	1	scaffold00512	98963	o	1.35192e+07	205.379	0
sc00512_96802	1	scaffold00512	96802	o	1.35214e+07	205.379	0
sc00512_84729	1	scaffold00512	84729	o	1.35335e+07	205.379	0
sc00512_68851	1	scaffold00512	68851	o	1.35494e+07	205.379	0
sc00512_53110	1	scaffold00512	53110	o	1.35651e+07	205.379	0
sc02581_12090	2	scaffold02581	12090	o	12090	0	n.a.
sc02581_36696	2	scaffold02581	36696	o	36696	0.976	39.6651
sc02581_39941	2	scaffold02581	39941	o	39941	0.976	0
sc02581_47825	2	scaffold02581	47825	o	47825	0.976	0
sc02581_52282	2	scaffold02581	52282	o	52282	0.976	0
sc02581_81676	2	scaffold02581	81676	o	81676	1.938	32.7278
sc02581_102789	2	scaffold02581	102789	o	102789	1.938	0
sc01922_2407	2	scaffold01922	2407	u	120395	1.938	0
sc02581_138001	2	scaffold02581	138001	o	138001	2.952	57.594
sc00462_1908	2	scaffold00462	1908	u	150993	7.392	341.749
sc02581_163985	2	scaffold02581	163985	o	163985	10.724	256.466
sc02581_185591	2	scaffold02581	185591	o	185591	16.519	268.213
sc02581_208221	2	scaffold02581	208221	o	208221	16.519	0
sc02581_213178	2	scaffold02581	213178	o	213178	17.48	193.867
sc02581_229168	2	scaffold02581	229168	o	229168	17.48	0
sc02581_234504	2	scaffold02581	234504	o	234504	17.48	0
sc02581_249792	2	scaffold02581	249792	o	249792	17.48	0
sc02581_251718	2	scaffold02581	251718	o	251718	17.48	0
sc02581_255269	2	scaffold02581	255269	o	255269	17.48	0
sc02581_292652	2	scaffold02581	292652	o	292652	17.48	0
sc02581_353396	2	scaffold02581	353396	o	353396	25.264	128.144
sc02581_392044	2	scaffold02581	392044	o	392044	27.207	50.2743
sc02581_429602	2	scaffold02581	429602	o	429602	30.109	77.2672
sc02581_441600	2	scaffold02581	441600	o	441600	33.012	241.957
sc02581_462843	2	scaffold02581	462843	o	462843	35.899	135.904
sc02581_469938	2	scaffold02581	469938	o	469938	35.899	0
sc02581_493210	2	scaffold02581	493210	o	493210	40.722	207.245
sc02581_496107	2	scaffold02581	496107	o	496107	40.722	0
sc02581_507255	2	scaffold02581	507255	o	507255	43.61	259.06
sc02581_514420	2	scaffold02581	514420	o	514420	44.572	134.264
sc02581_516758	2	scaffold02581	516758	o	516758	44.572	0
sc02581_518439	2	scaffold02581	518439	o	518439	45.533	571.684
sc02581_539044	2	scaffold02581	539044	o	539044	47.462	93.6181
sc02581_616693	2	scaffold02581	616693	o	616693	47.837	4.82942
sc02581_634557	2	scaffold02581	634557	o	634557	48.428	33.0833
sc02581_685772	2	scaffold02581	685772	o	685772	48.428	0
sc02581_691065	2	scaffold02581	691065	o	691065	48.428	0
sc02581_695677	2	scaffold02581	695677	o	695677	48.428	0
sc02581_706109	2	scaffold02581	706109	o	706109	48.428	0
sc02581_709581	2	scaffold02581	709581	o	709581	48.428	0
sc02581_754423	2	scaffold02581	754423	o	754423	48.428	0
sc02581_759770	2	scaffold02581	759770	o	759770	48.428	0
sc02581_769134	2	scaffold02581	769134	o	769134	48.428	0
sc02581_782654	2	scaffold02581	782654	o	782654	48.428	0
sc02581_784273	2	scaffold02581	784273	o	784273	48.428	0
sc02581_811490	2	scaffold02581	811490	o	811490	48.428	0
sc02581_822871	2	scaffold02581	822871	o	822871	48.428	0
sc02581_834667	2	scaffold02581	834667	o	834667	48.428	0
sc02581_839134	2	scaffold02581	839134	o	839134	48.428	0
sc02581_846600	2	scaffold02581	846600	o	846600	48.428	0
sc02581_848142	2	scaffold02581	848142	o	848142	48.428	0
sc02581_889972	2	scaffold02581	889972	o	889972	48.428	0
sc02581_920823	2	scaffold02581	920823	o	920823	48.428	0
sc02581_929116	2	scaffold02581	929116	o	929116	48.428	0
sc02581_933399	2	scaffold02581	933399	o	933399	48.428	0
sc02581_938648	2	scaffold02581	938648	o	938648	48.428	0
sc02581_946291	2	scaffold02581	946291	o	946291	48.428	0
sc02581_990210	2	scaffold02581	990210	o	990210	48.428	0
sc02581_1040008	2	scaffold02581	1040008	o	1040008	48.428	0
sc02581_1059485	2	scaffold02581	1059485	o	1059485	48.428	0
sc02581_1063853	2	scaffold02581	1063853	o	1063853	48.428	0
sc02581_1086502	2	scaffold02581	1086502	o	1086502	48.428	0
sc02581_1109677	2	scaffold02581	1109677	o	1109677	48.428	0
sc02581_1112868	2	scaffold02581	1112868	o	1112868	48.428	0
sc02581_1131567	2	scaffold02581	1131567	o	1131567	48.428	0
sc02581_1166788	2	scaffold02581	1166788	o	1166788	48.428	0
sc02581_1167226	2	scaffold02581	1167226	o	1167226	48.428	0
sc02581_1188672	2	scaffold02581	1188672	o	1188672	48.428	0
sc02581_1205004	2	scaffold02581	1205004	o	1205004	48.428	0
sc02581_1218585	2	scaffold02581	1218585	o	1218585	48.428	0
sc02581_1220664	2	scaffold02581	1220664	o	1220664	48.428	0
sc02581_1266615	2	scaffold02581	1266615	o	1266615	48.428	0
sc02581_1272789	2	scaffold02581	1272789	o	1272789	48.428	0
sc02581_1280965	2	scaffold02581	1280965	o	1280965	48.428	0
sc02581_1340404	2	scaffold02581	1340404	o	1340404	48.428	0
sc02581_1351920	2	scaffold02581	1351920	o	1351920	48.428	0
sc02581_1353784	2	scaffold02581	1353784	o	1353784	48.428	0
sc02581_1361132	2	scaffold02581	1361132	o	1361132	48.428	0
sc02581_1361945	2	scaffold02581	1361945	o	1361945	48.428	0
sc02581_1381571	2	scaffold02581	1381571	o	1381571	48.428	0
sc02581_1406315	2	scaffold02581	1406315	o	1406315	48.428	0
sc02581_1472262	2	scaffold02581	1472262	o	1472262	48.428	0
co01931_813	2	contig01931	813	u	1.51015e+06	48.428	0
co05805_32	2	contig05805	32	u	1.53254e+06	48.428	0
co07381_334	2	contig07381	334	u	1.55493e+06	48.428	0
co07388_582	2	contig07388	582	u	1.57732e+06	48.428	0
co09672_364	2	contig09672	364	u	1.59971e+06	48.428	0
co14591_380	2	contig14591	380	u	1.6221e+06	48.428	0
co16558_162	2	contig16558	162	u	1.64449e+06	48.428	0
co20359_886	2	contig20359	886	u	1.66688e+06	48.428	0
co25717_1068	2	contig25717	1068	u	1.68927e+06	48.428	0
co26345_1211	2	contig26345	1211	u	1.71166e+06	48.428	0
co30483_188	2	contig30483	188	u	1.73405e+06	48.428	0
co30551_517	2	contig30551	517	u	1.75644e+06	48.428	0
co36013_100	2	contig36013	100	u	1.77883e+06	48.428	0
co38172_440	2	contig38172	440	u	1.80122e+06	48.428	0
co63377_317	2	contig63377	317	u	1.82361e+06	48.428	0
sc00058_742	2	scaffold00058	742	u	1.846e+06	48.428	0
sc00093_135580	2	scaffold00093	135580	u	1.86839e+06	48.428	0
sc00093_179486	2	scaffold00093	179486	u	1.89078e+06	48.428	0
sc00093_203758	2	scaffold00093	203758	u	1.91317e+06	48.428	0
sc00093_210844	2	scaffold00093	210844	u	1.93556e+06	48.428	0
sc00106_46739	2	scaffold00106	46739	u	1.95795e+06	48.428	0
sc00168_1960	2	scaffold00168	1960	u	1.98034e+06	48.428	0
sc00213_4911	2	scaffold00213	4911	u	2.00273e+06	48.428	0
sc00409_4241	2	scaffold00409	4241	u	2.02512e+06	48.428	0
sc00422_1577	2	scaffold00422	1577	u	2.04751e+06	48.428	0
sc00432_1877	2	scaffold00432	1877	u	2.0699e+06	48.428	0
sc00470_3975	2	scaffold00470	3975	u	2.09229e+06	48.428	0
sc00470_7133	2	scaffold00470	7133	u	2.11468e+06	48.428	0
sc00478_1065	2	scaffold00478	1065	u	2.13707e+06	48.428	0
sc00571_31395	2	scaffold00571	31395	u	2.15946e+06	48.428	0
sc00571_45241	2	scaffold00571	45241	u	2.18185e+06	48.428	0
sc00604_1315	2	scaffold00604	1315	u	2.20424e+06	48.428	0
sc00621_1359	2	scaffold00621	1359	u	2.22663e+06	48.428	0
sc00896_473	2	scaffold00896	473	u	2.24902e+06	48.428	0
sc00902_1162	2	scaffold00902	1162	u	2.27141e+06	48.428	0
sc00902_4108	2	scaffold00902	4108	u	2.2938e+06	48.428	0
sc00903_3549	2	scaffold00903	3549	u	2.31619e+06	48.428	0
sc00903_20231	2	scaffold00903	20231	u	2.33858e+06	48.428	0
sc00903_32346	2	scaffold00903	32346	u	2.36097e+06	48.428	0
sc00903_69533	2	scaffold00903	69533	u	2.38336e+06	48.428	0
sc00903_71509	2	scaffold00903	71509	u	2.40575e+06	48.428	0
sc01115_5225	2	scaffold01115	5225	u	2.42814e+06	48.428	0
sc01190_3183	2	scaffold01190	3183	u	2.45053e+06	48.428	0
sc01230_522	2	scaffold01230	522	u	2.47292e+06	48.428	0
sc01315_5214	2	scaffold01315	5214	u	2.49531e+06	48.428	0
sc01315_97533	2	scaffold01315	97533	u	2.5177e+06	48.428	0
sc01315_103499	2	scaffold01315	103499	u	2.54009e+06	48.428	0
sc01315_105603	2	scaffold01315	105603	u	2.56248e+06	48.428	0
sc01315_108556	2	scaffold01315	108556	u	2.58487e+06	48.428	0
sc01315_117577	2	scaffold01315	117577	u	2.60726e+06	48.428	0
sc01315_130854	2	scaffold01315	130854	u	2.62965e+06	48.428	0
sc01315_153288	2	scaffold01315	153288	u	2.65204e+06	48.428	0
sc01315_167533	2	scaffold01315	167533	u	2.67443e+06	48.428	0
sc01396_12632	2	scaffold01396	12632	u	2.69682e+06	48.428	0
sc01396_37562	2	scaffold01396	37562	u	2.71921e+06	48.428	0
sc01479_3575	2	scaffold01479	3575	u	2.7416e+06	48.428	0
sc01520_2794	2	scaffold01520	2794	u	2.76399e+06	48.428	0
sc01776_49663	2	scaffold01776	49663	u	2.78638e+06	48.428	0
sc01790_3625	2	scaffold01790	3625	u	2.80877e+06	48.428	0
sc01790_51362	2	scaffold01790	51362	u	2.83116e+06	48.428	0
sc01790_91700	2	scaffold01790	91700	u	2.85355e+06	48.428	0
sc01790_93550	2	scaffold01790	93550	u	2.87594e+06	48.428	0
sc01790_94990	2	scaffold01790	94990	u	2.89833e+06	48.428	0
sc01790_114666	2	scaffold01790	114666	u	2.92072e+06	48.428	0
sc01790_131695	2	scaffold01790	131695	u	2.94311e+06	48.428	0
sc01843_1364	2	scaffold01843	1364	u	2.9655e+06	48.428	0
sc01911_70727	2	scaffold01911	70727	u	2.98789e+06	48.428	0
sc01992_5427	2	scaffold01992	5427	u	3.01028e+06	48.428	0
sc01992_6360	2	scaffold01992	6360	u	3.03267e+06	48.428	0
sc01992_148281	2	scaffold01992	148281	u	3.05506e+06	48.428	0
sc01992_158783	2	scaffold01992	158783	u	3.07745e+06	48.428	0
sc02090_3449	2	scaffold02090	3449	u	3.09984e+06	48.428	0
sc02094_3037	2	scaffold02094	3037	u	3.12223e+06	48.428	0
sc02098_40295	2	scaffold02098	40295	u	3.14462e+06	48.428	0
sc02098_81671	2	scaffold02098	81671	u	3.16701e+06	48.428	0
sc02190_30038	2	scaffold02190	30038	u	3.1894e+06	48.428	0
sc02190_100880	2	scaffold02190	100880	u	3.21179e+06	48.428	0
sc02190_185459	2	scaffold02190	185459	u	3.23418e+06	48.428	0
sc02190_248025	2	scaffold02190	248025	u	3.25657e+06	48.428	0
sc02190_251021	2	scaffold02190	251021	u	3.27896e+06	48.428	0
sc02190_265057	2	scaffold02190	265057	u	3.30135e+06	48.428	0
sc02190_364446	2	scaffold02190	364446	u	3.32374e+06	48.428	0
sc02190_455113	2	scaffold02190	455113	u	3.34613e+06	48.428	0
sc02190_455862	2	scaffold02190	455862	u	3.36852e+06	48.428	0
sc02190_494040	2	scaffold02190	494040	u	3.39091e+06	48.428	0
sc02190_587461	2	scaffold02190	587461	u	3.4133e+06	48.428	0
sc02190_612079	2	scaffold02190	612079	u	3.43569e+06	48.428	0
sc02190_614361	2	scaffold02190	614361	u	3.45808e+06	48.428	0
sc02190_624046	2	scaffold02190	624046	u	3.48047e+06	48.428	0
sc02190_660118	2	scaffold02190	660118	u	3.50286e+06	48.428	0
sc02190_697768	2	scaffold02190	697768	u	3.52525e+06	48.428	0
sc02190_705895	2	scaffold02190	705895	u	3.54764e+06	48.428	0
sc02190_715279	2	scaffold02190	715279	u	3.57003e+06	48.428	0
sc02190_717184	2	scaffold02190	717184	u	3.59242e+06	48.428	0
sc02190_720036	2	scaffold02190	720036	u	3.61481e+06	48.428	0
sc02190_727032	2	scaffold02190	727032	u	3.6372e+06	48.428	0
sc02190_728255	2	scaffold02190	728255	u	3.65959e+06	48.428	0
sc02190_736776	2	scaffold02190	736776	u	3.68198e+06	48.428	0
sc02190_752344	2	scaffold02190	752344	u	3.70437e+06	48.428	0
sc02190_755303	2	scaffold02190	755303	u	3.72676e+06	48.428	0
sc02190_758327	2	scaffold02190	758327	u	3.74915e+06	48.428	0
sc02190_783283	2	scaffold02190	783283	u	3.77154e+06	48.428	0
sc02190_794408	2	scaffold02190	794408	u	3.79393e+06	48.428	0
sc02190_798442	2	scaffold02190	798442	u	3.81632e+06	48.428	0
sc02190_798956	2	scaffold02190	798956	u	3.83871e+06	48.428	0
sc02190_830996	2	scaffold02190	830996	u	3.8611e+06	48.428	0
sc02190_891786	2	scaffold02190	891786	u	3.88349e+06	48.428	0
sc02190_920933	2	scaffold02190	920933	u	3.90588e+06	48.428	0
sc02190_961934	2	scaffold02190	961934	u	3.92827e+06	48.428	0
sc02190_995151	2	scaffold02190	995151	u	3.95066e+06	48.428	0
sc02190_997433	2	scaffold02190	997433	u	3.97305e+06	48.428	0
sc02190_1020406	2	scaffold02190	1020406	u	3.99544e+06	48.428	0
sc02190_1025719	2	scaffold02190	1025719	u	4.01783e+06	48.428	0
sc02190_1043204	2	scaffold02190	1043204	u	4.04022e+06	48.428	0
sc02190_1049207	2	scaffold02190	1049207	u	4.06261e+06	48.428	0
sc02190_1050549	2	scaffold02190	1050549	u	4.085e+06	48.428	0
sc02190_1060194	2	scaffold02190	1060194	u	4.10739e+06	48.428	0
sc02190_1080685	2	scaffold02190	1080685	u	4.12978e+06	48.428	0
sc02190_1082727	2	scaffold02190	1082727	u	4.15217e+06	48.428	0
sc02190_1093909	2	scaffold02190	1093909	u	4.17456e+06	48.428	0
sc02190_1104196	2	scaffold02190	1104196	u	4.19695e+06	48.428	0
sc02190_1116788	2	scaffold02190	1116788	u	4.21934e+06	48.428	0
sc02190_1119728	2	scaffold02190	1119728	u	4.24173e+06	48.428	0
sc02190_1133267	2	scaffold02190	1133267	u	4.26412e+06	48.428	0
sc02190_1140012	2	scaffold02190	1140012	u	4.28651e+06	48.428	0
sc02190_1147653	2	scaffold02190	1147653	u	4.3089e+06	48.428	0
sc02190_1174778	2	scaffold02190	1174778	u	4.33129e+06	48.428	0
sc02190_1176592	2	scaffold02190	1176592	u	4.35368e+06	48.428	0
sc02190_1180094	2	scaffold02190	1180094	u	4.37607e+06	48.428	0
sc02190_1212170	2	scaffold02190	1212170	u	4.39846e+06	48.428	0
sc02190_1230844	2	scaffold02190	1230844	u	4.42085e+06	48.428	0
sc02190_1273162	2	scaffold02190	1273162	u	4.44324e+06	48.428	0
sc02190_1295670	2	scaffold02190	1295670	u	4.46563e+06	48.428	0
sc02190_1307621	2	scaffold02190	1307621	u	4.48802e+06	48.428	0
sc02190_1314886	2	scaffold02190	1314886	u	4.51041e+06	48.428	0
sc02190_1332679	2	scaffold02190	1332679	u	4.5328e+06	48.428	0
sc02190_1340954	2	scaffold02190	1340954	u	4.55519e+06	48.428	0
sc02190_1365795	2	scaffold02190	1365795	u	4.57758e+06	48.428	0
sc02190_1385889	2	scaffold02190	1385889	u	4.59997e+06	48.428	0
sc02190_1388470	2	scaffold02190	1388470	u	4.62236e+06	48.428	0
sc02190_1443891	2	scaffold02190	1443891	u	4.64475e+06	48.428	0
sc02190_1460314	2	scaffold02190	1460314	u	4.66714e+06	48.428	0
sc02190_1463865	2	scaffold02190	1463865	u	4.68953e+06	48.428	0
sc02190_1508643	2	scaffold02190	1508643	u	4.71192e+06	48.428	0
sc02190_1515595	2	scaffold02190	1515595	u	4.73431e+06	48.428	0
sc02190_1588668	2	scaffold02190	1588668	u	4.7567e+06	48.428	0
sc02190_1631697	2	scaffold02190	1631697	u	4.77909e+06	48.428	0
sc02190_1683720	2	scaffold02190	1683720	u	4.80148e+06	48.428	0
sc02190_1688200	2	scaffold02190	1688200	u	4.82387e+06	48.428	0
sc02190_1690674	2	scaffold02190	1690674	u	4.84626e+06	48.428	0
sc02190_1692938	2	scaffold02190	1692938	u	4.86865e+06	48.428	0
sc02190_1704212	2	scaffold02190	1704212	u	4.89104e+06	48.428	0
sc02190_1720036	2	scaffold02190	1720036	u	4.91343e+06	48.428	0
sc02190_1720094	2	scaffold02190	1720094	u	4.93582e+06	48.428	0
sc02190_1733711	2	scaffold02190	1733711	u	4.95821e+06	48.428	0
sc02190_1737730	2	scaffold02190	1737730	u	4.9806e+06	48.428	0
sc02190_1746563	2	scaffold02190	1746563	u	5.00299e+06	48.428	0
sc02190_1759283	2	scaffold02190	1759283	u	5.02538e+06	48.428	0
sc02190_1779499	2	scaffold02190	1779499	u	5.04777e+06	48.428	0
sc02190_1790431	2	scaffold02190	1790431	u	5.07016e+06	48.428	0
sc02190_1795044	2	scaffold02190	1795044	u	5.09255e+06	48.428	0
sc02190_1804696	2	scaffold02190	1804696	u	5.11494e+06	48.428	0
sc02190_1822426	2	scaffold02190	1822426	u	5.13733e+06	48.428	0
sc02190_1981172	2	scaffold02190	1981172	u	5.15972e+06	48.428	0
sc02190_1982266	2	scaffold02190	1982266	u	5.18211e+06	48.428	0
sc02190_1991409	2	scaffold02190	1991409	u	5.2045e+06	48.428	0
sc02190_2053048	2	scaffold02190	2053048	u	5.22688e+06	48.428	0
sc02486_35514	2	scaffold02486	35514	u	5.24927e+06	48.428	0
sc02486_37477	2	scaffold02486	37477	u	5.27166e+06	48.428	0
sc02486_50684	2	scaffold02486	50684	u	5.29405e+06	48.428	0
sc02486_52841	2	scaffold02486	52841	u	5.31644e+06	48.428	0
sc02486_71155	2	scaffold02486	71155	u	5.33883e+06	48.428	0
sc02486_73665	2	scaffold02486	73665	u	5.36122e+06	48.428	0
sc02486_88673	2	scaffold02486	88673	u	5.38361e+06	48.428	0
sc02486_99588	2	scaffold02486	99588	u	5.406e+06	48.428	0
sc02486_110363	2	scaffold02486	110363	u	5.42839e+06	48.428	0
sc02486_115781	2	scaffold02486	115781	u	5.45078e+06	48.428	0
sc02486_122514	2	scaffold02486	122514	u	5.47317e+06	48.428	0
sc02486_162687	2	scaffold02486	162687	u	5.49556e+06	48.428	0
sc02486_171742	2	scaffold02486	171742	u	5.51795e+06	48.428	0
sc02486_182575	2	scaffold02486	182575	u	5.54034e+06	48.428	0
sc02486_263432	2	scaffold02486	263432	u	5.56273e+06	48.428	0
sc02486_266640	2	scaffold02486	266640	u	5.58512e+06	48.428	0
sc02486_275273	2	scaffold02486	275273	u	5.60751e+06	48.428	0
sc02486_283377	2	scaffold02486	283377	u	5.6299e+06	48.428	0
sc02486_290180	2	scaffold02486	290180	u	5.65229e+06	48.428	0
sc02486_304827	2	scaffold02486	304827	u	5.67468e+06	48.428	0
sc02490_889	2	scaffold02490	889	u	5.69707e+06	48.428	0
sc02506_166468	2	scaffold02506	166468	u	5.71946e+06	48.428	0
sc02559_2283	2	scaffold02559	2283	u	5.74185e+06	48.428	0
sc02686_1803	2	scaffold02686	1803	u	5.76424e+06	48.428	0
sc02768_3001	2	scaffold02768	3001	u	5.78663e+06	48.428	0
sc02802_29938	2	scaffold02802	29938	u	5.80902e+06	48.428	0
sc02802_50311	2	scaffold02802	50311	u	5.83141e+06	48.428	0
sc02802_65756	2	scaffold02802	65756	u	5.8538e+06	48.428	0
sc02802_84936	2	scaffold02802	84936	u	5.87619e+06	48.428	0
sc02802_108568	2	scaffold02802	108568	u	5.89858e+06	48.428	0
sc02802_116031	2	scaffold02802	116031	u	5.92097e+06	48.428	0
sc02802_121362	2	scaffold02802	121362	u	5.94336e+06	48.428	0
sc02825_4522	2	scaffold02825	4522	u	5.96575e+06	48.428	0
sc02915_10621	2	scaffold02915	10621	u	5.98814e+06	48.428	0
sc02915_46172	2	scaffold02915	46172	u	6.01053e+06	48.428	0
sc02915_46283	2	scaffold02915	46283	u	6.03292e+06	48.428	0
sc02915_59268	2	scaffold02915	59268	u	6.05531e+06	48.428	0
sc02915_96594	2	scaffold02915	96594	u	6.0777e+06	48.428	0
sc02979_10356	2	scaffold02979	10356	u	6.10009e+06	48.428	0
sc02979_26721	2	scaffold02979	26721	u	6.12248e+06	48.428	0
sc02979_41356	2	scaffold02979	41356	u	6.14487e+06	48.428	0
sc02979_76064	2	scaffold02979	76064	u	6.16726e+06	48.428	0
sc02979_87908	2	scaffold02979	87908	u	6.18965e+06	48.428	0
sc02979_136516	2	scaffold02979	136516	u	6.21204e+06	48.428	0
sc02979_146522	2	scaffold02979	146522	u	6.23443e+06	48.428	0
sc02979_169740	2	scaffold02979	169740	u	6.25682e+06	48.428	0
sc02979_205172	2	scaffold02979	205172	u	6.27921e+06	48.428	0
sc02979_271145	2	scaffold02979	271145	u	6.3016e+06	48.428	0
sc02979_340503	2	scaffold02979	340503	u	6.32399e+06	48.428	0
sc03036_1894	2	scaffold03036	1894	u	6.34638e+06	48.428	0
sc03096_46936	2	scaffold03096	46936	u	6.36877e+06	48.428	0
sc03096_87665	2	scaffold03096	87665	u	6.39116e+06	48.428	0
sc03096_111662	2	scaffold03096	111662	u	6.41355e+06	48.428	0
sc03258_16834	2	scaffold03258	16834	u	6.43594e+06	48.428	0
sc03258_60119	2	scaffold03258	60119	u	6.45833e+06	48.428	0
sc03258_70980	2	scaffold03258	70980	u	6.48072e+06	48.428	0
sc03258_214655	2	scaffold03258	214655	u	6.50311e+06	48.428	0
sc03258_218147	2	scaffold03258	218147	u	6.5255e+06	48.428	0
sc03258_239264	2	scaffold03258	239264	u	6.54789e+06	48.428	0
sc03258_255713	2	scaffold03258	255713	u	6.57028e+06	48.428	0
sc03258_276392	2	scaffold03258	276392	u	6.59267e+06	48.428	0
sc03258_278246	2	scaffold03258	278246	u	6.61506e+06	48.428	0
sc03258_412665	2	scaffold03258	412665	u	6.63745e+06	48.428	0
sc03258_446862	2	scaffold03258	446862	u	6.65984e+06	48.428	0
sc03258_507102	2	scaffold03258	507102	u	6.68223e+06	48.428	0
sc03258_536485	2	scaffold03258	536485	u	6.70462e+06	48.428	0
sc03258_542313	2	scaffold03258	542313	u	6.72701e+06	48.428	0
sc03258_576880	2	scaffold03258	576880	u	6.7494e+06	48.428	0
sc03258_583175	2	scaffold03258	583175	u	6.77179e+06	48.428	0
sc03258_586441	2	scaffold03258	586441	u	6.79418e+06	48.428	0
sc03258_627534	2	scaffold03258	627534	u	6.81657e+06	48.428	0
sc03258_630762	2	scaffold03258	630762	u	6.83896e+06	48.428	0
sc03258_632988	2	scaffold03258	632988	u	6.86135e+06	48.428	0
sc03258_637926	2	scaffold03258	637926	u	6.88374e+06	48.428	0
sc03258_646774	2	scaffold03258	646774	u	6.90613e+06	48.428	0
sc03258_649843	2	scaffold03258	649843	u	6.92852e+06	48.428	0
sc03258_656366	2	scaffold03258	656366	u	6.95091e+06	48.428	0
sc03258_659648	2	scaffold03258	659648	u	6.9733e+06	48.428	0
sc03258_675180	2	scaffold03258	675180	u	6.99569e+06	48.428	0
sc03258_676264	2	scaffold03258	676264	u	7.01808e+06	48.428	0
sc03258_687563	2	scaffold03258	687563	u	7.04047e+06	48.428	0
sc03258_720359	2	scaffold03258	720359	u	7.06286e+06	48.428	0
sc03258_723648	2	scaffold03258	723648	u	7.08525e+06	48.428	0
sc03297_1988	2	scaffold03297	1988	u	7.10764e+06	48.428	0
sc03297_11293	2	scaffold03297	11293	u	7.13003e+06	48.428	0
sc03297_35365	2	scaffold03297	35365	u	7.15242e+06	48.428	0
sc03297_37857	2	scaffold03297	37857	u	7.17481e+06	48.428	0
sc03297_39528	2	scaffold03297	39528	u	7.1972e+06	48.428	0
sc03297_66527	2	scaffold03297	66527	u	7.21959e+06	48.428	0
sc03297_74536	2	scaffold03297	74536	u	7.24198e+06	48.428	0
sc03297_90260	2	scaffold03297	90260	u	7.26437e+06	48.428	0
sc03297_100268	2	scaffold03297	100268	u	7.28676e+06	48.428	0
sc03297_141156	2	scaffold03297	141156	u	7.30915e+06	48.428	0
sc03297_144508	2	scaffold03297	144508	u	7.33154e+06	48.428	0
sc03326_70808	2	scaffold03326	70808	u	7.35393e+06	48.428	0
sc03326_99547	2	scaffold03326	99547	u	7.37632e+06	48.428	0
sc03326_119769	2	scaffold03326	119769	u	7.39871e+06	48.428	0
sc03326_126208	2	scaffold03326	126208	u	7.4211e+06	48.428	0
sc03326_148741	2	scaffold03326	148741	u	7.44349e+06	48.428	0
sc03326_237157	2	scaffold03326	237157	u	7.46588e+06	48.428	0
sc03326_266503	2	scaffold03326	266503	u	7.48827e+06	48.428	0
sc03326_308531	2	scaffold03326	308531	u	7.51066e+06	48.428	0
sc03326_316179	2	scaffold03326	316179	u	7.53305e+06	48.428	0
sc03326_350915	2	scaffold03326	350915	u	7.55544e+06	48.428	0
sc03326_387018	2	scaffold03326	387018	u	7.57783e+06	48.428	0
sc03326_398775	2	scaffold03326	398775	u	7.60022e+06	48.428	0
sc03326_405362	2	scaffold03326	405362	u	7.62261e+06	48.428	0
sc03326_417242	2	scaffold03326	417242	u	7.645e+06	48.428	0
sc03326_425415	2	scaffold03326	425415	u	7.66739e+06	48.428	0
sc03326_441896	2	scaffold03326	441896	u	7.68978e+06	48.428	0
sc03326_468316	2	scaffold03326	468316	u	7.71217e+06	48.428	0
sc03326_485842	2	scaffold03326	485842	u	7.73456e+06	48.428	0
sc03326_510700	2	scaffold03326	510700	u	7.75695e+06	48.428	0
sc03326_533728	2	scaffold03326	533728	u	7.77934e+06	48.428	0
sc03326_549027	2	scaffold03326	549027	u	7.80173e+06	48.428	0
sc03326_550913	2	scaffold03326	550913	u	7.82412e+06	48.428	0
sc03326_553775	2	scaffold03326	553775	u	7.84651e+06	48.428	0
sc03326_574802	2	scaffold03326	574802	u	7.8689e+06	48.428	0
sc03326_620198	2	scaffold03326	620198	u	7.89129e+06	48.428	0
co04260_449	2	contig04260	449	u	7.91368e+06	48.428	0
co52164_176	2	contig52164	176	u	7.93607e+06	48.428	0
co53369_517	2	contig53369	517	u	7.95846e+06	48.428	0
co62642_491	2	contig62642	491	u	7.98085e+06	48.428	0
sc00662_2668	2	scaffold00662	2668	u	8.00324e+06	48.428	0
sc00849_1640	2	scaffold00849	1640	u	8.02563e+06	48.428	0
sc01439_2532	2	scaffold01439	2532	u	8.04802e+06	48.428	0
sc01535_1343	2	scaffold01535	1343	u	8.07041e+06	48.428	0
sc01622_2226	2	scaffold01622	2226	u	8.0928e+06	48.428	0
sc02021_5938	2	scaffold02021	5938	u	8.11519e+06	48.428	0
sc02021_7685	2	scaffold02021	7685	u	8.13758e+06	48.428	0
sc02331_125	2	scaffold02331	125	u	8.15997e+06	48.428	0
sc01274_1184	2	scaffold01274	1184	o	8.18354e+06	48.428	0
sc01274_25715	2	scaffold01274	25715	o	8.20807e+06	48.428	0
sc01274_75124	2	scaffold01274	75124	o	8.25748e+06	48.428	0
sc01274_87287	2	scaffold01274	87287	o	8.26964e+06	48.428	0
sc01274_127138	2	scaffold01274	127138	o	8.3095e+06	48.428	0
sc01274_142974	2	scaffold01274	142974	o	8.32533e+06	48.428	0
sc01274_175380	2	scaffold01274	175380	o	8.35774e+06	48.428	0
sc01274_177054	2	scaffold01274	177054	o	8.35941e+06	48.428	0
sc01274_245578	2	scaffold01274	245578	o	8.42794e+06	52.277	56.1701
sc01274_303755	2	scaffold01274	303755	o	8.48611e+06	52.282	0.0859446
sc01274_312620	2	scaffold01274	312620	o	8.49498e+06	52.282	0
sc01274_338882	2	scaffold01274	338882	o	8.52124e+06	52.282	0
sc01274_347580	2	scaffold01274	347580	o	8.52994e+06	52.282	0
sc01274_366104	2	scaffold01274	366104	o	8.54846e+06	52.282	0
sc01274_412095	2	scaffold01274	412095	o	8.59445e+06	55.17	62.7949
sc01274_426744	2	scaffold01274	426744	o	8.6091e+06	55.17	0
sc01274_431532	2	scaffold01274	431532	o	8.61389e+06	55.17	0
sc01274_487952	2	scaffold01274	487952	o	8.67031e+06	55.17	0
sc01763_168085	2	scaffold01763	168085	u	8.71707e+06	55.17	0
sc01763_182236	2	scaffold01763	182236	u	8.76311e+06	55.17	0
sc01763_212394	2	scaffold01763	212394	u	8.80916e+06	55.17	0
co17729_704	2	contig17729	704	u	8.8552e+06	55.17	0
sc02865_561444	2	scaffold02865	561444	o	8.92239e+06	55.17	0
sc02865_500685	2	scaffold02865	500685	o	8.98315e+06	59.024	63.4309
sc02865_489065	2	scaffold02865	489065	o	8.99477e+06	59.024	0
sc02865_461025	2	scaffold02865	461025	o	9.02281e+06	59.986	34.3081
sc02865_411261	2	scaffold02865	411261	o	9.07258e+06	59.986	0
sc02865_404838	2	scaffold02865	404838	o	9.079e+06	59.986	0
sc02865_381883	2	scaffold02865	381883	o	9.10195e+06	64.809	210.107
sc02865_380564	2	scaffold02865	380564	o	9.10327e+06	64.809	0
sc02865_375148	2	scaffold02865	375148	o	9.10869e+06	64.809	0
sc02865_364647	2	scaffold02865	364647	o	9.11919e+06	64.809	0
sc02865_348890	2	scaffold02865	348890	o	9.13495e+06	64.809	0
sc02865_313609	2	scaffold02865	313609	o	9.17023e+06	64.809	0
sc02865_292457	2	scaffold02865	292457	o	9.19138e+06	64.809	0
sc02865_275746	2	scaffold02865	275746	o	9.20809e+06	64.809	0
sc02616_6373	2	scaffold02616	6373	u	9.22031e+06	64.809	0
sc01742_313	2	scaffold01742	313	u	9.23252e+06	66.733	157.49
sc02865_239096	2	scaffold02865	239096	o	9.24474e+06	66.733	0
sc02865_220502	2	scaffold02865	220502	o	9.26333e+06	67.695	51.7371
sc02865_220499	2	scaffold02865	220499	o	9.26334e+06	67.695	0
sc02865_210495	2	scaffold02865	210495	o	9.27334e+06	67.695	0
sc02865_205301	2	scaffold02865	205301	o	9.27854e+06	67.695	0
sc02865_194741	2	scaffold02865	194741	o	9.2891e+06	67.695	0
sc02865_192509	2	scaffold02865	192509	o	9.29133e+06	67.695	0
sc02865_185270	2	scaffold02865	185270	o	9.29857e+06	67.695	0
sc02865_95100	2	scaffold02865	95100	o	9.38874e+06	67.695	0
sc02865_90657	2	scaffold02865	90657	o	9.39318e+06	67.695	0
sc02455_173	2	scaffold02455	173	u	9.39873e+06	68.262	102.153
sc02865_79556	2	scaffold02865	79556	o	9.40428e+06	68.656	70.9846
sc02865_75554	2	scaffold02865	75554	o	9.40828e+06	68.656	0
sc02865_65868	2	scaffold02865	65868	o	9.41797e+06	68.656	0
sc02865_60292	2	scaffold02865	60292	o	9.42354e+06	68.656	0
sc01473_197	2	scaffold01473	197	u	9.44559e+06	69.618	43.6449
sc02865_16209	2	scaffold02865	16209	o	9.46763e+06	70.58	43.6449
sc01186_19905	2	scaffold01186	19905	o	9.50374e+06	70.58	0
sc01186_69692	2	scaffold01186	69692	o	9.55353e+06	70.58	0
sc01186_75333	2	scaffold01186	75333	o	9.55917e+06	70.58	0
co26147_1580	2	contig26147	1580	u	9.5682e+06	70.58	0
sc01369_1361	2	scaffold01369	1361	u	9.57722e+06	70.58	0
sc01186_102412	2	scaffold01186	102412	o	9.58625e+06	76.224	625.282
sc01186_110389	2	scaffold01186	110389	o	9.59423e+06	77.344	140.404
sc00868_50252	2	scaffold00868	50252	o	9.67241e+06	77.344	0
co48885_105	2	contig48885	105	u	9.67667e+06	77.344	0
sc00868_64844	2	scaffold00868	64844	o	9.68093e+06	78.84	350.968
sc00868_73369	2	scaffold00868	73369	o	9.68946e+06	80.239	164.106
sc00868_74909	2	scaffold00868	74909	o	9.691e+06	80.239	0
sc00868_81130	2	scaffold00868	81130	o	9.69722e+06	80.239	0
sc00868_85289	2	scaffold00868	85289	o	9.70138e+06	80.239	0
sc00868_104118	2	scaffold00868	104118	o	9.72021e+06	80.239	0
sc00868_152304	2	scaffold00868	152304	o	9.76839e+06	80.239	0
sc00868_158456	2	scaffold00868	158456	o	9.77454e+06	80.239	0
sc00868_185464	2	scaffold00868	185464	o	9.80155e+06	80.239	0
sc00868_222993	2	scaffold00868	222993	o	9.83908e+06	81.201	25.6335
sc00868_287265	2	scaffold00868	287265	o	9.90335e+06	81.201	0
sc00868_294583	2	scaffold00868	294583	o	9.91067e+06	81.201	0
sc00868_299779	2	scaffold00868	299779	o	9.91587e+06	81.201	0
sc00868_335308	2	scaffold00868	335308	o	9.9514e+06	81.201	0
sc00868_418461	2	scaffold00868	418461	o	1.00345e+07	86.996	69.6908
sc00868_431537	2	scaffold00868	431537	o	1.00476e+07	86.996	0
sc00868_435931	2	scaffold00868	435931	o	1.0052e+07	86.996	0
sc00868_509273	2	scaffold00868	509273	o	1.01254e+07	87.958	13.1166
sc00868_510046	2	scaffold00868	510046	o	1.01261e+07	87.958	0
sc01506_1771	2	scaffold01506	1771	u	1.02166e+07	88.021	0.696618
sc00868_690920	2	scaffold00868	690920	o	1.0307e+07	91.812	41.9187
sc00868_721063	2	scaffold00868	721063	o	1.03372e+07	91.812	0
sc00868_885847	2	scaffold00868	885847	o	1.05019e+07	93.707	11.4999
sc00868_903797	2	scaffold00868	903797	o	1.05199e+07	93.736	1.6156
sc00868_908321	2	scaffold00868	908321	o	1.05244e+07	93.736	0
co24400_1426	2	contig24400	1426	u	1.05499e+07	93.736	0
sc01623_856	2	scaffold01623	856	u	1.05754e+07	93.736	0
sc00868_984826	2	scaffold00868	984826	o	1.06009e+07	94.698	37.723
sc00868_997548	2	scaffold00868	997548	o	1.06136e+07	94.698	0
sc00868_1024858	2	scaffold00868	1024858	o	1.06409e+07	94.698	0
sc00868_1071392	2	scaffold00868	1071392	o	1.06875e+07	95.66	20.6731
sc00868_1075589	2	scaffold00868	1075589	o	1.06917e+07	95.66	0
sc00868_1079839	2	scaffold00868	1079839	o	1.06959e+07	95.66	0
sc00868_1087608	2	scaffold00868	1087608	o	1.07037e+07	95.66	0
sc00023_210	2	scaffold00023	210	u	1.07059e+07	95.948	127.915
sc00868_1092111	2	scaffold00868	1092111	o	1.07082e+07	96.246	132.356
sc00868_1142084	2	scaffold00868	1142084	o	1.07582e+07	96.621	7.50405
sc00868_1203470	2	scaffold00868	1203470	o	1.08196e+07	97.044	6.89082
sc00868_1249818	2	scaffold00868	1249818	o	1.08659e+07	97.582	11.6078
sc00868_1274464	2	scaffold00868	1274464	o	1.08906e+07	97.582	0
sc00868_1281781	2	scaffold00868	1281781	o	1.08979e+07	98.544	131.475
sc00868_1285223	2	scaffold00868	1285223	o	1.09013e+07	98.544	0
sc00868_1296600	2	scaffold00868	1296600	o	1.09127e+07	98.544	0
sc00868_1305465	2	scaffold00868	1305465	o	1.09216e+07	98.544	0
sc00868_1355617	2	scaffold00868	1355617	o	1.09717e+07	102.398	76.8464
sc00868_1422743	2	scaffold00868	1422743	o	1.10388e+07	102.398	0
sc00868_1438832	2	scaffold00868	1438832	o	1.10549e+07	103.36	59.7924
sc00868_1509459	2	scaffold00868	1509459	o	1.11255e+07	103.36	0
sc00868_1590313	2	scaffold00868	1590313	o	1.12064e+07	105.284	23.796
sc00868_1601452	2	scaffold00868	1601452	o	1.12175e+07	105.284	0
sc00868_1648546	2	scaffold00868	1648546	o	1.12646e+07	105.284	0
co33377_708	2	contig33377	708	u	1.12922e+07	105.284	0
sc00868_1703667	2	scaffold00868	1703667	o	1.13198e+07	106.265	35.5944
sc00868_1737974	2	scaffold00868	1737974	o	1.13541e+07	108.199	56.3733
sc00868_1822432	2	scaffold00868	1822432	o	1.14385e+07	109.161	11.3903
sc00024_3536805	2	scaffold00024	3536805	o	1.14761e+07	112.049	76.7575
sc00024_3527578	2	scaffold00024	3527578	o	1.14854e+07	112.049	0
sc00024_3473024	2	scaffold00024	3473024	o	1.15399e+07	112.049	0
sc00024_3407116	2	scaffold00024	3407116	o	1.16058e+07	112.049	0
sc00895_2256	2	scaffold00895	2256	u	1.16171e+07	112.049	0
sc00895_4803	2	scaffold00895	4803	u	1.16283e+07	112.049	0
sc00024_3373364	2	scaffold00024	3373364	o	11639585	113.011	85.506
sc00024_3311729	2	scaffold00024	3311729	o	11701220	113.973	15.608
sc01991_2205	2	scaffold01991	2205	u	11731584	113.973	0
sc00024_3251001	2	scaffold00024	3251001	o	11761948	115.897	63.3645
sc00024_3194186	2	scaffold00024	3194186	o	11818763	115.897	0
sc00024_3179557	2	scaffold00024	3179557	o	11833392	115.897	0
sc00024_3154258	2	scaffold00024	3154258	o	11858691	115.897	0
sc00024_3147619	2	scaffold00024	3147619	o	11865330	115.897	0
sc00024_3143213	2	scaffold00024	3143213	o	11869736	115.897	0
sc00024_3086330	2	scaffold00024	3086330	o	11926619	115.897	0
sc02847_748	2	scaffold02847	748	u	1.19304e+07	115.897	0
co25495_1349	2	contig25495	1349	u	1.19341e+07	115.897	0
sc00024_3075082	2	scaffold00024	3075082	o	1.19379e+07	116.859	256.579
sc00024_3035267	2	scaffold00024	3035267	o	1.19777e+07	116.859	0
sc00024_3009880	2	scaffold00024	3009880	o	1.20031e+07	116.859	0
sc00024_2995786	2	scaffold00024	2995786	o	1.20172e+07	116.859	0
sc00024_2960863	2	scaffold00024	2960863	o	1.20521e+07	116.859	0
sc00024_2946805	2	scaffold00024	2946805	o	1.20661e+07	116.859	0
sc00024_2941103	2	scaffold00024	2941103	o	1.20718e+07	116.859	0
sc00024_2929245	2	scaffold00024	2929245	o	1.20837e+07	116.859	0
sc00024_2906988	2	scaffold00024	2906988	o	1.2106e+07	116.859	0
sc02670_5362	2	scaffold02670	5362	u	1.21601e+07	116.859	0
sc00024_2798623	2	scaffold00024	2798623	o	1.22143e+07	117.821	17.7548
sc00024_2718341	2	scaffold00024	2718341	o	1.22946e+07	119.745	23.9655
co52314_593	2	contig52314	593	u	1.23018e+07	119.745	0
sc00024_2703882	2	scaffold00024	2703882	o	1.23091e+07	120.707	133.066
sc00024_2685921	2	scaffold00024	2685921	o	1.2327e+07	120.707	0
sc00024_2682449	2	scaffold00024	2682449	o	1.23305e+07	120.707	0
sc00024_2674705	2	scaffold00024	2674705	o	1.23382e+07	120.707	0
sc00696_3318	2	scaffold00696	3318	u	1.23596e+07	120.707	0
sc00024_2632001	2	scaffold00024	2632001	o	1.23809e+07	121.669	45.0543
sc00024_2595868	2	scaffold00024	2595868	o	1.24171e+07	121.669	0
sc00024_2588049	2	scaffold00024	2588049	o	1.24249e+07	121.669	0
sc00024_2574715	2	scaffold00024	2574715	o	1.24382e+07	121.669	0
sc00546_2337	2	scaffold00546	2337	u	1.24455e+07	121.669	0
sc00024_2560258	2	scaffold00024	2560258	o	1.24527e+07	121.76	12.5891
sc00024_2506228	2	scaffold00024	2506228	o	1.25067e+07	123.593	33.9256
sc00024_2468321	2	scaffold00024	2468321	o	1.25446e+07	124.555	25.3779
sc00024_2464463	2	scaffold00024	2464463	o	1.25485e+07	124.555	0
sc00024_2330099	2	scaffold00024	2330099	o	1.26829e+07	126.479	14.3193
sc00024_2304882	2	scaffold00024	2304882	o	1.27081e+07	127.441	38.1489
sc00024_2294844	2	scaffold00024	2294844	o	1.27181e+07	127.441	0
sc00024_2272973	2	scaffold00024	2272973	o	1.274e+07	127.441	0
sc00024_2259554	2	scaffold00024	2259554	o	1.27534e+07	127.441	0
sc00024_2240970	2	scaffold00024	2240970	o	1.2772e+07	127.441	0
sc00024_2234534	2	scaffold00024	2234534	o	1.27784e+07	127.441	0
sc00024_2231957	2	scaffold00024	2231957	o	1.2781e+07	127.441	0
sc00024_2226528	2	scaffold00024	2226528	o	1.27864e+07	127.441	0
sc00024_2219237	2	scaffold00024	2219237	o	1.27937e+07	127.441	0
sc00024_2213975	2	scaffold00024	2213975	o	1.2799e+07	127.441	0
sc00024_2178127	2	scaffold00024	2178127	o	1.28348e+07	127.441	0
co48170_68	2	contig48170	68	u	1.28715e+07	127.441	0
sc00553_332	2	scaffold00553	332	u	1.29081e+07	127.441	0
sc00024_2068173	2	scaffold00024	2068173	o	1.29448e+07	128.403	26.2473
sc00024_2053195	2	scaffold00024	2053195	o	1.29598e+07	129.365	64.2275
sc00024_2005952	2	scaffold00024	2005952	o	1.3007e+07	129.365	0
sc00024_1999997	2	scaffold00024	1999997	o	1.3013e+07	129.365	0
sc00024_1998950	2	scaffold00024	1998950	o	1.3014e+07	129.365	0
sc00024_1987185	2	scaffold00024	1987185	o	1.30258e+07	129.365	0
sc00024_1943890	2	scaffold00024	1943890	o	1.30691e+07	131.289	44.4393
sc00024_1895007	2	scaffold00024	1895007	o	1.31179e+07	132.251	19.6796
sc00024_1892115	2	scaffold00024	1892115	o	1.31208e+07	132.251	0
sc00024_1875401	2	scaffold00024	1875401	o	1.31375e+07	132.251	0
sc00024_1857668	2	scaffold00024	1857668	o	1.31553e+07	132.251	0
sc00024_1852265	2	scaffold00024	1852265	o	1.31607e+07	132.251	0
sc00024_1848857	2	scaffold00024	1848857	o	1.31641e+07	132.251	0
sc00024_1770935	2	scaffold00024	1770935	o	1.3242e+07	132.251	0
sc00024_1753854	2	scaffold00024	1753854	o	1.32591e+07	132.251	0
sc02814_2107	2	scaffold02814	2107	u	1.32797e+07	134.189	94.1645
co01562_245	2	contig01562	245	u	1.33003e+07	135.165	47.4224
sc00024_1692111	2	scaffold00024	1692111	o	1.33208e+07	135.165	0
sc00024_1623756	2	scaffold00024	1623756	o	1.33892e+07	138.053	42.25
sc00024_1618370	2	scaffold00024	1618370	o	1.33946e+07	138.053	0
sc00024_1613686	2	scaffold00024	1613686	o	1.33993e+07	138.053	0
sc00024_1607955	2	scaffold00024	1607955	o	1.3405e+07	138.053	0
sc00024_1591435	2	scaffold00024	1591435	o	1.34215e+07	138.053	0
sc00024_1578695	2	scaffold00024	1578695	o	1.34343e+07	139.977	151.02
sc00024_1534081	2	scaffold00024	1534081	o	1.34789e+07	139.977	0
sc00024_1523645	2	scaffold00024	1523645	o	1.34893e+07	139.977	0
sc00024_1519769	2	scaffold00024	1519769	o	1.34932e+07	139.977	0
sc00024_1510023	2	scaffold00024	1510023	o	1.35029e+07	140.939	98.7072
sc00024_1501600	2	scaffold00024	1501600	o	1.35113e+07	140.939	0
sc00024_1464998	2	scaffold00024	1464998	o	1.3548e+07	141.901	26.2827
sc00024_1385342	2	scaffold00024	1385342	o	1.36276e+07	141.901	0
sc00024_1333521	2	scaffold00024	1333521	o	1.36794e+07	142.863	18.5639
sc00024_1332234	2	scaffold00024	1332234	o	1.36807e+07	142.863	0
sc00024_1311704	2	scaffold00024	1311704	o	1.37012e+07	142.863	0
sc00024_1295639	2	scaffold00024	1295639	o	1.37173e+07	142.863	0
sc00024_1277046	2	scaffold00024	1277046	o	1.37359e+07	142.863	0
sc00024_1238730	2	scaffold00024	1238730	o	1.37742e+07	145.727	74.7468
sc00024_1213673	2	scaffold00024	1213673	o	1.37993e+07	145.751	0.957816
sc00024_1196893	2	scaffold00024	1196893	o	1.38161e+07	145.751	0
sc00024_1165063	2	scaffold00024	1165063	o	1.38479e+07	145.751	0
sc00024_1161683	2	scaffold00024	1161683	o	1.38513e+07	145.751	0
sc00024_1109300	2	scaffold00024	1109300	o	1.39036e+07	146.713	18.3647
sc00024_1026798	2	scaffold00024	1026798	o	1.39862e+07	146.713	0
sc00024_1001548	2	scaffold00024	1001548	o	1.40114e+07	146.713	0
sc00024_991196	2	scaffold00024	991196	o	1.40218e+07	146.713	0
sc00024_979013	2	scaffold00024	979013	o	1.40339e+07	146.713	0
sc00024_960326	2	scaffold00024	960326	o	1.40526e+07	147.675	51.4796
sc00024_943012	2	scaffold00024	943012	o	1.40699e+07	147.675	0
sc00024_888184	2	scaffold00024	888184	o	1.41248e+07	148.637	17.5458
sc00024_877335	2	scaffold00024	877335	o	1.41356e+07	148.637	0
sc00024_856497	2	scaffold00024	856497	o	1.41565e+07	148.637	0
sc00024_845958	2	scaffold00024	845958	o	1.4167e+07	148.637	0
sc00024_820330	2	scaffold00024	820330	o	1.41926e+07	148.637	0
sc00024_809706	2	scaffold00024	809706	o	1.42032e+07	148.637	0
sc00024_803942	2	scaffold00024	803942	o	1.4209e+07	148.637	0
sc00024_788562	2	scaffold00024	788562	o	1.42244e+07	149.599	62.5488
sc00024_778087	2	scaffold00024	778087	o	1.42349e+07	149.599	0
sc00024_729748	2	scaffold00024	729748	o	1.42832e+07	150.561	19.9011
sc00024_720842	2	scaffold00024	720842	o	1.42921e+07	150.561	0
sc00024_689368	2	scaffold00024	689368	o	1.43236e+07	150.561	0
sc00024_673229	2	scaffold00024	673229	o	1.43397e+07	151.523	59.6072
sc00024_650071	2	scaffold00024	650071	o	1.43629e+07	151.523	0
sc00024_578606	2	scaffold00024	578606	o	1.44343e+07	151.523	0
sc00024_558710	2	scaffold00024	558710	o	1.44542e+07	152.485	48.3514
sc00024_520655	2	scaffold00024	520655	o	1.44923e+07	152.485	0
sc00024_518351	2	scaffold00024	518351	o	1.44946e+07	152.485	0
sc00024_488603	2	scaffold00024	488603	o	1.45243e+07	152.485	0
sc00024_482565	2	scaffold00024	482565	o	1.45304e+07	152.485	0
sc00024_467899	2	scaffold00024	467899	o	1.45451e+07	152.485	0
sc00024_448368	2	scaffold00024	448368	o	1.45646e+07	152.485	0
sc00024_406943	2	scaffold00024	406943	o	1.4606e+07	152.975	11.8286
sc00024_382344	2	scaffold00024	382344	o	1.46306e+07	153.446	19.1471
sc00024_371768	2	scaffold00024	371768	o	1.46412e+07	153.446	0
sc00024_339019	2	scaffold00024	339019	o	1.46739e+07	153.446	0
sc00024_290620	2	scaffold00024	290620	o	1.47223e+07	153.446	0
sc01698_1716	2	scaffold01698	1716	u	1.47395e+07	153.446	0
sc00024_256189	2	scaffold00024	256189	o	1.47568e+07	155.37	111.76
sc00024_251576	2	scaffold00024	251576	o	1.47614e+07	155.37	0
sc00024_247355	2	scaffold00024	247355	o	1.47656e+07	155.37	0
sc00024_242672	2	scaffold00024	242672	o	1.47703e+07	155.37	0
sc00024_228603	2	scaffold00024	228603	o	1.47843e+07	156.332	68.3773
sc00024_227496	2	scaffold00024	227496	o	1.47855e+07	156.332	0
sc00024_201071	2	scaffold00024	201071	o	1.48119e+07	156.332	0
sc00024_188940	2	scaffold00024	188940	o	1.4824e+07	156.332	0
sc00024_171813	2	scaffold00024	171813	o	1.48411e+07	156.332	0
sc00024_153060	2	scaffold00024	153060	o	1.48599e+07	156.332	0
sc00024_143156	2	scaffold00024	143156	o	1.48698e+07	156.332	0
sc00024_127418	2	scaffold00024	127418	o	1.48855e+07	157.298	61.3801
sc00024_109604	2	scaffold00024	109604	o	1.49033e+07	158.264	54.227
sc00024_46669	2	scaffold00024	46669	o	1.49663e+07	158.264	0
sc00024_45228	2	scaffold00024	45228	o	1.49677e+07	158.264	0
sc00024_33882	2	scaffold00024	33882	o	1.49791e+07	158.264	0
sc00024_10788	2	scaffold00024	10788	o	1.50022e+07	158.264	0
sc02850_881551	2	scaffold02850	881551	o	1.50525e+07	158.264	0
sc02850_871680	2	scaffold02850	871680	o	1.50624e+07	158.264	0
sc02850_854468	2	scaffold02850	854468	o	1.50796e+07	158.264	0
sc02850_839811	2	scaffold02850	839811	o	1.50943e+07	158.264	0
sc02850_823856	2	scaffold02850	823856	o	1.51102e+07	161.152	181.009
sc02850_815501	2	scaffold02850	815501	o	1.51186e+07	161.152	0
sc02850_813058	2	scaffold02850	813058	o	1.5121e+07	161.152	0
sc02850_791362	2	scaffold02850	791362	o	1.51427e+07	161.152	0
sc02850_752023	2	scaffold02850	752023	o	1.5182e+07	162.114	24.4541
sc02850_747898	2	scaffold02850	747898	o	1.51862e+07	162.114	0
sc02850_747385	2	scaffold02850	747385	o	1.51867e+07	162.114	0
sc02850_714160	2	scaffold02850	714160	o	1.52199e+07	162.114	0
sc02850_706414	2	scaffold02850	706414	o	1.52277e+07	162.114	0
sc00445_2337	2	scaffold00445	2337	u	1.52398e+07	162.114	0
sc02850_682128	2	scaffold02850	682128	o	1.52519e+07	163.076	79.2226
sc02850_677193	2	scaffold02850	677193	o	1.52569e+07	164.485	285.512
sc02850_630318	2	scaffold02850	630318	o	1.53037e+07	165.961	31.488
sc02850_605406	2	scaffold02850	605406	o	1.53287e+07	165.961	0
sc02850_588615	2	scaffold02850	588615	o	1.53455e+07	168.849	171.997
sc02850_582727	2	scaffold02850	582727	o	1.53513e+07	168.849	0
sc02850_574639	2	scaffold02850	574639	o	1.53594e+07	169.811	118.942
sc02850_565413	2	scaffold02850	565413	o	1.53687e+07	169.811	0
sc02850_539512	2	scaffold02850	539512	o	1.53946e+07	170.773	37.1414
sc02850_508908	2	scaffold02850	508908	o	1.54252e+07	170.773	0
sc02850_496650	2	scaffold02850	496650	o	1.54374e+07	170.773	0
sc02850_487101	2	scaffold02850	487101	o	1.5447e+07	170.773	0
sc02850_475859	2	scaffold02850	475859	o	1.54582e+07	170.773	0
sc02850_440765	2	scaffold02850	440765	o	1.54933e+07	172.659	53.7414
sc02850_428532	2	scaffold02850	428532	o	1.55055e+07	172.697	3.10635
sc02850_387851	2	scaffold02850	387851	o	1.55462e+07	172.697	0
sc02850_350948	2	scaffold02850	350948	o	1.55831e+07	173.659	26.0683
sc02850_336617	2	scaffold02850	336617	o	1.55975e+07	173.659	0
sc02850_318821	2	scaffold02850	318821	o	1.56152e+07	173.659	0
sc01930_5392	2	scaffold01930	5392	u	1.56269e+07	173.659	0
sc02850_295608	2	scaffold02850	295608	o	1.56385e+07	174.621	82.8846
sc02850_279229	2	scaffold02850	279229	o	1.56548e+07	174.621	0
sc02850_277450	2	scaffold02850	277450	o	1.56566e+07	174.621	0
sc02850_270711	2	scaffold02850	270711	o	1.56634e+07	174.621	0
sc02850_249146	2	scaffold02850	249146	o	1.56849e+07	175.583	44.6093
sc02850_237289	2	scaffold02850	237289	o	1.56968e+07	176.545	81.1335
sc02850_227764	2	scaffold02850	227764	o	1.57063e+07	176.545	0
sc02850_213209	2	scaffold02850	213209	o	1.57209e+07	176.545	0
sc02850_204243	2	scaffold02850	204243	o	1.57298e+07	176.545	0
sc02850_200976	2	scaffold02850	200976	o	1.57331e+07	176.545	0
sc02850_189137	2	scaffold02850	189137	o	1.57449e+07	176.545	0
sc02850_180237	2	scaffold02850	180237	o	1.57538e+07	176.545	0
sc02850_130793	2	scaffold02850	130793	o	1.58033e+07	176.545	0
sc02850_109643	2	scaffold02850	109643	o	1.58244e+07	176.545	0
sc02850_76042	2	scaffold02850	76042	o	1.5858e+07	177.507	28.6301
sc02850_45323	2	scaffold02850	45323	o	1.58887e+07	177.507	0
sc02850_27438	2	scaffold02850	27438	o	1.59066e+07	177.507	0
sc02850_13679	2	scaffold02850	13679	o	1.59204e+07	177.507	0
sc00245_666	2	scaffold00245	666	u	1.59347e+07	177.507	0
sc00245_5843	2	scaffold00245	5843	u	1.59399e+07	177.507	0
sc00245_35657	2	scaffold00245	35657	u	1.59697e+07	177.507	0
sc00248_590269	3	scaffold00248	590269	o	21032	0	n.a
co65314_162	3	contig65314	162	u	37063.5	2.015	125.69
sc00248_558206	3	scaffold00248	558206	o	53095	3.015	62.3772
sc00248_550151	3	scaffold00248	550151	o	61150	3.015	0
sc00248_519183	3	scaffold00248	519183	o	92118	5.932	149.502
sc00248_505903	3	scaffold00248	505903	o	105398	8.015	94.1511
sc00248_489288	3	scaffold00248	489288	o	122013	9.106	72.9888
sc01487_1483	3	scaffold01487	1483	u	172771	23.658	431.983
sc00248_387772	3	scaffold00248	387772	o	223529	25.615	38.5555
sc00248_362747	3	scaffold00248	362747	o	248554	26.601	26.0217
sc00248_338655	3	scaffold00248	338655	o	272646	30.184	145.897
sc00248_318192	3	scaffold00248	318192	o	293109	34.847	209.314
sc00248_317926	3	scaffold00248	317926	o	293375	34.851	0.385933
sc00248_315144	3	scaffold00248	315144	o	296157	34.851	0
sc00248_263614	3	scaffold00248	263614	o	347687	37.739	106.349
sc00248_250779	3	scaffold00248	250779	o	360522	37.739	0
sc00248_243820	3	scaffold00248	243820	o	367481	37.739	0
sc00248_194414	3	scaffold00248	194414	o	416887	48.478	381.052
sc00248_189316	3	scaffold00248	189316	o	421985	48.478	0
sc00248_186333	3	scaffold00248	186333	o	424968	48.478	0
sc00248_175797	3	scaffold00248	175797	o	435504	48.478	0
sc00248_122047	3	scaffold00248	122047	o	489254	48.478	0
sc00248_104401	3	scaffold00248	104401	o	506900	48.478	0
sc00248_18259	3	scaffold00248	18259	o	593042	62.28	265.965
co09541_380	3	contig09541	380	u	668449	62.28	0
co23563_287	3	contig23563	287	u	725597	62.28	0
sc00583_1254	3	scaffold00583	1254	u	782745	62.28	0
sc00642_17786	3	scaffold00642	17786	u	839893	62.28	0
sc00642_53183	3	scaffold00642	53183	u	897041	62.28	0
sc00642_97569	3	scaffold00642	97569	u	954189	62.28	0
sc00642_156278	3	scaffold00642	156278	u	1.01134e+06	62.28	0
sc00642_159118	3	scaffold00642	159118	u	1.06849e+06	62.28	0
sc00642_294736	3	scaffold00642	294736	u	1.12563e+06	62.28	0
sc00642_312540	3	scaffold00642	312540	u	1.18278e+06	62.28	0
sc00642_619173	3	scaffold00642	619173	u	1.23993e+06	62.28	0
sc00642_661339	3	scaffold00642	661339	u	1.29708e+06	62.28	0
sc00642_665965	3	scaffold00642	665965	u	1.35423e+06	62.28	0
sc00642_690222	3	scaffold00642	690222	u	1.41137e+06	62.28	0
sc00642_694618	3	scaffold00642	694618	u	1.46852e+06	62.28	0
sc00642_894707	3	scaffold00642	894707	u	1.52567e+06	62.28	0
sc00642_1122314	3	scaffold00642	1122314	u	1.58282e+06	62.28	0
sc00642_1160107	3	scaffold00642	1160107	u	1.63997e+06	62.28	0
sc00642_1183334	3	scaffold00642	1183334	u	1.69711e+06	62.28	0
sc00642_1234009	3	scaffold00642	1234009	u	1.75426e+06	62.28	0
sc00642_1310295	3	scaffold00642	1310295	u	1.81141e+06	62.28	0
sc00642_1825131	3	scaffold00642	1825131	u	1.86856e+06	62.28	0
sc00642_1892740	3	scaffold00642	1892740	u	1.92571e+06	62.28	0
sc00642_1931443	3	scaffold00642	1931443	u	1.98285e+06	62.28	0
sc00642_1942824	3	scaffold00642	1942824	u	2.04e+06	62.28	0
sc00642_1972573	3	scaffold00642	1972573	u	2.09715e+06	62.28	0
sc00915_234218	3	scaffold00915	234218	u	2.1543e+06	62.28	0
sc00915_372205	3	scaffold00915	372205	u	2.21145e+06	62.28	0
sc00915_389750	3	scaffold00915	389750	u	2.2686e+06	62.28	0
sc00915_612436	3	scaffold00915	612436	u	2.32574e+06	62.28	0
sc00915_643581	3	scaffold00915	643581	u	2.38289e+06	62.28	0
sc00915_662542	3	scaffold00915	662542	u	2.44004e+06	62.28	0
sc00915_687565	3	scaffold00915	687565	u	2.49719e+06	62.28	0
sc00915_762488	3	scaffold00915	762488	u	2.55434e+06	62.28	0
sc00915_819534	3	scaffold00915	819534	u	2.61148e+06	62.28	0
sc00915_843098	3	scaffold00915	843098	u	2.66863e+06	62.28	0
sc00915_1012051	3	scaffold00915	1012051	u	2.72578e+06	62.28	0
sc00915_1045071	3	scaffold00915	1045071	u	2.78293e+06	62.28	0
sc01068_6101	3	scaffold01068	6101	u	2.84008e+06	62.28	0
sc02066_26149	3	scaffold02066	26149	u	2.89722e+06	62.28	0
sc02066_35445	3	scaffold02066	35445	u	2.95437e+06	62.28	0
sc02066_53271	3	scaffold02066	53271	u	3.01152e+06	62.28	0
sc02066_54974	3	scaffold02066	54974	u	3.06867e+06	62.28	0
sc02066_95241	3	scaffold02066	95241	u	3.12582e+06	62.28	0
sc02066_97040	3	scaffold02066	97040	u	3.18296e+06	62.28	0
sc02066_133196	3	scaffold02066	133196	u	3.24011e+06	62.28	0
sc02066_144571	3	scaffold02066	144571	u	3.29726e+06	62.28	0
sc02066_150718	3	scaffold02066	150718	u	3.35441e+06	62.28	0
sc02066_152787	3	scaffold02066	152787	u	3.41156e+06	62.28	0
sc02066_167336	3	scaffold02066	167336	u	3.4687e+06	62.28	0
sc02066_170935	3	scaffold02066	170935	u	3.52585e+06	62.28	0
sc02066_172642	3	scaffold02066	172642	u	3.583e+06	62.28	0
sc02066_176643	3	scaffold02066	176643	u	3.64015e+06	62.28	0
sc02066_184125	3	scaffold02066	184125	u	3.6973e+06	62.28	0
sc02066_205875	3	scaffold02066	205875	u	3.75445e+06	62.28	0
sc02066_251545	3	scaffold02066	251545	u	3.81159e+06	62.28	0
sc02066_282870	3	scaffold02066	282870	u	3.86874e+06	62.28	0
sc02082_1672	3	scaffold02082	1672	u	3.92589e+06	62.28	0
sc02121_41638	3	scaffold02121	41638	u	3.98304e+06	62.28	0
sc02121_72464	3	scaffold02121	72464	u	4.04019e+06	62.28	0
sc02121_78104	3	scaffold02121	78104	u	4.09733e+06	62.28	0
sc02121_100706	3	scaffold02121	100706	u	4.15448e+06	62.28	0
sc02121_102467	3	scaffold02121	102467	u	4.21163e+06	62.28	0
sc02121_117618	3	scaffold02121	117618	u	4.26878e+06	62.28	0
sc02121_130543	3	scaffold02121	130543	u	4.32593e+06	62.28	0
sc02121_196793	3	scaffold02121	196793	u	4.38307e+06	62.28	0
sc02121_204572	3	scaffold02121	204572	u	4.44022e+06	62.28	0
sc02121_297730	3	scaffold02121	297730	u	4.49737e+06	62.28	0
sc02121_356207	3	scaffold02121	356207	u	4.55452e+06	62.28	0
sc02121_475513	3	scaffold02121	475513	u	4.61167e+06	62.28	0
sc02121_500693	3	scaffold02121	500693	u	4.66881e+06	62.28	0
sc02121_555521	3	scaffold02121	555521	u	4.72596e+06	62.28	0
sc02121_588135	3	scaffold02121	588135	u	4.78311e+06	62.28	0
sc02121_647861	3	scaffold02121	647861	u	4.84026e+06	62.28	0
sc02121_745228	3	scaffold02121	745228	u	4.89741e+06	62.28	0
sc02121_760183	3	scaffold02121	760183	u	4.95455e+06	62.28	0
sc02121_847503	3	scaffold02121	847503	u	5.0117e+06	62.28	0
sc02191_455	3	scaffold02191	455	u	5.06885e+06	62.28	0
sc02251_1796	3	scaffold02251	1796	u	5.126e+06	62.28	0
sc01654_4504	3	scaffold01654	4504	o	5.18765e+06	62.28	0
sc01654_29742	3	scaffold01654	29742	o	5.21289e+06	63.242	22.1429
sc01654_44253	3	scaffold01654	44253	o	5.2274e+06	63.242	0
sc01654_57969	3	scaffold01654	57969	o	5.24112e+06	63.242	0
sc01654_63468	3	scaffold01654	63468	o	5.24661e+06	63.242	0
sc01654_112239	3	scaffold01654	112239	o	5.29539e+06	66.13	106.431
sc01654_119786	3	scaffold01654	119786	o	5.30293e+06	67.091	34.1276
sc01654_171587	3	scaffold01654	171587	o	5.35473e+06	67.091	0
sc01654_178567	3	scaffold01654	178567	o	5.36171e+06	67.091	0
sc02000_22684	3	scaffold02000	22684	o	5.41559e+06	69.015	63.2312
co30953_699	3	contig30953	699	u	5.41871e+06	69.015	0
sc02000_16444	3	scaffold02000	16444	o	5.42183e+06	69.977	308.333
sc02000_15379	3	scaffold02000	15379	o	5.42289e+06	69.977	0
sc02000_11117	3	scaffold02000	11117	o	5.42716e+06	69.977	0
sc02000_6338	3	scaffold02000	6338	o	5.43194e+06	69.977	0
sc02000_1065	3	scaffold02000	1065	o	5.43721e+06	70.939	191.405
sc00848_17390	3	scaffold00848	17390	o	5.45566e+06	70.939	0
sc00848_29381	3	scaffold00848	29381	o	5.46765e+06	70.939	0
sc00848_68252	3	scaffold00848	68252	o	5.50653e+06	80.675	382.84
sc00848_90346	3	scaffold00848	90346	o	5.52862e+06	80.675	0
sc00848_110872	3	scaffold00848	110872	o	5.54915e+06	81.637	45.1431
sc00848_118073	3	scaffold00848	118073	o	5.55635e+06	81.656	1.37051
sc02569_309190	3	scaffold02569	309190	o	5.66926e+06	86.459	79.9734
sc03020_42369	3	scaffold03020	42369	u	5.73057e+06	86.459	0
sc02569_186578	3	scaffold02569	186578	o	5.79187e+06	87.421	15.6918
sc02569_172649	3	scaffold02569	172649	o	5.8058e+06	87.421	0
sc02569_170077	3	scaffold02569	170077	o	5.80837e+06	87.421	0
sc02569_168464	3	scaffold02569	168464	o	5.80999e+06	87.421	0
sc02569_112074	3	scaffold02569	112074	o	5.86638e+06	87.421	0
sc02569_110150	3	scaffold02569	110150	o	5.8683e+06	87.421	0
sc02569_77458	3	scaffold02569	77458	o	5.90099e+06	87.421	0
sc02569_72149	3	scaffold02569	72149	o	5.9063e+06	87.421	0
sc02569_64170	3	scaffold02569	64170	o	5.91428e+06	87.421	0
sc02569_36100	3	scaffold02569	36100	o	5.94235e+06	87.421	0
sc02569_15579	3	scaffold02569	15579	o	5.96287e+06	87.421	0
co13597_322	3	contig13597	322	u	5.994e+06	87.421	0
co32392_351	3	contig32392	351	u	6.00955e+06	87.421	0
sc00027_6925	3	scaffold00027	6925	u	6.0251e+06	87.421	0
sc00027_26940	3	scaffold00027	26940	u	6.04065e+06	87.421	0
sc00027_60993	3	scaffold00027	60993	u	6.0562e+06	87.421	0
sc00027_75180	3	scaffold00027	75180	u	6.07175e+06	87.421	0
sc01894_9499	3	scaffold01894	9499	u	6.0873e+06	87.421	0
sc03156_15500	3	scaffold03156	15500	u	6.10285e+06	87.421	0
sc03156_26021	3	scaffold03156	26021	u	6.1184e+06	87.421	0
sc03156_50643	3	scaffold03156	50643	u	6.13395e+06	87.421	0
sc03156_79128	3	scaffold03156	79128	u	6.1495e+06	87.421	0
sc03156_92381	3	scaffold03156	92381	u	6.16505e+06	87.421	0
sc03156_103193	3	scaffold03156	103193	u	6.1806e+06	87.421	0
sc01943_13960	3	scaffold01943	13960	o	6.21011e+06	87.421	0
sc01943_77303	3	scaffold01943	77303	o	6.27345e+06	89.345	41.442
sc01943_79137	3	scaffold01943	79137	o	6.27528e+06	89.345	0
co01826_145	3	contig01826	145	u	6.32001e+06	89.345	0
co04005_446	3	contig04005	446	u	6.35024e+06	89.345	0
co04133_672	3	contig04133	672	u	6.38046e+06	89.345	0
co11545_187	3	contig11545	187	u	6.41068e+06	89.345	0
co28024_121	3	contig28024	121	u	6.44091e+06	89.345	0
co58638_0	3	contig58638	0	u	6.47113e+06	89.345	0
co61511_1822	3	contig61511	1822	u	6.50136e+06	89.345	0
co62393_103	3	contig62393	103	u	6.53158e+06	89.345	0
sc00001_23743	3	scaffold00001	23743	u	6.56181e+06	89.345	0
sc00239_1574	3	scaffold00239	1574	u	6.59203e+06	89.345	0
sc00346_11398	3	scaffold00346	11398	u	6.62226e+06	89.345	0
sc00346_20016	3	scaffold00346	20016	u	6.65248e+06	89.345	0
sc00346_25432	3	scaffold00346	25432	u	6.6827e+06	89.345	0
sc00402_21752	3	scaffold00402	21752	u	6.71293e+06	89.345	0
sc00402_24011	3	scaffold00402	24011	u	6.74315e+06	89.345	0
sc00700_14077	3	scaffold00700	14077	u	6.77338e+06	89.345	0
sc00700_94758	3	scaffold00700	94758	u	6.8036e+06	89.345	0
sc00705_9868	3	scaffold00705	9868	u	6.83383e+06	89.345	0
sc00705_48682	3	scaffold00705	48682	u	6.86405e+06	89.345	0
sc00705_173156	3	scaffold00705	173156	u	6.89428e+06	89.345	0
sc01727_60988	3	scaffold01727	60988	u	6.9245e+06	89.345	0
sc01850_13595	3	scaffold01850	13595	u	6.95472e+06	89.345	0
sc01872_74482	3	scaffold01872	74482	u	6.98495e+06	89.345	0
sc01872_80775	3	scaffold01872	80775	u	7.01517e+06	89.345	0
sc02003_27218	3	scaffold02003	27218	u	7.0454e+06	89.345	0
sc02003_29509	3	scaffold02003	29509	u	7.07562e+06	89.345	0
sc02003_86158	3	scaffold02003	86158	u	7.10585e+06	89.345	0
sc02003_119540	3	scaffold02003	119540	u	7.13607e+06	89.345	0
sc02003_128716	3	scaffold02003	128716	u	7.1663e+06	89.345	0
sc02003_141385	3	scaffold02003	141385	u	7.19652e+06	89.345	0
sc02003_164114	3	scaffold02003	164114	u	7.22674e+06	89.345	0
sc02003_164329	3	scaffold02003	164329	u	7.25697e+06	89.345	0
sc02003_182972	3	scaffold02003	182972	u	7.28719e+06	89.345	0
sc02003_188630	3	scaffold02003	188630	u	7.31742e+06	89.345	0
sc02003_205626	3	scaffold02003	205626	u	7.34764e+06	89.345	0
sc02003_281680	3	scaffold02003	281680	u	7.37787e+06	89.345	0
sc02003_296494	3	scaffold02003	296494	u	7.40809e+06	89.345	0
sc02047_3593	3	scaffold02047	3593	u	7.43832e+06	89.345	0
sc02425_263	3	scaffold02425	263	u	7.46854e+06	89.345	0
sc02650_16634	3	scaffold02650	16634	u	7.49876e+06	89.345	0
sc02650_73894	3	scaffold02650	73894	u	7.52899e+06	89.345	0
sc02664_1687	3	scaffold02664	1687	u	7.55921e+06	89.345	0
sc02723_13494	3	scaffold02723	13494	u	7.58944e+06	89.345	0
sc02723_50086	3	scaffold02723	50086	u	7.61966e+06	89.345	0
sc02723_53568	3	scaffold02723	53568	u	7.64989e+06	89.345	0
sc02728_1179	3	scaffold02728	1179	u	7.68011e+06	89.345	0
sc02733_13656	3	scaffold02733	13656	u	7.71034e+06	89.345	0
sc02786_2069	3	scaffold02786	2069	u	7.74056e+06	89.345	0
sc02786_4376	3	scaffold02786	4376	u	7.77078e+06	89.345	0
sc02839_1739	3	scaffold02839	1739	u	7.80101e+06	89.345	0
sc02858_529	3	scaffold02858	529	u	7.83123e+06	89.345	0
sc02858_2879	3	scaffold02858	2879	u	7.86146e+06	89.345	0
sc02858_5670	3	scaffold02858	5670	u	7.89168e+06	89.345	0
sc02895_45718	3	scaffold02895	45718	u	7.92191e+06	89.345	0
sc02895_173323	3	scaffold02895	173323	u	7.95213e+06	89.345	0
sc02899_2720	3	scaffold02899	2720	u	7.98236e+06	89.345	0
sc03126_9573	3	scaffold03126	9573	u	8.01258e+06	89.345	0
sc03151_69032	3	scaffold03151	69032	u	8.0428e+06	89.345	0
sc03194_105646	3	scaffold03194	105646	u	8.07303e+06	89.345	0
sc03242_5534	3	scaffold03242	5534	u	8.10325e+06	89.345	0
sc03242_14547	3	scaffold03242	14547	u	8.13348e+06	89.345	0
sc03242_44947	3	scaffold03242	44947	u	8.1637e+06	89.345	0
sc03242_75233	3	scaffold03242	75233	u	8.19393e+06	89.345	0
sc03242_80561	3	scaffold03242	80561	u	8.22415e+06	89.345	0
sc03242_91180	3	scaffold03242	91180	u	8.25437e+06	89.345	0
sc03405_513	3	scaffold03405	513	u	8.2846e+06	89.345	0
sc03405_1552	3	scaffold03405	1552	u	8.31482e+06	89.345	0
co03729_459	3	contig03729	459	u	8.34505e+06	90.307	31.8286
co33697_863	3	contig33697	863	u	8.37527e+06	90.307	0
co37470_112	3	contig37470	112	u	8.4055e+06	90.307	0
co43353_356	3	contig43353	356	u	8.43572e+06	90.307	0
co50388_184	3	contig50388	184	u	8.46595e+06	90.307	0
sc00378_25601	3	scaffold00378	25601	u	8.49617e+06	90.307	0
sc00452_33596	3	scaffold00452	33596	u	8.52639e+06	90.307	0
sc00452_34846	3	scaffold00452	34846	u	8.55662e+06	90.307	0
sc02995_37339	3	scaffold02995	37339	u	8.58684e+06	90.307	0
sc02995_44570	3	scaffold02995	44570	u	8.61707e+06	90.307	0
sc02995_105160	3	scaffold02995	105160	u	8.64729e+06	90.307	0
sc00966_44122	3	scaffold00966	44122	o	8.72164e+06	90.307	0
sc00966_70033	3	scaffold00966	70033	o	8.74755e+06	90.307	0
sc01947_6950	3	scaffold01947	6950	u	8.76327e+06	91.268	46.1647
sc00966_101478	3	scaffold00966	101478	o	8.77899e+06	92.23	61.1862
sc00966_174548	3	scaffold00966	174548	o	8.85206e+06	93.192	21.6685
sc00966_175598	3	scaffold00966	175598	o	8.85311e+06	93.192	0
sc00966_178524	3	scaffold00966	178524	o	8.85604e+06	93.192	0
sc00966_182253	3	scaffold00966	182253	o	8.85977e+06	93.192	0
sc00966_200992	3	scaffold00966	200992	o	8.87851e+06	93.192	0
sc00966_229225	3	scaffold00966	229225	o	8.90674e+06	93.192	0
sc00966_276180	3	scaffold00966	276180	o	8.9537e+06	94.153	25.5626
sc00966_294200	3	scaffold00966	294200	o	8.97172e+06	98.007	118.63
sc00966_297479	3	scaffold00966	297479	o	8.975e+06	98.007	0
sc00966_305616	3	scaffold00966	305616	o	8.98313e+06	98.007	0
sc00966_308112	3	scaffold00966	308112	o	8.98563e+06	98.007	0
sc00966_324165	3	scaffold00966	324165	o	9.00168e+06	98.007	0
sc00966_348095	3	scaffold00966	348095	o	9.02561e+06	99.931	96.2409
sc00966_373565	3	scaffold00966	373565	o	9.05108e+06	99.931	0
sc00966_379980	3	scaffold00966	379980	o	9.0575e+06	99.931	0
sc00966_380576	3	scaffold00966	380576	o	9.05809e+06	99.931	0
sc00966_392256	3	scaffold00966	392256	o	9.06977e+06	100.893	156.729
sc00966_392886	3	scaffold00966	392886	o	9.0704e+06	100.893	0
sc00966_406279	3	scaffold00966	406279	o	9.0838e+06	101.854	137.061
sc00966_411321	3	scaffold00966	411321	o	9.08884e+06	101.854	0
sc00966_417776	3	scaffold00966	417776	o	9.09529e+06	104.313	427.764
sc00966_455170	3	scaffold00966	455170	o	9.13269e+06	115.653	517.23
sc00243_633665	3	scaffold00243	633665	o	9.15185e+06	115.653	0
sc00243_616856	3	scaffold00243	616856	o	9.16865e+06	115.653	0
sc00243_612702	3	scaffold00243	612702	o	9.17281e+06	115.653	0
sc00243_587340	3	scaffold00243	587340	o	9.19817e+06	115.653	0
sc00243_574042	3	scaffold00243	574042	o	9.21147e+06	115.653	0
sc00243_561476	3	scaffold00243	561476	o	9.22403e+06	115.657	0.30931
sc00243_546609	3	scaffold00243	546609	o	9.2389e+06	118.535	209.82
sc00243_534238	3	scaffold00243	534238	o	9.25127e+06	118.54	0.367134
sc00243_529106	3	scaffold00243	529106	o	9.2564e+06	118.54	0
sc00243_526689	3	scaffold00243	526689	o	9.25882e+06	118.54	0
sc00243_431030	3	scaffold00243	431030	o	9.35448e+06	125.312	138.097
sc00243_417056	3	scaffold00243	417056	o	9.36845e+06	125.312	0
sc02009_2948	3	scaffold02009	2948	u	9.37755e+06	125.312	0
sc00243_398867	3	scaffold00243	398867	o	9.38664e+06	126.274	105.778
sc00243_364198	3	scaffold00243	364198	o	9.42131e+06	129.162	131.982
sc00243_347626	3	scaffold00243	347626	o	9.43788e+06	132.059	113.074
sc00243_345613	3	scaffold00243	345613	o	9.4399e+06	133.035	105.031
co57372_122	3	contig57372	122	u	9.47407e+06	134.002	53.4468
sc00243_277268	3	scaffold00243	277268	o	9.50824e+06	134.002	0
sc00243_276493	3	scaffold00243	276493	o	9.50902e+06	134.002	0
sc00243_267530	3	scaffold00243	267530	o	9.51798e+06	134.002	0
sc00243_248552	3	scaffold00243	248552	o	9.53696e+06	134.002	0
sc00243_228039	3	scaffold00243	228039	o	9.55747e+06	134.002	0
sc00243_151413	3	scaffold00243	151413	o	9.6341e+06	136.89	59.4612
sc00243_140440	3	scaffold00243	140440	o	9.64507e+06	136.914	0.547951
sc00243_101657	3	scaffold00243	101657	o	9.68385e+06	141.712	192.861
sc00243_99143	3	scaffold00243	99143	o	9.68637e+06	141.712	0
sc00243_38383	3	scaffold00243	38383	o	9.74713e+06	141.712	0
sc00243_16074	3	scaffold00243	16074	o	9.76944e+06	141.712	0
sc00243_4839	3	scaffold00243	4839	o	9.78067e+06	141.712	0
sc00243_470	3	scaffold00243	470	o	9.78504e+06	141.712	0
sc00261_24795	3	scaffold00261	24795	o	9.81031e+06	148.596	464.601
sc03023_952	3	scaffold03023	952	u	9.8217e+06	149.63	56.4144
sc01397_1595	3	scaffold01397	1595	u	9.83309e+06	150.654	89.885
sc00261_58972	3	scaffold00261	58972	o	9.84448e+06	154.421	330.661
sc00494_11727	3	scaffold00494	11727	o	9.88287e+06	154.426	0.200895
sc00494_28416	3	scaffold00494	28416	o	9.89956e+06	154.426	0
sc00494_40052	3	scaffold00494	40052	o	9.91119e+06	154.426	0
sc00494_81308	3	scaffold00494	81308	o	9.95245e+06	156.36	73.1302
sc00494_85119	3	scaffold00494	85119	o	9.95626e+06	157.321	42.6476
sc00494_93496	3	scaffold00494	93496	o	9.96464e+06	157.321	0
sc00494_124665	3	scaffold00494	124665	o	9.99581e+06	161.175	194.912
sc00494_126621	3	scaffold00494	126621	o	9.99776e+06	161.175	0
sc00494_130037	3	scaffold00494	130037	o	1.00012e+07	161.175	0
sc00494_140344	3	scaffold00494	140344	o	1.00115e+07	161.175	0
sc00494_181788	3	scaffold00494	181788	o	1.00529e+07	164.082	112.346
sc02902_5738	3	scaffold02902	5738	o	1.00644e+07	173.849	369.374
sc02424_6231	3	scaffold02424	6231	u	1.00763e+07	173.849	0
sc02902_29525	3	scaffold02902	29525	o	1.00882e+07	173.849	0
sc02902_49252	3	scaffold02902	49252	o	1.01079e+07	174.81	60.7834
sc02902_58700	3	scaffold02902	58700	o	1.01173e+07	174.81	0
sc02902_59696	3	scaffold02902	59696	o	1.01183e+07	174.81	0
sc02902_92440	3	scaffold02902	92440	o	1.01511e+07	174.81	0
sc02902_110167	3	scaffold02902	110167	o	1.01688e+07	175.772	38.1209
co55974_101	4	contig55974	101	u	185	0	n.a.
sc00944_2113263	4	scaffold00944	2113263	o	25062	1.043	41.9263
sc00944_2110407	4	scaffold00944	2110407	o	27918	2.005	336.835
sc00944_2105665	4	scaffold00944	2105665	o	32660	2.005	0
sc00944_2067360	4	scaffold00944	2067360	o	70965	2.005	0
sc00944_2063263	4	scaffold00944	2063263	o	75062	2.005	0
sc00944_2046083	4	scaffold00944	2046083	o	92242	2.005	0
sc00944_2024066	4	scaffold00944	2024066	o	114259	2.005	0
sc00944_2019202	4	scaffold00944	2019202	o	119123	2.005	0
sc00944_2015873	4	scaffold00944	2015873	o	122452	2.005	0
sc00944_2009401	4	scaffold00944	2009401	o	128924	2.005	0
sc00944_1999072	4	scaffold00944	1999072	o	139253	2.005	0
sc00944_1982273	4	scaffold00944	1982273	o	156052	2.005	0
sc00944_1971751	4	scaffold00944	1971751	o	166574	2.005	0
sc00944_1963234	4	scaffold00944	1963234	o	175091	2.005	0
sc00944_1949035	4	scaffold00944	1949035	o	189290	2.967	67.7513
sc00944_1933134	4	scaffold00944	1933134	o	205191	2.967	0
sc00944_1927308	4	scaffold00944	1927308	o	211017	2.967	0
sc00944_1922925	4	scaffold00944	1922925	o	215400	2.967	0
sc00944_1913074	4	scaffold00944	1913074	o	225251	2.967	0
sc00944_1906734	4	scaffold00944	1906734	o	231591	2.967	0
sc00944_1902512	4	scaffold00944	1902512	o	235813	2.967	0
sc00944_1862354	4	scaffold00944	1862354	o	275971	2.967	0
sc00944_1862266	4	scaffold00944	1862266	o	276059	2.967	0
sc00944_1858854	4	scaffold00944	1858854	o	279471	2.967	0
sc00944_1849749	4	scaffold00944	1849749	o	288576	2.967	0
sc00944_1837008	4	scaffold00944	1837008	o	301317	2.967	0
sc00944_1829440	4	scaffold00944	1829440	o	308885	2.967	0
sc00944_1826686	4	scaffold00944	1826686	o	311639	2.967	0
sc00944_1822103	4	scaffold00944	1822103	o	316222	2.967	0
sc00944_1804943	4	scaffold00944	1804943	o	333382	2.967	0
sc00410_1003	4	scaffold00410	1003	u	350060	2.967	0
sc00944_1771586	4	scaffold00944	1771586	o	366739	3.928	57.6191
sc00944_1720223	4	scaffold00944	1720223	o	418102	3.928	0
sc00944_1716418	4	scaffold00944	1716418	o	421907	3.928	0
sc00944_1695157	4	scaffold00944	1695157	o	443168	3.928	0
sc00944_1685571	4	scaffold00944	1685571	o	452754	3.928	0
sc00944_1685269	4	scaffold00944	1685269	o	453056	3.928	0
sc00944_1673335	4	scaffold00944	1673335	o	464990	3.928	0
sc00944_1668245	4	scaffold00944	1668245	o	470080	3.928	0
sc00944_1636731	4	scaffold00944	1636731	o	501594	5.852	61.0522
sc00944_1612118	4	scaffold00944	1612118	o	526207	6.814	39.085
sc00944_1590790	4	scaffold00944	1590790	o	547535	7.776	45.105
sc00944_1577913	4	scaffold00944	1577913	o	560412	7.776	0
sc00944_1534690	4	scaffold00944	1534690	o	603635	9.7	44.5133
sc00944_1532322	4	scaffold00944	1532322	o	606003	9.7	0
sc00944_1531204	4	scaffold00944	1531204	o	607121	9.7	0
sc00944_1516883	4	scaffold00944	1516883	o	621442	9.7	0
sc00944_1499746	4	scaffold00944	1499746	o	638579	9.7	0
sc00944_1489889	4	scaffold00944	1489889	o	648436	9.7	0
sc00944_1482758	4	scaffold00944	1482758	o	655567	9.7	0
sc00944_1429030	4	scaffold00944	1429030	o	709295	9.7	0
sc00944_1402088	4	scaffold00944	1402088	o	736237	9.7	0
sc00944_1351152	4	scaffold00944	1351152	o	787173	9.7	0
sc00944_1342247	4	scaffold00944	1342247	o	796078	10.661	107.917
sc00944_1331204	4	scaffold00944	1331204	o	807121	10.661	0
sc00944_1329494	4	scaffold00944	1329494	o	808831	10.661	0
sc00944_1327205	4	scaffold00944	1327205	o	811120	10.661	0
sc00944_1325860	4	scaffold00944	1325860	o	812465	10.661	0
sc00944_1304419	4	scaffold00944	1304419	o	833906	10.661	0
sc00944_1293067	4	scaffold00944	1293067	o	845258	11.623	84.7428
sc00944_1291112	4	scaffold00944	1291112	o	847213	11.623	0
sc00944_1287868	4	scaffold00944	1287868	o	850457	11.623	0
sc00944_1273119	4	scaffold00944	1273119	o	865206	12.585	65.2248
sc00944_1271243	4	scaffold00944	1271243	o	867082	12.585	0
sc00944_1266358	4	scaffold00944	1266358	o	871967	12.585	0
sc00944_1260378	4	scaffold00944	1260378	o	877947	13.72	189.799
sc00944_1256610	4	scaffold00944	1256610	o	881715	17.399	976.38
sc00944_1253777	4	scaffold00944	1253777	o	884548	17.399	0
sc00944_1218893	4	scaffold00944	1218893	o	919432	19.323	55.1542
sc00944_1202123	4	scaffold00944	1202123	o	936202	19.323	0
sc00944_1186875	4	scaffold00944	1186875	o	951450	20.285	63.0902
sc00944_1183637	4	scaffold00944	1183637	o	954688	20.285	0
sc00944_1172743	4	scaffold00944	1172743	o	965582	21.247	88.3055
sc00944_1155163	4	scaffold00944	1155163	o	983162	21.247	0
sc00944_1152687	4	scaffold00944	1152687	o	985638	21.247	0
sc00944_1061441	4	scaffold00944	1061441	o	1076884	21.247	0
sc00944_1037913	4	scaffold00944	1037913	o	1100412	21.247	0
sc00944_1027900	4	scaffold00944	1027900	o	1110425	21.247	0
sc00944_1014786	4	scaffold00944	1014786	o	1123539	21.247	0
sc00944_1011699	4	scaffold00944	1011699	o	1126626	21.247	0
sc00944_1005661	4	scaffold00944	1005661	o	1132664	21.247	0
sc00978_2263	4	scaffold00978	2263	u	1.14512e+06	21.247	0
sc02666_1153	4	scaffold02666	1153	u	1157566	21.247	0
sc00377_1131	4	scaffold00377	1131	u	1.17002e+06	21.247	0
sc00944_955860	4	scaffold00944	955860	o	1182465	26.069	387.325
sc00944_953599	4	scaffold00944	953599	o	1184726	26.069	0
sc00944_949403	4	scaffold00944	949403	o	1188922	26.069	0
sc00944_939609	4	scaffold00944	939609	o	1198716	26.069	0
sc00944_928472	4	scaffold00944	928472	o	1209853	26.069	0
sc00944_916925	4	scaffold00944	916925	o	1221400	26.069	0
sc00944_826803	4	scaffold00944	826803	o	1311522	30.892	53.5163
sc00944_814516	4	scaffold00944	814516	o	1323809	30.892	0
sc00944_789422	4	scaffold00944	789422	o	1348903	30.892	0
sc00944_785437	4	scaffold00944	785437	o	1352888	30.892	0
sc00944_783477	4	scaffold00944	783477	o	1354848	30.892	0
sc00944_773584	4	scaffold00944	773584	o	1364741	30.892	0
sc00944_769348	4	scaffold00944	769348	o	1368977	30.892	0
sc00944_751454	4	scaffold00944	751454	o	1386871	30.892	0
sc00944_701383	4	scaffold00944	701383	o	1436942	30.892	0
sc01404_6745	4	scaffold01404	6745	u	1457906	30.892	0
sc00944_659458	4	scaffold00944	659458	o	1478867	31.853	45.847
sc01927_1918	4	scaffold01927	1918	u	1.50257e+06	31.853	0
sc00944_634688	4	scaffold00944	634688	o	1503637	31.858	4.67435
co59888_320	4	contig59888	320	u	1.52626e+06	34.741	127.41
sc00944_588363	4	scaffold00944	588363	o	1.54996e+06	34.741	0
sc00944_558152	4	scaffold00944	558152	o	1.58017e+06	36.67	63.8509
sc00944_502403	4	scaffold00944	502403	o	1.63592e+06	39.548	51.6242
co25618_275	4	contig25618	275	u	1.64499e+06	39.563	1.65453
sc00944_484271	4	scaffold00944	484271	o	1.65405e+06	39.563	0
sc00944_357327	4	scaffold00944	357327	o	1.781e+06	43.416	30.352
sc00944_216669	4	scaffold00944	216669	o	1.92166e+06	47.217	27.023
sc00944_192385	4	scaffold00944	192385	o	1.94594e+06	47.366	6.13573
sc00944_160247	4	scaffold00944	160247	o	1.97808e+06	49.194	56.8797
sc00944_140611	4	scaffold00944	140611	o	1.99771e+06	50.155	48.9407
sc00944_132313	4	scaffold00944	132313	o	2.00601e+06	51.117	115.932
sc00944_104201	4	scaffold00944	104201	o	2.03412e+06	51.117	0
sc02284_4217	4	scaffold02284	4217	u	2.04812e+06	52.998	134.376
sc00944_76205	4	scaffold00944	76205	o	2.06212e+06	53.041	3.07187
sc00944_42484	4	scaffold00944	42484	o	2.09584e+06	53.041	0
sc00944_18448	4	scaffold00944	18448	o	2119877	53.041	0
sc00626_34852	4	scaffold00626	34852	o	2173177	53.041	0
sc00626_60799	4	scaffold00626	60799	o	2199124	53.041	0
sc00626_69191	4	scaffold00626	69191	o	2207516	53.041	0
sc00626_151831	4	scaffold00626	151831	o	2290156	54.003	11.6409
sc00626_173113	4	scaffold00626	173113	o	2311438	54.003	0
sc00626_176564	4	scaffold00626	176564	o	2314889	54.003	0
sc00626_208678	4	scaffold00626	208678	o	2347003	54.003	0
sc00626_214082	4	scaffold00626	214082	o	2352407	54.003	0
sc00626_242456	4	scaffold00626	242456	o	2380781	54.003	0
sc00626_244587	4	scaffold00626	244587	o	2382912	54.003	0
sc00626_251028	4	scaffold00626	251028	o	2389353	54.003	0
sc00626_253813	4	scaffold00626	253813	o	2392138	54.003	0
sc00626_273752	4	scaffold00626	273752	o	2412077	54.003	0
sc00626_281181	4	scaffold00626	281181	o	2419506	54.003	0
sc00626_303655	4	scaffold00626	303655	o	2441980	54.964	42.7605
sc00626_304602	4	scaffold00626	304602	o	2442927	54.964	0
sc00626_329879	4	scaffold00626	329879	o	2468204	57.852	114.254
sc00626_341921	4	scaffold00626	341921	o	2480246	57.852	0
sc00626_344750	4	scaffold00626	344750	o	2483075	59.776	680.099
sc00626_352610	4	scaffold00626	352610	o	2490935	59.776	0
sc00626_358797	4	scaffold00626	358797	o	2497122	59.776	0
sc00626_359743	4	scaffold00626	359743	o	2498068	59.776	0
sc00626_364817	4	scaffold00626	364817	o	2503142	59.776	0
sc00626_386492	4	scaffold00626	386492	o	2524817	59.776	0
sc00626_389691	4	scaffold00626	389691	o	2528016	59.776	0
sc01057_1008	4	scaffold01057	1008	u	2551090	59.776	0
sc00626_435839	4	scaffold00626	435839	o	2574164	60.738	41.6919
sc00626_459717	4	scaffold00626	459717	o	2598042	60.738	0
sc00626_709012	4	scaffold00626	709012	o	2847337	62.662	7.71776
sc00626_748501	4	scaffold00626	748501	o	2886826	64.586	48.7224
sc00626_776181	4	scaffold00626	776181	o	2914506	64.586	0
sc00626_782333	4	scaffold00626	782333	o	2920658	64.586	0
sc00626_785287	4	scaffold00626	785287	o	2923612	64.586	0
sc00626_850802	4	scaffold00626	850802	o	2989127	67.474	44.0815
sc00626_871812	4	scaffold00626	871812	o	3010137	67.474	0
sc00626_902597	4	scaffold00626	902597	o	3040922	67.474	0
sc00626_905293	4	scaffold00626	905293	o	3043618	67.474	0
sc00626_907547	4	scaffold00626	907547	o	3045872	67.474	0
sc00626_927707	4	scaffold00626	927707	o	3066032	68.435	47.6687
sc00626_940618	4	scaffold00626	940618	o	3078943	68.435	0
sc00626_1008945	4	scaffold00626	1008945	o	3147270	68.435	0
sc00626_1026640	4	scaffold00626	1026640	o	3164965	68.435	0
sc00012_3663	4	scaffold00012	3663	u	3181529	68.435	0
sc00015_2479	4	scaffold00015	2479	u	3198093	68.435	0
sc00626_1076335	4	scaffold00626	1076335	o	3214657	70.359	116.156
sc00626_1098166	4	scaffold00626	1098166	o	3236488	70.359	0
sc00626_1141878	4	scaffold00626	1141878	o	3280200	70.715	8.14422
sc00626_1167405	4	scaffold00626	1167405	o	3305727	71.321	23.7396
sc00626_1170766	4	scaffold00626	1170766	o	3309088	71.321	0
sc00626_1179441	4	scaffold00626	1179441	o	3317763	71.321	0
sc00626_1202249	4	scaffold00626	1202249	o	3340571	72.283	42.1782
sc00626_1214749	4	scaffold00626	1214749	o	3353071	72.283	0
sc00626_1226516	4	scaffold00626	1226516	o	3364838	72.283	0
sc00626_1286762	4	scaffold00626	1286762	o	3425084	74.342	34.1765
sc00626_1357074	4	scaffold00626	1357074	o	3495396	83.968	136.904
sc00311_3360	4	scaffold00311	3360	o	3511021	83.968	0
sc00311_64683	4	scaffold00311	64683	o	3572344	83.968	0
sc00311_73438	4	scaffold00311	73438	o	3581099	84.93	109.88
sc00311_76382	4	scaffold00311	76382	o	3584043	84.93	0
sc00311_79490	4	scaffold00311	79490	o	3587151	85.892	309.524
sc00311_127115	4	scaffold00311	127115	o	3634776	85.892	0
sc00311_129526	4	scaffold00311	129526	o	3637187	85.892	0
sc00311_202987	4	scaffold00311	202987	o	3710648	87.816	26.1908
sc00311_243254	4	scaffold00311	243254	o	3750915	87.816	0
sc00311_251706	4	scaffold00311	251706	o	3759367	88.777	113.701
sc00311_258774	4	scaffold00311	258774	o	3766435	88.777	0
sc00311_298706	4	scaffold00311	298706	o	3806367	89.739	24.091
sc00311_302990	4	scaffold00311	302990	o	3810651	89.739	0
sc00311_348534	4	scaffold00311	348534	o	3856195	89.739	0
sc00311_524390	4	scaffold00311	524390	o	4032051	93.593	21.9157
sc03265_1163	4	scaffold03265	1163	u	4038537	93.593	0
sc03265_3148	4	scaffold03265	3148	u	4045023	93.593	0
sc02283_1298	4	scaffold02283	1298	u	4051509	94.554	148.165
sc00311_550334	4	scaffold00311	550334	o	4057995	95.516	148.319
sc00311_563790	4	scaffold00311	563790	o	4071451	96.478	71.4923
sc00311_656649	4	scaffold00311	656649	o	4164310	96.478	0
sc00311_758520	4	scaffold00311	758520	o	4266181	96.478	0
sc00311_770214	4	scaffold00311	770214	o	4277875	96.478	0
sc00311_810667	4	scaffold00311	810667	o	4318328	96.478	0
sc00311_823781	4	scaffold00311	823781	o	4331442	96.478	0
sc00311_831920	4	scaffold00311	831920	o	4339581	96.478	0
sc00311_867574	4	scaffold00311	867574	o	4375235	96.478	0
sc00311_882191	4	scaffold00311	882191	o	4389852	96.478	0
sc00311_901747	4	scaffold00311	901747	o	4409408	96.478	0
sc00311_924033	4	scaffold00311	924033	o	4431694	96.478	0
co06470_359	4	contig06470	359	u	4.4619e+06	96.478	0
co06752_232	4	contig06752	232	u	4.49211e+06	96.478	0
co06752_1810	4	contig06752	1810	u	4.52232e+06	96.478	0
co06893_1332	4	contig06893	1332	u	4.55253e+06	96.478	0
co36606_179	4	contig36606	179	u	4.58274e+06	96.478	0
co41955_38	4	contig41955	38	u	4.61295e+06	96.478	0
sc00141_25093	4	scaffold00141	25093	u	4.64316e+06	96.478	0
sc00141_46130	4	scaffold00141	46130	u	4.67336e+06	96.478	0
sc00141_47670	4	scaffold00141	47670	u	4.70357e+06	96.478	0
sc00141_58606	4	scaffold00141	58606	u	4.73378e+06	96.478	0
sc00141_93506	4	scaffold00141	93506	u	4.76399e+06	96.478	0
sc00141_116679	4	scaffold00141	116679	u	4.7942e+06	96.478	0
sc00141_150891	4	scaffold00141	150891	u	4.82441e+06	96.478	0
sc00141_176705	4	scaffold00141	176705	u	4.85462e+06	96.478	0
sc00141_178211	4	scaffold00141	178211	u	4.88483e+06	96.478	0
sc00152_845	4	scaffold00152	845	u	4.91503e+06	96.478	0
sc00158_9774	4	scaffold00158	9774	u	4.94524e+06	96.478	0
sc00158_37103	4	scaffold00158	37103	u	4.97545e+06	96.478	0
sc00233_82320	4	scaffold00233	82320	u	5005661	96.478	0
sc00233_115462	4	scaffold00233	115462	u	5.03587e+06	96.478	0
sc00233_131292	4	scaffold00233	131292	u	5.06608e+06	96.478	0
sc00302_1074	4	scaffold00302	1074	u	5.09629e+06	96.478	0
sc00566_26114	4	scaffold00566	26114	u	5.1265e+06	96.478	0
sc00566_49690	4	scaffold00566	49690	u	5.1567e+06	96.478	0
sc00717_1441	4	scaffold00717	1441	u	5.18691e+06	96.478	0
sc01272_1452	4	scaffold01272	1452	u	5.21712e+06	96.478	0
sc01482_110441	4	scaffold01482	110441	u	5.24733e+06	96.478	0
sc01781_1820	4	scaffold01781	1820	u	5.27754e+06	96.478	0
sc01801_38775	4	scaffold01801	38775	u	5.30775e+06	96.478	0
sc01942_18478	4	scaffold01942	18478	u	5.33796e+06	96.478	0
sc01942_36924	4	scaffold01942	36924	u	5.36817e+06	96.478	0
sc01976_1761	4	scaffold01976	1761	u	5.39838e+06	96.478	0
sc01976_11543	4	scaffold01976	11543	u	5.42858e+06	96.478	0
sc01976_16519	4	scaffold01976	16519	u	5.45879e+06	96.478	0
sc01976_26001	4	scaffold01976	26001	u	5.489e+06	96.478	0
sc02055_459	4	scaffold02055	459	u	5.51921e+06	96.478	0
sc02158_4319	4	scaffold02158	4319	u	5.54942e+06	96.478	0
sc02267_24	4	scaffold02267	24	u	5.57963e+06	96.478	0
sc02267_2010	4	scaffold02267	2010	u	5.60984e+06	96.478	0
sc02400_152	4	scaffold02400	152	u	5.64005e+06	96.478	0
sc02486_400767	4	scaffold02486	400767	u	5.67025e+06	96.478	0
sc02486_476763	4	scaffold02486	476763	u	5.70046e+06	96.478	0
sc02486_492481	4	scaffold02486	492481	u	5.73067e+06	96.478	0
sc02486_503612	4	scaffold02486	503612	u	5.76088e+06	96.478	0
sc02486_511039	4	scaffold02486	511039	u	5.79109e+06	96.478	0
sc02486_516537	4	scaffold02486	516537	u	5.8213e+06	96.478	0
sc02486_528088	4	scaffold02486	528088	u	5.85151e+06	96.478	0
sc02537_11860	4	scaffold02537	11860	u	5.88172e+06	96.478	0
sc02537_115661	4	scaffold02537	115661	u	5.91192e+06	96.478	0
sc02537_152609	4	scaffold02537	152609	u	5.94213e+06	96.478	0
sc02537_157979	4	scaffold02537	157979	u	5.97234e+06	96.478	0
sc02537_212455	4	scaffold02537	212455	u	6.00255e+06	96.478	0
sc02636_4506	4	scaffold02636	4506	u	6.03276e+06	96.478	0
sc02636_5231	4	scaffold02636	5231	u	6.06297e+06	96.478	0
sc02736_19785	4	scaffold02736	19785	u	6.09318e+06	96.478	0
sc02800_2352	4	scaffold02800	2352	u	6.12339e+06	96.478	0
sc02962_27985	4	scaffold02962	27985	u	6.1536e+06	96.478	0
sc02962_44760	4	scaffold02962	44760	u	6.1838e+06	96.478	0
sc03053_2630	4	scaffold03053	2630	u	6.21401e+06	96.478	0
sc03088_4375	4	scaffold03088	4375	u	6.24422e+06	96.478	0
sc03116_10445	4	scaffold03116	10445	u	6.27443e+06	96.478	0
sc03116_31091	4	scaffold03116	31091	u	6.30464e+06	96.478	0
sc03116_46898	4	scaffold03116	46898	u	6.33485e+06	96.478	0
sc03116_66196	4	scaffold03116	66196	u	6.36506e+06	96.478	0
sc03116_127493	4	scaffold03116	127493	u	6.39527e+06	96.478	0
sc03381_53953	4	scaffold03381	53953	u	6.42547e+06	96.478	0
sc03391_2470	4	scaffold03391	2470	u	6.45568e+06	96.478	0
sc03397_2005	4	scaffold03397	2005	u	6.48589e+06	96.478	0
sc03397_25628	4	scaffold03397	25628	u	6.5161e+06	96.478	0
sc03397_27316	4	scaffold03397	27316	u	6.54631e+06	96.478	0
sc03397_30218	4	scaffold03397	30218	u	6.57652e+06	96.478	0
sc03397_34603	4	scaffold03397	34603	u	6.60673e+06	96.478	0
sc03397_46837	4	scaffold03397	46837	u	6.63694e+06	96.478	0
sc03397_56115	4	scaffold03397	56115	u	6.66714e+06	96.478	0
sc03397_59367	4	scaffold03397	59367	u	6.69735e+06	96.478	0
sc03276_129923	4	scaffold03276	129923	o	6.85749e+06	96.478	0
sc03276_183335	4	scaffold03276	183335	o	6.9109e+06	96.478	0
sc03276_208775	4	scaffold03276	208775	o	6.93634e+06	96.478	0
sc03276_277609	4	scaffold03276	277609	o	7.00517e+06	97.44	13.9757
sc02496_1773	4	scaffold02496	1773	u	7.04239e+06	97.44	0
sc03276_352037	4	scaffold03276	352037	o	7.0796e+06	100.328	77.6052
sc03276_356187	4	scaffold03276	356187	o	7.08375e+06	100.328	0
sc03276_358490	4	scaffold03276	358490	o	7.08605e+06	100.328	0
sc03276_375256	4	scaffold03276	375256	o	7.10282e+06	100.328	0
sc03276_378398	4	scaffold03276	378398	o	7.10596e+06	100.328	0
sc03276_384944	4	scaffold03276	384944	o	7.11251e+06	100.328	0
sc03276_395837	4	scaffold03276	395837	o	7.1234e+06	103.216	265.124
sc01581_4882	4	scaffold01581	4882	o	7.15013e+06	103.216	0
sc01581_7357	4	scaffold01581	7357	o	7.15261e+06	103.216	0
sc01581_31029	4	scaffold01581	31029	o	7.17628e+06	103.216	0
sc01581_36996	4	scaffold01581	36996	o	7.18224e+06	103.216	0
sc01581_55481	4	scaffold01581	55481	o	7.20073e+06	103.216	0
sc01581_66074	4	scaffold01581	66074	o	7.21132e+06	103.216	0
sc01581_126538	4	scaffold01581	126538	o	7.27179e+06	106.104	47.764
sc01581_137142	4	scaffold01581	137142	o	7.28239e+06	106.104	0
sc01581_173621	4	scaffold01581	173621	o	7.31887e+06	106.104	0
sc01581_213294	4	scaffold01581	213294	o	7.35854e+06	106.104	0
sc01581_230899	4	scaffold01581	230899	o	7.37615e+06	107.066	54.6436
sc01581_239284	4	scaffold01581	239284	o	7.38453e+06	107.066	0
sc01581_247081	4	scaffold01581	247081	o	7.39233e+06	107.066	0
sc01581_295945	4	scaffold01581	295945	o	7.44119e+06	107.066	0
sc01581_304609	4	scaffold01581	304609	o	7.44986e+06	107.066	0
sc01581_312595	4	scaffold01581	312595	o	7.45784e+06	107.066	0
sc01581_322126	4	scaffold01581	322126	o	7.46737e+06	107.066	0
co31583_347	4	contig31583	347	u	7.48762e+06	107.066	0
sc01513_2752	4	scaffold01513	2752	u	7.50787e+06	107.066	0
sc01581_382863	4	scaffold01581	382863	o	7.52811e+06	111.889	238.224
sc01581_384704	4	scaffold01581	384704	o	7.52995e+06	111.889	0
sc01581_396465	4	scaffold01581	396465	o	7.54171e+06	111.889	0
sc01581_403730	4	scaffold01581	403730	o	7.54898e+06	111.889	0
sc01581_470429	4	scaffold01581	470429	o	7.61568e+06	115.743	57.782
sc01581_479065	4	scaffold01581	479065	o	7.62431e+06	115.743	0
sc01581_511927	4	scaffold01581	511927	o	7.65718e+06	115.743	0
co11260_544	4	contig11260	544	u	7.68356e+06	115.743	0
sc00916_1186	4	scaffold00916	1186	u	7.70995e+06	115.743	0
sc01581_591082	4	scaffold01581	591082	o	7.73633e+06	116.705	36.4601
sc01581_593417	4	scaffold01581	593417	o	7.73867e+06	116.705	0
sc01581_598819	4	scaffold01581	598819	o	7.74407e+06	116.705	0
sc01581_620150	4	scaffold01581	620150	o	7.7654e+06	119.116	113.028
sc01581_628575	4	scaffold01581	628575	o	7.77382e+06	121.536	287.24
sc01581_666304	4	scaffold01581	666304	o	7.81155e+06	121.536	0
sc01581_684517	4	scaffold01581	684517	o	7.82977e+06	121.536	0
sc01581_688229	4	scaffold01581	688229	o	7.83348e+06	121.536	0
sc01581_690878	4	scaffold01581	690878	o	7.83613e+06	121.536	0
sc00878_2080	4	scaffold00878	2080	o	7.85973e+06	122.498	40.7541
sc00878_445	4	scaffold00878	445	o	7.86137e+06	123.46	588.379
sc01581_761693	4	scaffold01581	761693	o	7.90694e+06	125.384	42.2161
sc01581_775510	4	scaffold01581	775510	o	7.92076e+06	126.346	69.6244
sc01581_830472	4	scaffold01581	830472	o	7.97572e+06	126.346	0
sc01581_843135	4	scaffold01581	843135	o	7.98838e+06	126.346	0
sc01581_850816	4	scaffold01581	850816	o	7.99606e+06	127.308	125.244
sc01581_853149	4	scaffold01581	853149	o	7.9984e+06	127.308	0
sc01581_856502	4	scaffold01581	856502	o	8.00175e+06	127.308	0
sc01581_858927	4	scaffold01581	858927	o	8.00418e+06	127.308	0
sc01581_882653	4	scaffold01581	882653	o	8.0279e+06	127.308	0
sc01581_895552	4	scaffold01581	895552	o	8.0408e+06	127.308	0
sc01581_974157	4	scaffold01581	974157	o	8.11941e+06	133.103	73.723
sc01581_992954	4	scaffold01581	992954	o	8.1382e+06	134.065	51.1784
sc01581_1016234	4	scaffold01581	1016234	o	8.16148e+06	134.065	0
sc01581_1023369	4	scaffold01581	1023369	o	8.16862e+06	134.065	0
sc01581_1072496	4	scaffold01581	1072496	o	8.21774e+06	134.065	0
sc01581_1127011	4	scaffold01581	1127011	o	8.27226e+06	135.027	17.6465
sc01581_1133201	4	scaffold01581	1133201	o	8.27845e+06	135.027	0
sc01581_1139454	4	scaffold01581	1139454	o	8.2847e+06	135.027	0
sc00441_1965	4	scaffold00441	1965	u	8.30759e+06	135.027	0
sc00730_2844	4	scaffold00730	2844	u	8.33048e+06	135.027	0
sc01581_1208126	4	scaffold01581	1208126	o	8.35337e+06	135.027	0
sc01581_1229293	4	scaffold01581	1229293	o	8.37454e+06	135.027	0
sc01581_1234337	4	scaffold01581	1234337	o	8.37959e+06	135.027	0
sc01581_1245604	4	scaffold01581	1245604	o	8.39085e+06	135.027	0
sc01581_1246898	4	scaffold01581	1246898	o	8.39215e+06	135.503	367.852
sc01581_1251139	4	scaffold01581	1251139	o	8.39639e+06	135.989	114.596
co27902_266	4	contig27902	266	u	8.43432e+06	140.821	127.394
sc01581_1326998	4	scaffold01581	1326998	o	8.47225e+06	143.718	76.3785
sc01581_1347788	4	scaffold01581	1347788	o	8.49304e+06	143.718	0
sc01581_1348178	4	scaffold01581	1348178	o	8.49343e+06	143.718	0
sc01581_1352171	4	scaffold01581	1352171	o	8.49742e+06	143.718	0
sc01581_1365830	4	scaffold01581	1365830	o	8.51108e+06	145.642	140.86
sc01581_1370017	4	scaffold01581	1370017	o	8.51527e+06	145.642	0
sc01581_1370889	4	scaffold01581	1370889	o	8.51614e+06	145.642	0
sc01581_1388595	4	scaffold01581	1388595	o	8.53384e+06	145.642	0
sc01581_1392107	4	scaffold01581	1392107	o	8.53736e+06	145.642	0
sc01581_1422093	4	scaffold01581	1422093	o	8.56734e+06	145.642	0
sc01581_1425795	4	scaffold01581	1425795	o	8.57104e+06	145.642	0
sc01581_1432097	4	scaffold01581	1432097	o	8.57735e+06	145.642	0
sc01581_1432439	4	scaffold01581	1432439	o	8.57769e+06	145.642	0
sc01581_1445723	4	scaffold01581	1445723	o	8.59097e+06	145.642	0
sc01581_1459298	4	scaffold01581	1459298	o	8.60455e+06	145.642	0
co44986_910	4	contig44986	910	u	8.61195e+06	145.642	0
sc01581_1474104	4	scaffold01581	1474104	o	8.61935e+06	146.604	129.947
sc01581_1493669	4	scaffold01581	1493669	o	8.63892e+06	146.604	0
sc01581_1498587	4	scaffold01581	1498587	o	8.64384e+06	146.604	0
sc01581_1513241	4	scaffold01581	1513241	o	8.65849e+06	147.566	65.6476
sc01581_1513614	4	scaffold01581	1513614	o	8.65886e+06	147.566	0
sc01581_1516096	4	scaffold01581	1516096	o	8.66134e+06	147.566	0
sc01581_1527757	4	scaffold01581	1527757	o	8.67301e+06	147.566	0
sc01581_1537232	4	scaffold01581	1537232	o	8.68248e+06	147.566	0
sc01581_1542094	4	scaffold01581	1542094	o	8.68734e+06	147.566	0
sc01581_1546991	4	scaffold01581	1546991	o	8.69224e+06	147.566	0
sc01581_1549625	4	scaffold01581	1549625	o	8.69487e+06	147.566	0
sc01581_1558932	4	scaffold01581	1558932	o	8.70418e+06	147.566	0
sc01581_1566480	4	scaffold01581	1566480	o	8.71173e+06	147.566	0
sc02436_2135	4	scaffold02436	2135	u	8.7265e+06	147.691	8.46367
sc01581_1596015	4	scaffold01581	1596015	o	8.74126e+06	149.49	121.834
sc01581_1628395	4	scaffold01581	1628395	o	8.77364e+06	149.49	0
sc01581_1636834	4	scaffold01581	1636834	o	8.78208e+06	149.49	0
sc01581_1654252	4	scaffold01581	1654252	o	8.7995e+06	149.49	0
sc02337_1379	4	scaffold02337	1379	u	8.80789e+06	149.49	0
sc01581_1671027	4	scaffold01581	1671027	o	8.81628e+06	152.378	344.322
sc01581_1675000	4	scaffold01581	1675000	o	8.82025e+06	152.378	0
sc01581_1693698	4	scaffold01581	1693698	o	8.83895e+06	153.34	51.4494
sc01550_6002	4	scaffold01550	6002	u	8.86042e+06	155.264	89.6051
sc01581_1736639	4	scaffold01581	1736639	o	8.88189e+06	155.264	0
sc01581_1747375	4	scaffold01581	1747375	o	8.89262e+06	155.264	0
sc01581_1764728	4	scaffold01581	1764728	o	8.90998e+06	155.264	0
sc01581_1826851	4	scaffold01581	1826851	o	8.9721e+06	156.226	15.4854
sc01581_1828563	4	scaffold01581	1828563	o	8.97381e+06	156.226	0
sc01581_1858146	4	scaffold01581	1858146	o	9.00339e+06	156.226	0
sc01581_1859629	4	scaffold01581	1859629	o	9.00488e+06	156.226	0
sc01581_1862982	4	scaffold01581	1862982	o	9.00823e+06	156.226	0
sc01581_1872705	4	scaffold01581	1872705	o	9.01795e+06	156.226	0
sc01581_1876239	4	scaffold01581	1876239	o	9.02149e+06	156.226	0
sc01581_1946308	4	scaffold01581	1946308	o	9.09156e+06	158.15	27.4586
sc01581_1950839	4	scaffold01581	1950839	o	9.09609e+06	158.15	0
sc01581_1970727	4	scaffold01581	1970727	o	9.11598e+06	158.15	0
sc01581_1970839	4	scaffold01581	1970839	o	9.11609e+06	158.15	0
sc01581_1984207	4	scaffold01581	1984207	o	9.12946e+06	158.15	0
sc01581_1993419	4	scaffold01581	1993419	o	9.13867e+06	158.15	0
sc01581_2001630	4	scaffold01581	2001630	o	9.14688e+06	158.15	0
sc01581_2004475	4	scaffold01581	2004475	o	9.14972e+06	158.15	0
sc01581_2012882	4	scaffold01581	2012882	o	9.15813e+06	159.112	114.428
sc01581_2039223	4	scaffold01581	2039223	o	9.18447e+06	161.046	73.4217
sc01461_975	4	scaffold01461	975	u	9.20295e+06	161.046	0
sc01285_1230	4	scaffold01285	1230	u	9.22142e+06	161.046	0
sc01290_453	4	scaffold01290	453	u	9.2399e+06	161.046	0
sc01581_2113125	4	scaffold01581	2113125	o	9.25837e+06	161.046	0
sc01581_2192023	4	scaffold01581	2192023	o	9.33727e+06	161.046	0
sc01581_2249170	4	scaffold01581	2249170	o	9.39442e+06	162.97	33.6676
sc01581_2252825	4	scaffold01581	2252825	o	9.39807e+06	162.97	0
sc01581_2263476	4	scaffold01581	2263476	o	9.40872e+06	162.97	0
sc01581_2264239	4	scaffold01581	2264239	o	9.40949e+06	162.97	0
sc01581_2289336	4	scaffold01581	2289336	o	9.43458e+06	163.932	38.3313
sc01581_2318982	4	scaffold01581	2318982	o	9.46423e+06	163.932	0
sc01581_2319424	4	scaffold01581	2319424	o	9.46467e+06	163.932	0
sc01581_2385427	4	scaffold01581	2385427	o	9.53068e+06	163.932	0
sc01581_2423479	4	scaffold01581	2423479	o	9.56873e+06	163.932	0
sc01581_2430216	4	scaffold01581	2430216	o	9.57546e+06	163.932	0
sc01581_2443259	4	scaffold01581	2443259	o	9.58851e+06	163.932	0
sc01581_2445652	4	scaffold01581	2445652	o	9.5909e+06	163.932	0
sc01581_2461620	4	scaffold01581	2461620	o	9.60687e+06	166.82	180.862
sc01581_2463531	4	scaffold01581	2463531	o	9.60878e+06	166.82	0
sc01581_2484816	4	scaffold01581	2484816	o	9.63006e+06	166.82	0
sc01581_2496714	4	scaffold01581	2496714	o	9.64196e+06	166.82	0
co52341_971	4	contig52341	971	u	9.67489e+06	166.82	0
sc01581_2562578	4	scaffold01581	2562578	o	9.70783e+06	167.786	29.3332
sc02081_108381	4	scaffold02081	108381	o	9.73332e+06	169.715	75.653
sc02081_103567	4	scaffold02081	103567	o	9.73814e+06	169.715	0
sc00171_440	4	scaffold00171	440	u	9.74194e+06	169.715	0
sc03024_2902	4	scaffold03024	2902	u	9.74574e+06	169.715	0
sc02081_92164	4	scaffold02081	92164	o	9.74954e+06	169.715	0
sc02081_89472	4	scaffold02081	89472	o	9.75223e+06	170.677	357.355
sc02081_73224	4	scaffold02081	73224	o	9.76848e+06	170.677	0
sc02081_4784	4	scaffold02081	4784	o	9.83692e+06	170.677	0
sc02444_84150	5	scaffold02444	84150	o	4402	0	n.a.
sc02444_80132	5	scaffold02444	80132	o	8420	1.996	496.765
sc02444_56394	5	scaffold02444	56394	o	32158	1.996	0
sc02444_49288	5	scaffold02444	49288	o	39264	1.996	0
sc02444_38610	5	scaffold02444	38610	o	49942	1.996	0
sc02444_21411	5	scaffold02444	21411	o	67141	4.884	167.917
sc02444_14668	5	scaffold02444	14668	o	73884	4.884	0
sc02444_9429	5	scaffold02444	9429	o	79123	4.884	0
sc02444_7212	5	scaffold02444	7212	o	81340	4.884	0
sc02444_3385	5	scaffold02444	3385	o	85167	4.884	0
sc02140_297021	5	scaffold02140	297021	o	99361	4.884	0
sc02140_293711	5	scaffold02140	293711	o	102671	4.884	0
sc02140_283568	5	scaffold02140	283568	o	112814	4.884	0
sc02140_268389	5	scaffold02140	268389	o	127993	4.884	0
sc02140_238619	5	scaffold02140	238619	o	157763	5.846	32.3144
sc02140_233506	5	scaffold02140	233506	o	162876	6.807	187.952
sc02140_229858	5	scaffold02140	229858	o	166524	6.807	0
sc02140_218549	5	scaffold02140	218549	o	177833	10.661	340.791
sc02140_211224	5	scaffold02140	211224	o	185158	11.623	131.331
sc02140_203805	5	scaffold02140	203805	o	192577	12.584	129.532
sc02140_193806	5	scaffold02140	193806	o	202576	13.546	96.2096
sc02140_165164	5	scaffold02140	165164	o	231218	13.546	0
sc02140_126749	5	scaffold02140	126749	o	269633	13.546	0
sc00742_929	5	scaffold00742	929	u	273836	13.546	0
sc02140_118342	5	scaffold02140	118342	o	278040	14.508	228.857
sc02140_111568	5	scaffold02140	111568	o	284814	15.469	141.866
co22903_337	5	contig22903	337	u	309493	16.893	57.7001
sc02739_525	5	scaffold02739	525	u	334173	18.355	59.2398
sc02140_37530	5	scaffold02140	37530	o	358852	18.355	0
sc02140_2367	5	scaffold02140	2367	o	394015	18.355	0
sc02167_344424	5	scaffold02167	344424	o	410286	21.238	177.186
sc02167_331896	5	scaffold02167	331896	o	422814	21.243	0.399106
sc02167_323574	5	scaffold02167	323574	o	431136	21.243	0
sc02167_283575	5	scaffold02167	283575	o	471135	22.204	24.0256
sc01170_4639	5	scaffold01170	4639	u	501177	25.092	96.1321
sc02167_223491	5	scaffold02167	223491	o	531219	27.021	64.2101
sc02167_188962	5	scaffold02167	188962	o	565748	29.938	84.4797
sc02167_176711	5	scaffold02167	176711	o	577999	31.867	157.457
sc02167_165310	5	scaffold02167	165310	o	589400	31.867	0
sc02167_145468	5	scaffold02167	145468	o	609242	32.828	48.4326
sc02167_129001	5	scaffold02167	129001	o	625709	35.716	175.381
sc02167_121537	5	scaffold02167	121537	o	633173	35.716	0
sc02167_107215	5	scaffold02167	107215	o	647495	36.678	67.1694
sc02167_102960	5	scaffold02167	102960	o	651750	36.678	0
sc02167_100662	5	scaffold02167	100662	o	654048	36.678	0
sc02167_63490	5	scaffold02167	63490	o	691220	37.639	25.8528
sc02167_53054	5	scaffold02167	53054	o	701656	37.639	0
sc02167_21072	5	scaffold02167	21072	o	733638	37.639	0
sc02167_9502	5	scaffold02167	9502	o	745208	37.639	0
co03111_123	5	contig03111	123	u	778793	37.639	0
co05282_1352	5	contig05282	1352	u	802876	37.639	0
co17676_1273	5	contig17676	1273	u	826959	37.639	0
co27181_520	5	contig27181	520	u	851042	37.639	0
co35226_654	5	contig35226	654	u	875125	37.639	0
co36417_265	5	contig36417	265	u	899208	37.639	0
co47306_409	5	contig47306	409	u	923291	37.639	0
co50300_261	5	contig50300	261	u	947374	37.639	0
co51933_245	5	contig51933	245	u	971456	37.639	0
co55081_500	5	contig55081	500	u	995539	37.639	0
co58371_347	5	contig58371	347	u	1.01962e+06	37.639	0
co63048_1222	5	contig63048	1222	u	1.04371e+06	37.639	0
co71262_511	5	contig71262	511	u	1.06779e+06	37.639	0
sc00036_1861	5	scaffold00036	1861	u	1.09187e+06	37.639	0
sc00149_29122	5	scaffold00149	29122	u	1.11595e+06	37.639	0
sc00149_31688	5	scaffold00149	31688	u	1.14004e+06	37.639	0
sc00198_54001	5	scaffold00198	54001	u	1.16412e+06	37.639	0
sc00198_54336	5	scaffold00198	54336	u	1.1882e+06	37.639	0
sc00212_1091	5	scaffold00212	1091	u	1.21229e+06	37.639	0
sc00212_31610	5	scaffold00212	31610	u	1.23637e+06	37.639	0
sc00212_67418	5	scaffold00212	67418	u	1.26045e+06	37.639	0
sc00229_1535	5	scaffold00229	1535	u	1.28453e+06	37.639	0
sc00230_1909	5	scaffold00230	1909	u	1.30862e+06	37.639	0
sc00299_3130	5	scaffold00299	3130	u	1.3327e+06	37.639	0
sc00301_6461	5	scaffold00301	6461	u	1.35678e+06	37.639	0
sc00319_28868	5	scaffold00319	28868	u	1.38087e+06	37.639	0
sc00336_32873	5	scaffold00336	32873	u	1.40495e+06	37.639	0
sc00336_40327	5	scaffold00336	40327	u	1.42903e+06	37.639	0
sc00715_7932	5	scaffold00715	7932	u	1.45312e+06	37.639	0
sc00715_29755	5	scaffold00715	29755	u	1.4772e+06	37.639	0
sc00715_30616	5	scaffold00715	30616	u	1.50128e+06	37.639	0
sc00715_55986	5	scaffold00715	55986	u	1.52536e+06	37.639	0
sc00715_72679	5	scaffold00715	72679	u	1.54945e+06	37.639	0
sc00715_129237	5	scaffold00715	129237	u	1.57353e+06	37.639	0
sc00715_158352	5	scaffold00715	158352	u	1.59761e+06	37.639	0
sc00715_190419	5	scaffold00715	190419	u	1.6217e+06	37.639	0
sc00715_221360	5	scaffold00715	221360	u	1.64578e+06	37.639	0
sc00715_224777	5	scaffold00715	224777	u	1.66986e+06	37.639	0
sc00715_240321	5	scaffold00715	240321	u	1.69394e+06	37.639	0
sc00715_257402	5	scaffold00715	257402	u	1.71803e+06	37.639	0
sc00715_263176	5	scaffold00715	263176	u	1.74211e+06	37.639	0
[truncated: 2,039 more rows]
